# Supplementary material for: Origin of fungal hybrids with pathogenic potential from warm seawater environments
Source: Nat Commun. 2023 Oct 30;14:6919. doi: 10.1038/s41467-023-42679-4 (PMC10616089; doi:10.1038/s41467-023-42679-4)
Supplement: Supplementary file 4 — Supplementary Dataset 1 [file 41467_2023_42679_MOESM4_ESM.xlsx]

## Sheet: Sheet1
Supplementary Data 1. Isolation source and conditions of C. orthopsilosis marine strain
Strain	Species	Type	Environment	Country	Site	Coordinates	Source	Temp (Cº)	Salinity (PSU)
2Y71	C. orthopsilosis	hybrid	Marine	Qatar	Pearl	N25.36560;E 51.54240	Marine water	44.21	34.53
2Y220	C. orthopsilosis	hybrid	Marine	Qatar	Doha Bay	N25.31039;E 51.52040	Marine water	35.44	34.63
4Y98	C. orthopsilosis	hybrid	Marine	Qatar	Ras Laffan	N25.89015;E51.57793	Marine water	44.38	44.11
4Y106	C. orthopsilosis	hybrid	Marine	Qatar	Ras Laffan	N25.89015;E51.57793	Marine water	44.38	44.11
4Y108	C. orthopsilosis	hybrid	Marine	Qatar	Ras Laffan	N25.89015;E51.57793	Marine water	44.38	44.11
4Y222	C. orthopsilosis	hybrid	Marine	Qatar	Doha Bay	N25.31039;E 51.52040	Marine water	38.31	33.98
4Y225	C. orthopsilosis	hybrid	Marine	Qatar	Doha Bay	N25.31039;E 51.52040	Marine water	38.31	33.98
SY36	C. orthopsilosis	parent B	Marine	Qatar	Salwa beach	N24.47870;E50.52170	Marine water	not recorded	60
SY78	C. orthopsilosis	parent B	Marine	Qatar	Salwa beach	N24.47870;E50.52170	Marine water	not recorded	60
