# Supplementary material for: Origin of fungal hybrids with pathogenic potential from warm seawater environments
Source: Nat Commun. 2023 Oct 30;14:6919. doi: 10.1038/s41467-023-42679-4 (PMC10616089; doi:10.1038/s41467-023-42679-4)
Supplement: Supplementary file 5 — Supplementary Dataset 2 [file 41467_2023_42679_MOESM5_ESM.xlsx]

## Sheet: C. orthopsilosis to parent A
Supplementary Data 2. Summary of mapping and variant calling for C. orthopsilosis marine isolates mapped to parent A (Co90-125).
			Mapping statistics			Variant calling statistics
Strain	MAT	Type	Coverage	%reads mapped	Genome > 30 reads	PASS Variants	PASS INDELs	PASS SNPs	Heteroz Variant PASS	Homoz Variant PASS	PASS Variants/kb	PASS SNPSs/kb	Heteroz Variants/kb	Homoz Variants/kb
2Y71	alpha/alpha	hybrid	173.794	0.977102	12373499	335148	10188	324063	107389	216674	27.086	26.1901	8.67895	17.5111
2Y220	alpha/alpha	hybrid	166,329	0.97887	12388754	427038	12647	413532	225100	188432	34.4698	33.3796	18.1697	15.2099
4Y98	a/a	hybrid	93.8865	0.984814	12345437	383324	11563	370944	198122	172822	31.0499	30.0471	16.0482	13.9989
4Y106	alpha/alpha	hybrid	185.709	0.977006	12367705	332682	10000	321728	101606	220122	26.8993	26.0136	8.21543	17.7981
4Y108	alpha/alpha	hybrid	150.879	0.982052	12366483	335113	9965	324232	110075	214157	27.0985	26.2186	8.90108	17.3175
4Y222	a/a	hybrid	137.815	0.976974	12411521	398651	12386	385442	212798	172644	32.1194	31.0552	17.1452	13.91
4Y225	a/a	hybrid	166.324	0.974638	12416273	398221	12425	384989	211560	173429	32.0725	31.0068	17.0389	13.9679
SY36	a/a	parent B	107.152	0.979397	12251575	534052	13915	518327	7214	511113	43.5905	42.307	0.588822	41.7181
SY78	a/a	parent B	98.5255	0.980553	12243317	532598	13693	516965	8471	508494	43.5011	42.2243	0.691888	41.5324
