# Supplementary material for: Origin of fungal hybrids with pathogenic potential from warm seawater environments
Source: Nat Commun. 2023 Oct 30;14:6919. doi: 10.1038/s41467-023-42679-4 (PMC10616089; doi:10.1038/s41467-023-42679-4)
Supplement: Supplementary file 6 — Supplementary Dataset 3 [file 41467_2023_42679_MOESM6_ESM.xlsx]

## Sheet: Sheet1
Supplementary Data 3. Overview of shared SNPs between C. orthopsilosis hybrids and SY36 parental B strain.
		Mapped to A (Co90-125) - shared allele with B (SY36)
Strain	Clade	num shared hetSNPs	% shared hetSNPs	num shared homSNPs	% shared homSNPs
MCO456	1	86240	87.51	186651	90.52
s1799	1	83443	85.98	195919	90.74
s423	1	92361	86.69	189616	90.59
s434	1	97058	86.72	187147	90.49
2Y71	1	90914	86.0496	190425	90.9249
4Y106	1	86088	85.6486	193377	90.7699
4Y108	1	93292	86.116	188833	90.6752
109	2	157086	89.34	179667	91.86
B8323	2	195825	89.59	166809	92.27
IFM48386	2	195049	90.28	156500	91.82
s425	2	212898	89.95	157249	92.19
s426	2	162879	88.9	167304	91.47
s427	2	172683	89.64	172401	92.04
s435	2	157764	88.94	181712	92.11
s436	2	151720	88.74	198861	92.69
s504	2	168467	89.28	178538	92.16
s831	2	156730	89.38	185567	92.34
2Y220	2	196175	89.4412	167946	92.4818
172	3	155295	89.69	164514	91.39
85	3	123597	88.85	176693	91.43
B8274	3	178275	89.26	150180	90.76
M85	3	121692	88.59	175424	91.38
s151	3	159988	88.84	163684	91.06
s1540	3	182498	89.18	144740	90.68
s1825	3	186778	89.38	149873	91.07
s185	3	137825	88.35	175887	91.23
s421	3	190928	89.33	147899	91.05
s422	3	145095	88.99	166311	91.07
s433	3	170304	88.79	156909	90.98
s437	3	171117	89.1	157694	91.19
s599	3	174563	89.06	151225	90.8
4Y222	3	185616	89.1694	151713	91.1687
4Y98	3	172491	88.7418	153517	91.0086
4Y225	3	184232	89.0965	152174	91.1806
Ch_T3	4	388463	95.36	36719	94.46
MCO457	4	373475	95.29	36533	94.08
MCO471	4	350180	94.75	46874	94.67
s282	4	252487	94.11	143691	96.62
s320	4	238618	94	147954	96.59
s424	4	327206	94.75	80577	94.84
s498	4	371282	94.7	33391	94.15
s748	4	357209	94.6	57463	95.48
MEAN			89.766		92.059
