# Supplementary material for: Origin of fungal hybrids with pathogenic potential from warm seawater environments
Source: Nat Commun. 2023 Oct 30;14:6919. doi: 10.1038/s41467-023-42679-4 (PMC10616089; doi:10.1038/s41467-023-42679-4)
Supplement: Supplementary file 7 — Supplementary Dataset 4 [file 41467_2023_42679_MOESM7_ESM.xlsx]

## Sheet: C. orthopsilosis to parent B
Supplementary Data 4. Summary of the mapping and variant calling analyses for C. orthopsilosis isolates mapped to parent B (SY36). Strains reported in this study are highlighted in bold
				Mapping statistics			Variant calling statistics
Strain	Other name	Clade	Type	Coverage	%reads mapped	Genome > 30 reads	PASS Variants	PASS SNPs	PASS INDELs	Heteroz Variant PASS	Homoz Variant PASS	PASS Variants/kb	PASS SNPSs/kb	Heteroz Variants/kb	Homoz Variants/kb	Source
85		3	hybrid	711.912	0.931058	12957732	356540	345811	10729	142180	203631	27.5156	26.6876	10.9726	15.715	Mixão et al. 2023
88		A	parent A	603.714	0.973599	12691498	532819	518621	14198	2146	516475	41.9824	40.8637	0.16909	40.6946	Mixão et al. 2023
89		A	parent A	786.997	0.952413	12689562	533036	518962	14074	2018	516944	42.0059	40.8968	0.159028	40.7377	Mixão et al. 2023
109		2	hybrid	231.349	0.890976	12970953	355655	344585	11070	177518	167067	27.4193	26.5659	13.6858	12.8801	Mixão et al. 2023
172		3	hybrid	381.849	0.926881	12950541	371506	360126	11380	176950	183176	28.6865	27.8078	13.6635	14.1443	Mixão et al. 2023
2Y220		2	hybrid	161.64	0.97508	12683634	375516	363576	11381	223401	140175	29.6063	28.665	17.6133	11.0516	This study
2Y71		1	hybrid	168.862	0.96799	12641918	350985	339554	10504	105383	234171	27.7636	26.8594	8.336	18.5234	This study
4Y106		1	hybrid	180.441	0.968084	12641767	347679	336403	10319	99692	236711	27.5024	26.6104	7.88592	18.7245	This study
4Y108		1	hybrid	146.524	0.96882	12623994	351554	340315	10283	108249	232066	27.8481	26.9578	8.57486	18.3829	This study
4Y222		3	hybrid	133.789	0.971316	12674196	394351	381876	11780	211057	170819	31.1145	30.1302	16.6525	13.4777	This study
4Y225		3	hybrid	161.533	0.97009	12699308	394765	382205	11871	209831	172374	31.0856	30.0965	16.523	13.5735	This study
4Y98		3	hybrid	91.2492	0.970268	12567746	388009	376024	11232	196648	179376	30.8734	29.9198	15.647	14.2727	This study
B8274	B-8274	3	hybrid	107.253	0.958652	12891954	395075	382940	12135	202787	180153	30.6451	29.7038	15.7297	13.9741	Schroder et al. 2016
B8323	B-8323	2	hybrid	61.2003	0.959737	12772571	371339	359748	11591	220136	139612	29.0732	28.1657	17.2351	10.9306	Schroder et al. 2016
Ch-T3		4	hybrid	412.478	0.940203	14924464	494285	479455	14830	428352	51103	33.1191	32.1254	28.7013	3.42411	Mixão et al. 2023
Co90-125		A	parent A	46.6733	0.911226	12084165	534067	518011	14353	2887	515124	44.1956	42.8669	0.238908	42.628	Riccombeni et al. 2012
IFM48364		A	parent A	595.92	0.941128	12691566	467185	454131	13054	545	453586	36.8107	35.7821	0.0429419	35.7392	Mixão et al. 2023
IFM48386		2	hybrid	464.463	0.921677	12983024	379175	367708	11467	221630	146078	29.2054	28.3222	17.0708	11.2515	Mixão et al. 2023
M85		3	hybrid	529.656	0.96547	12950810	364879	353836	11043	147082	206754	28.1742	27.3215	11.357	15.9646	Mixão et al. 2023
MCO456		1	hybrid	336.534	0.952823	12849008	333188	323721	9467	94666	229055	25.931	25.1942	7.36757	17.8267	Pryszcz et al. 2014
MCO457		4	hybrid	803.872	0.977692	13063429	488156	473760	14396	406139	67621	37.3681	36.2661	31.0898	5.17636	Mixão et al. 2023
MCO471		4	hybrid	245.612	0.936418	13071711	488400	473634	14766	380041	93593	37.3631	36.2335	29.0735	7.15997	Mixão et al. 2023
s151	CAS08-0151	3	hybrid	97.9928	0.964162	12886126	378006	366368	11638	181647	184721	29.3343	28.4312	14.0963	14.3349	Schroder et al. 2016
s1540	CAS09-1540	3	hybrid	116.756	0.943378	12912183	401120	388742	12378	206728	182014	31.0652	30.1066	16.0103	14.0963	Schroder et al. 2016
s1799	CAS09-1799	1	hybrid	116.181	0.951408	12821091	342598	332011	10587	95452	236559	26.7214	25.8957	7.44492	18.4508	Schroder et al. 2016
s1825	CAS10-1825	3	hybrid	129.891	0.953759	12910474	396707	384400	12307	212826	171574	30.7275	29.7743	16.4848	13.2895	Schroder et al. 2016
s185	CAS08-0185	3	hybrid	98.1252	0.955771	12879088	365296	354080	11216	157599	196481	28.3635	27.4926	12.2368	15.2558	Schroder et al. 2016
s282	CAS08-0282	4	hybrid	398.888	0.963978	13069732	374748	362933	11815	266767	96166	28.673	27.769	20.4111	7.35792	Schroder et al. 2016
s320	CAS08-0320	4	hybrid	682.261	0.965485	13074469	376148	364419	11729	260584	103835	28.7697	27.8726	19.9308	7.94181	Schroder et al. 2016
s421	CP25, SZMC8100	3	hybrid	110.018	0.957589	12916972	398303	385908	12395	217550	168358	30.8356	29.876	16.8422	13.0339	Schroder et al. 2016
s422	CP47	3	hybrid	413.923	0.959667	12949630	376895	365324	11571	166591	198733	29.1047	28.2112	12.8645	15.3466	Schroder et al. 2016
s423	CP85, SZMC8102	1	hybrid	103.998	0.950202	12820602	349671	338920	10751	105640	233280	27.2741	26.4356	8.23986	18.1957	Schroder et al. 2016
s424	CP124, SZMC8104	4	hybrid	115.739	0.953182	13017253	454191	440275	13916	354573	85702	34.8915	33.8224	27.2387	6.58372	Schroder et al. 2016
s425	CP125, SZMC8103	2	hybrid	92.5251	0.967101	12914908	385276	373130	12146	240902	132228	29.8319	28.8914	18.653	10.2384	Schroder et al. 2016
s426	CP269	2	hybrid	111.01	0.963697	12890735	373564	361998	11566	184824	177174	28.9793	28.082	14.3377	13.7443	Schroder et al. 2016
s427	CP185	2	hybrid	588.686	0.966541	12969697	364089	352797	11292	196091	156706	28.0723	27.2016	15.1192	12.0825	Schroder et al. 2016
s428	CP287	A	parent A	108.906	0.949409	12583623	530433	516064	14369	2437	513627	42.1526	41.0108	0.193664	40.8171	Schroder et al. 2016
s433	CP288	3	hybrid	100.148	0.909991	12907841	387718	375733	11985	193948	181785	30.0374	29.1089	15.0256	14.0833	Schroder et al. 2016
s434	CP289, SZMC8106	1	hybrid	103.672	0.945981	12809561	352396	341569	10827	111161	230408	27.5104	26.6652	8.67797	17.9872	Schroder et al. 2016
s435	CP296, SZMC8107	2	hybrid	128.007	0.955907	12923435	357523	346289	11234	179153	167136	27.6647	26.7954	13.8626	12.9328	Schroder et al. 2016
s436	CP331, SZMC8108	2	hybrid	118.115	0.972189	12912016	338314	327712	10602	171349	156363	26.2015	25.3804	13.2705	12.1099	Schroder et al. 2016
s437	CP344, SZMC8109	3	hybrid	110.484	0.953484	12902674	385722	373774	11948	193883	179891	29.8947	28.9687	15.0266	13.9421	Schroder et al. 2016
s498	CAS08-0498	4	hybrid	105.442	0.954328	13034890	503521	487997	15524	401068	86929	38.6287	37.4378	30.7688	6.66895	Schroder et al. 2016
s504	CAS08-0504	2	hybrid	106.87	0.966302	12889261	361577	350327	11250	191378	158949	28.0526	27.1798	14.8479	12.3319	Schroder et al. 2016
s599	CAS08-0599	3	hybrid	111.655	0.96229	12913415	393450	381342	12108	197859	183483	30.4683	29.5307	15.322	14.2087	Schroder et al. 2016
s748	CAS08-0748	4	hybrid	115.701	0.953957	13054195	479970	465099	14871	387484	77615	36.7675	35.6283	29.6827	5.9456	Schroder et al. 2016
s831	CAS09-0831	2	hybrid	472.627	0.959317	12942175	352462	341512	10950	179074	162438	27.2336	26.3875	13.8365	12.5511	Schroder et al. 2016
SY36		B	parent B	105.232	0.975189	12773099	807	156	640	154	2	0.0631797	0.0122132	0.0120566	0.000156579	This study
SY78		B	parent B	96.7216	0.973341	12761300	769	122	638	119	3	0.0602603	0.00956015	0.00932507	0.000235086	This study
	Average			251.492	0.954678	1.28881e+07	384682	372939	11595.4	179922	193017	29.8504	28.9392	13.8415	15.0976
	Average clade 1			435.189	0.945428	1.2798e+07	410865	398748	11905.1	118514	280234	32.1399	31.1923	9.22848	21.9638
	Average clade 2			218.32	0.952836	1.28686e+07	410680	398074	12083.2	172892	225182	31.9521	30.971	13.1184	17.8526
	Average clade 3			274.498	0.95738	1.29442e+07	392099	380091	12007.6	218424	161667	30.2768	29.3496	16.8338	12.5158
	Average clade 4			171.129	0.95215	1.28624e+07	386220	374492	11727.9	154106	220386	30.0641	29.1516	11.9392	17.2124
	Average parent A			182.459	0.959239	1.29668e+07	418196	405255	12940.6	271373	133883	32.2301	31.2328	20.8916	10.3412
	Average parent B			100.977	0.974265	1.27672e+07	788	139	639	136.5	2.5	0.06172	0.0108867	0.0106908	0.000195832
