# Supplementary material for: Origin of fungal hybrids with pathogenic potential from warm seawater environments
Source: Nat Commun. 2023 Oct 30;14:6919. doi: 10.1038/s41467-023-42679-4 (PMC10616089; doi:10.1038/s41467-023-42679-4)
Supplement: Supplementary file 8 — Supplementary Dataset 5 [file 41467_2023_42679_MOESM8_ESM.xlsx]

## Sheet: LOH_bp_in_genome
Supplementary Data 5. Summary loss of heterozygosity events detected in C. orthopsilosis strains.
		parent A as reference									parent B as reference
		number of blocks			number of base pairs						number of blocks			number of base pairs
Strain	Clade	total LOH	LOH to REF	LOH to ALT	total LOH	LOH to REF	LOH to ALT	genome mapped >30 reads	% of genome with REF LOH	% of genome with ALT LOH	total LOH	LOH to REF	LOH to ALT	total LOH	LOH to REF	LOH to ALT	genome mapped >30 reads	% of genome with REF LOH	% of genome with ALT LOH
2Y71	1	3240	1932	1308	7558096	3126791	4431305	12373499	25.2701	35.8129	2824	1638	1186	8745091	3947216	4797875	12641918	31.2232	37.9521
4Y106	1	3263	1971	1292	7622053	3140619	4481434	12367705	25.3937	36.235	2851	1666	1185	8831655	3993870	4837785	12641767	31.5927	38.2683
4Y108	1	3272	1934	1338	7442023	3105725	4336298	12366483	25.1141	35.0649	2872	1620	1252	8633150	3900360	4732790	12623994	30.8964	37.4904
MCO456	1	3226	1976	1250	7606681	3156320	4450361	12365114	25.526	35.9913	2805	1667	1138	8829078	3967031	4862047	12849008	30.8742	37.8399
s1799	1	3239	1968	1271	7748554	3141562	4606992	12367606	25.4015	37.2505	2816	1684	1132	8947652	4082110	4865542	12821091	31.839	37.9495
s423	1	3155	1930	1225	7524113	3091356	4432757	12368074	24.9946	35.8403	2717	1609	1108	8713492	3927654	4785838	12820602	30.6355	37.3293
s434	1	3133	1903	1230	7401616	3048246	4353370	12361873	24.6584	35.2161	2714	1608	1106	8582799	3869694	4713105	12809561	30.2094	36.7936
109	2	2286	1434	852	6785126	2521915	4263211	12402611	20.3337	34.3735	2160	1449	711	7526019	4033396	3492623	12970953	31.0956	26.9265
2Y220	2	1972	1183	789	5880765	2053047	3827718	12388754	16.5719	30.8967	1955	1310	645	6500263	3644362	2855901	12683634	28.7328	22.5164
B8323	2	1982	1204	778	5894921	2075910	3819011	12308110	16.8662	31.0284	1973	1342	631	6555803	3677621	2878182	12772571	28.7931	22.5341
IFM48386	2	2006	1222	784	5752615	2087067	3665548	12408148	16.8201	29.5415	1931	1276	655	6465198	3495549	2969649	12983024	26.924	22.8733
s425	2	1845	1126	719	5496545	1945777	3550768	12385121	15.7106	28.6696	1839	1239	600	6118373	3434714	2683659	12914908	26.595	20.7795
s426	2	2338	1527	811	6482846	2651990	3830856	12406986	21.375	30.8766	2054	1322	732	7338118	3624881	3713237	12890735	28.12	28.8055
s427	2	2135	1322	813	6402928	2335782	4067146	12374799	18.8753	32.8664	2077	1415	662	7103123	3885966	3217157	12969697	29.9619	24.8052
s435	2	2284	1426	858	6764922	2512616	4252306	12382589	20.2915	34.341	2156	1451	705	7528097	4044384	3483713	12923435	31.295	26.9566
s436	2	2195	1318	877	6981382	2268229	4713153	12369136	18.3378	38.1041	2210	1524	686	7668530	4464055	3204475	12912016	34.5729	24.8178
s504	2	2182	1365	817	6458484	2309239	4149245	12388757	18.6398	33.492	2095	1380	715	7225933	3937237	3288696	12889261	30.5466	25.515
s831	2	2228	1391	837	6747555	2354507	4393048	12410410	18.972	35.3981	2137	1420	717	7523417	4176607	3346810	12942175	32.2713	25.8597
172	3	2245	1496	749	6588804	2632644	3956160	12422434	21.1927	31.8469	1955	1279	676	7478672	3587779	3890893	12950541	27.7037	30.0443
4Y222	3	2116	1405	711	5993013	2505011	3488002	12411521	20.1829	28.1029	1854	1180	674	6834303	3202150	3632153	12674196	25.2651	28.6579
4Y225	3	2105	1411	694	6013632	2515232	3498400	12416273	20.2575	28.1759	1832	1170	662	6872826	3214924	3657902	12699308	25.3157	28.8039
4Y98	3	2364	1518	846	6200254	2701791	3498463	12345437	21.8849	28.3381	2041	1210	831	7116868	3265742	3851126	12567746	25.9851	30.6429
85	3	2473	1681	792	7323719	2995320	4328399	12429154	24.0991	34.8246	2102	1377	725	8323990	3943336	4380654	12957732	30.4323	33.8073
B8274	3	2200	1475	725	6092010	2627154	3464856	12407758	21.1735	27.9249	1809	1149	660	7006523	3178135	3828388	12891954	24.6521	29.6959
M85	3	2457	1669	788	7304394	2978807	4325587	12430424	23.9638	34.7984	2097	1360	737	8302114	3930407	4371707	12950810	30.3487	33.7562
s151	3	2256	1539	717	6539054	2733794	3805260	12391529	22.0618	30.7086	1900	1220	680	7469721	3495587	3974134	12886126	27.1267	30.8404
s1540	3	2185	1509	676	5953194	2652624	3300570	12413467	21.3689	26.5886	1783	1112	671	6897877	3024071	3873806	12912183	23.4203	30.0012
s1825	3	2046	1379	667	5922880	2463189	3459691	12421349	19.8303	27.8528	1773	1138	635	6817593	3194249	3623344	12910474	24.7415	28.0652
s185	3	2435	1650	785	7095196	2933427	4161769	12396794	23.6628	33.5713	2019	1310	709	8022374	3783281	4239093	12879088	29.3754	32.9145
s421	3	2022	1365	657	5832767	2434157	3398610	12418247	19.6015	27.3679	1757	1128	629	6698997	3129453	3569544	12916972	24.2275	27.6345
s422	3	2399	1639	760	6863961	2905405	3958556	12430281	23.3736	31.8461	1961	1250	711	7841825	3592163	4249662	12949630	27.7395	32.8169
s433	3	2194	1496	698	6331485	2671614	3659871	12414767	21.5196	29.48	1852	1189	663	7240370	3348973	3891397	12907841	25.9453	30.1475
s437	3	2196	1474	722	6278930	2617690	3661240	12414302	21.0861	29.4921	1876	1206	670	7196152	3358306	3837846	12902674	26.028	29.7446
s599	3	2221	1522	699	6196476	2705172	3491304	12409740	21.7988	28.1336	1850	1173	677	7138795	3204454	3934341	12913415	24.8149	30.4671
Ch-T3	4	346	217	129	1821498	1020940	800558	12462022	8.19241	6.42398	535	393	142	1995618	1043150	952468	14924464	6.98953	6.38192
MCO457	4	376	246	130	2246025	1445997	800028	12461046	11.6041	6.42023	577	403	174	2418316	1050990	1367326	13063429	8.04528	10.4668
MCO471	4	474	303	171	3026566	1965656	1060910	12462252	15.7729	8.51299	707	435	272	3125596	1252130	1873466	13071711	9.57893	14.3322
s282	4	855	416	439	5724693	2184645	3540048	12432703	17.5718	28.4737	1281	978	303	5810820	3799504	2011316	13069732	29.071	15.3891
s320	4	837	375	462	5927125	2235709	3691416	12435551	17.9784	29.6844	1270	938	332	6006460	3837289	2169171	13074469	29.3495	16.5909
s424	4	550	309	241	3656195	1795088	1861107	12424740	14.4477	14.979	882	587	295	3784877	2048569	1736308	13017253	15.7373	13.3385
s498	4	476	306	170	2599232	1887330	711902	12452408	15.1563	5.71698	644	381	263	2810131	1024653	1785478	13034890	7.86085	13.6977
s748	4	511	299	212	2967338	1637322	1330016	12446091	13.1553	10.6862	756	490	266	3155073	1593813	1561260	13054195	12.2092	11.9598
88	A	5024	4640	384	8748707	8301554	447153	12424076	66.8183	3.59908	1413	73	1340	11967723	23719	11944004	12691498	0.186889	94.1103
89	A	5023	4640	383	8747483	8301315	446168	12424922	66.8118	3.59091	1425	76	1349	11984455	32746	11951709	12689562	0.258055	94.1854
Co90125	A	90	90	0	11991400	11991400	0	12655660	94.7513	0	1344	0	1344	11896785	0	11896785	12084165	0	98.4494
IFM48364	A	5025	4638	387	8726088	8274550	451538	12429568	66.5715	3.63277	1783	217	1566	11803573	132173	11671400	12691566	1.04142	91.9619
s428	A	5035	4654	381	8757955	8314267	443688	12407076	67.0123	3.57609	1454	111	1343	12060642	149762	11910880	12583623	1.19013	94.6538
SY36	B	1604	0	1604	11847267	0	11847267	12251575	0	96.7	103	103	0	13154597	12910429	0	13154597	98.1439	0
SY78	B	1891	5	1886	11810336	2566	11807770	12243317	0.0209584	96.4426	86	86	0	13149477	12910612	0	13149477	98.1835	0
Average	clade 1	3218.29	1944.86	1273.43	7.55759e+06	3.1158e+06	4.44179e+06	1.23672e+07	25.1941	35.9158	2799.86	1641.71	1158.14	8.7547e+06	3.95542e+06	4.79928e+06	1.2744e+07	31.0386	37.6604
	clade 2	2132.09	1319.82	812.273	6.33164e+06	2.28328e+06	4.04836e+06	1.23841e+07	18.4358	32.6898	2053.36	1375.27	678.091	7.05026e+06	3856252	3.19401e+06	1.28957e+07	29.9007	24.7627
	clade 3	2244.62	1514.25	730.375	6.40811e+06	2.69206e+06	3.71605e+06	1.24108e+07	21.6911	29.9408	1903.81	1215.69	688.125	7.32869e+06	3.40331e+06	3.92537e+06	1.28669e+07	26.4451	30.5025
	clade 4	553.125	308.875	244.25	3496084	1.77159e+06	1.7245e+06	1.24471e+07	14.2349	13.8622	831.5	575.625	255.875	3.63836e+06	1.95626e+06	1.6821e+06	1.32888e+07	14.8552	12.7696
	A	4039.4	3732.4	307	9.39433e+06	9.03662e+06	357709	1.24683e+07	72.393	2.87977	1483.8	95.4	1388.4	1.19426e+07	67680	1.1875e+07	1.25481e+07	0.5353	94.6721
	B	1747.5	2.5	1745	1.18288e+07	1283	1.18275e+07	12247446	0.0104792	96.5713	94.5	94.5	0	13152037	1.29105e+07	0	13152037	98.1637	0
