# Supplementary material for: Origin of fungal hybrids with pathogenic potential from warm seawater environments
Source: Nat Commun. 2023 Oct 30;14:6919. doi: 10.1038/s41467-023-42679-4 (PMC10616089; doi:10.1038/s41467-023-42679-4)
Supplement: Supplementary file 9 — Supplementary Dataset 6 [file 41467_2023_42679_MOESM9_ESM.xlsx]

## Sheet: Sheet1
Supplementary Data 6. Summary of copy number variants (CNV) C. orthopsilosis parental and hybrid strains.
88				89				Co90-125				IFM48364				SY36				SY78				2Y71				MCO456				2Y220				s435				4Y222				85				MCO457
g4198	duplication	-	zinc finger binding to DNA consensus sequence [AT]GATA[AG]	g4198	duplication	-	zinc finger binding to DNA consensus sequence [AT]GATA[AG]	g4178	duplication	-	Bul1 N terminus	g4200	deletion	OPT2	oligopeptide transporter	g4178	duplication	-	Bul1 N terminus	g4178	duplication	-	Bul1 N terminus	g4206	deletion	SWC4	SANT/Myb-like domain of DAMP1	g4206	deletion	SWC4	SANT/Myb-like domain of DAMP1	g4198	duplication	-	zinc finger binding to DNA consensus sequence [AT]GATA[AG]	g4198	duplication	-	zinc finger binding to DNA consensus sequence [AT]GATA[AG]	g4198	duplication	-	zinc finger binding to DNA consensus sequence [AT]GATA[AG]	g4198	duplication	-	zinc finger binding to DNA consensus sequence [AT]GATA[AG]	g4244	deletion
g4199	duplication	PGM2	Belongs to the phosphohexose mutase family	g4199	duplication	PGM2	Belongs to the phosphohexose mutase family	g4179	duplication	POT1	Belongs to the thiolase family	g4202	deletion	rga1	Zinc-binding domain present in Lin-11, Isl-1, Mec-3.	g4198	duplication	-	zinc finger binding to DNA consensus sequence [AT]GATA[AG]	g4198	duplication	-	zinc finger binding to DNA consensus sequence [AT]GATA[AG]	g4207	deletion	-	Belongs to the cullin family	g4207	deletion	-	Belongs to the cullin family	g4199	duplication	PGM2	Belongs to the phosphohexose mutase family	g4199	duplication	PGM2	Belongs to the phosphohexose mutase family	g4199	duplication	PGM2	Belongs to the phosphohexose mutase family	g4199	duplication	PGM2	Belongs to the phosphohexose mutase family	g4245	deletion
g4200	duplication	OPT2	oligopeptide transporter	g4200	duplication	OPT2	oligopeptide transporter	g4180	duplication	-	-	g4206	deletion	SWC4	SANT/Myb-like domain of DAMP1	g4199	duplication	PGM2	Belongs to the phosphohexose mutase family	g4199	duplication	PGM2	Belongs to the phosphohexose mutase family	g4210	deletion	LEU1	Catalyzes the isomerization between 2-isopropylmalate and 3-isopropylmalate, via the formation of 2-isopropylmaleate	g4210	deletion	LEU1	Catalyzes the isomerization between 2-isopropylmalate and 3-isopropylmalate, via the formation of 2-isopropylmaleate	g4200	duplication	OPT2	oligopeptide transporter	g4200	duplication	OPT2	oligopeptide transporter	g4200	duplication	OPT2	oligopeptide transporter	g4200	duplication	OPT2	oligopeptide transporter	g4246	deletion
g4200	deletion	OPT2	oligopeptide transporter	g4206	deletion	SWC4	SANT/Myb-like domain of DAMP1	g4181	duplication	-	Fungal specific transcription factor domain	g4207	deletion	-	Belongs to the cullin family	g4200	duplication	OPT2	oligopeptide transporter	g4200	duplication	OPT2	oligopeptide transporter	g4211	deletion	NMA1	Belongs to the eukaryotic NMN adenylyltransferase family	g4211	deletion	NMA1	Belongs to the eukaryotic NMN adenylyltransferase family	g4206	deletion	SWC4	SANT/Myb-like domain of DAMP1	g4222	deletion	NUP192	Nuclear pore complex scaffold, nucleoporins 186/192/205	g4223	deletion	ALK2	Belongs to the cytochrome P450 family	g4244	deletion	RSR1	Ras subfamily of RAS small GTPases	g4247	deletion
g4206	deletion	SWC4	SANT/Myb-like domain of DAMP1	g4207	deletion	-	Belongs to the cullin family	g4182	duplication	CHT1	Belongs to the glycosyl hydrolase 18 family	g4210	deletion	LEU1	Catalyzes the isomerization between 2-isopropylmalate and 3-isopropylmalate, via the formation of 2-isopropylmaleate	g4223	deletion	ALK2	Belongs to the cytochrome P450 family	g4223	deletion	ALK2	Belongs to the cytochrome P450 family	g4223	deletion	ALK2	Belongs to the cytochrome P450 family	g4244	deletion	RSR1	Ras subfamily of RAS small GTPases	g4207	deletion	-	Belongs to the cullin family	g4223	deletion	ALK2	Belongs to the cytochrome P450 family	g4225	deletion	PCK1	Phosphoenolpyruvate carboxykinase	g4245	deletion	SEC11	Catalytic component of the signal peptidase complex (SPC), which catalyzes the cleavage of N-terminal signal sequences of proteins targeted to the endoplasmic reticulum. Signal peptide cleavage occurs during the translocation (cotranslationally or post-translationally) through the translocon pore into the endoplasmic reticulum	g4248	deletion
g4207	deletion	-	Belongs to the cullin family	g4210	deletion	LEU1	Catalyzes the isomerization between 2-isopropylmalate and 3-isopropylmalate, via the formation of 2-isopropylmaleate	g4185	duplication	-	NDT80 / PhoG like DNA-binding family	g4211	deletion	NMA1	Belongs to the eukaryotic NMN adenylyltransferase family	g4225	deletion	PCK1	Phosphoenolpyruvate carboxykinase	g4225	deletion	PCK1	Phosphoenolpyruvate carboxykinase	g4225	deletion	PCK1	Phosphoenolpyruvate carboxykinase	g4245	deletion	SEC11	Catalytic component of the signal peptidase complex (SPC), which catalyzes the cleavage of N-terminal signal sequences of proteins targeted to the endoplasmic reticulum. Signal peptide cleavage occurs during the translocation (cotranslationally or post-translationally) through the translocon pore into the endoplasmic reticulum	g4210	deletion	LEU1	Catalyzes the isomerization between 2-isopropylmalate and 3-isopropylmalate, via the formation of 2-isopropylmaleate	g4225	deletion	PCK1	Phosphoenolpyruvate carboxykinase	g4226	deletion	-	Glycosyl hydrolase family 3 N terminal domain	g4246	deletion	-	Flavoprotein	g4249	deletion
g4210	deletion	LEU1	Catalyzes the isomerization between 2-isopropylmalate and 3-isopropylmalate, via the formation of 2-isopropylmaleate	g4211	deletion	NMA1	Belongs to the eukaryotic NMN adenylyltransferase family	g4181	duplication	-	Fungal specific transcription factor domain	g4244	deletion	RSR1	Ras subfamily of RAS small GTPases	g4226	deletion	-	Glycosyl hydrolase family 3 N terminal domain	g4226	deletion	-	Glycosyl hydrolase family 3 N terminal domain	g4226	deletion	-	Glycosyl hydrolase family 3 N terminal domain	g4246	deletion	-	Flavoprotein	g4211	deletion	NMA1	Belongs to the eukaryotic NMN adenylyltransferase family	g4244	deletion	RSR1	Ras subfamily of RAS small GTPases	g4244	deletion	RSR1	Ras subfamily of RAS small GTPases	g4247	deletion	PTR2	Peptide transporter PTR2	g4250	deletion
g4211	deletion	NMA1	Belongs to the eukaryotic NMN adenylyltransferase family	g4244	deletion	RSR1	Ras subfamily of RAS small GTPases	g4182	duplication	CHT1	Belongs to the glycosyl hydrolase 18 family	g4245	deletion	SEC11	Catalytic component of the signal peptidase complex (SPC), which catalyzes the cleavage of N-terminal signal sequences of proteins targeted to the endoplasmic reticulum. Signal peptide cleavage occurs during the translocation (cotranslationally or post-translationally) through the translocon pore into the endoplasmic reticulum	g4244	deletion	RSR1	Ras subfamily of RAS small GTPases	g4244	deletion	RSR1	Ras subfamily of RAS small GTPases	g4244	deletion	RSR1	Ras subfamily of RAS small GTPases	g4247	deletion	PTR2	Peptide transporter PTR2	g4223	deletion	ALK2	Belongs to the cytochrome P450 family	g4245	deletion	SEC11	Catalytic component of the signal peptidase complex (SPC), which catalyzes the cleavage of N-terminal signal sequences of proteins targeted to the endoplasmic reticulum. Signal peptide cleavage occurs during the translocation (cotranslationally or post-translationally) through the translocon pore into the endoplasmic reticulum	g4245	deletion	SEC11	Catalytic component of the signal peptidase complex (SPC), which catalyzes the cleavage of N-terminal signal sequences of proteins targeted to the endoplasmic reticulum. Signal peptide cleavage occurs during the translocation (cotranslationally or post-translationally) through the translocon pore into the endoplasmic reticulum	g4248	deletion	-	Domain of unknown function (DUF3441)	g4251	deletion
g4244	deletion	RSR1	Ras subfamily of RAS small GTPases	g4245	deletion	SEC11	Catalytic component of the signal peptidase complex (SPC), which catalyzes the cleavage of N-terminal signal sequences of proteins targeted to the endoplasmic reticulum. Signal peptide cleavage occurs during the translocation (cotranslationally or post-translationally) through the translocon pore into the endoplasmic reticulum	g4185	duplication	-	NDT80 / PhoG like DNA-binding family	g4246	deletion	-	Flavoprotein	g4245	deletion	SEC11	Catalytic component of the signal peptidase complex (SPC), which catalyzes the cleavage of N-terminal signal sequences of proteins targeted to the endoplasmic reticulum. Signal peptide cleavage occurs during the translocation (cotranslationally or post-translationally) through the translocon pore into the endoplasmic reticulum	g4245	deletion	SEC11	Catalytic component of the signal peptidase complex (SPC), which catalyzes the cleavage of N-terminal signal sequences of proteins targeted to the endoplasmic reticulum. Signal peptide cleavage occurs during the translocation (cotranslationally or post-translationally) through the translocon pore into the endoplasmic reticulum	g4245	deletion	SEC11	Catalytic component of the signal peptidase complex (SPC), which catalyzes the cleavage of N-terminal signal sequences of proteins targeted to the endoplasmic reticulum. Signal peptide cleavage occurs during the translocation (cotranslationally or post-translationally) through the translocon pore into the endoplasmic reticulum	g4248	deletion	-	Domain of unknown function (DUF3441)	g4225	deletion	PCK1	Phosphoenolpyruvate carboxykinase	g4246	deletion	-	Flavoprotein	g4246	deletion	-	Flavoprotein	g4249	deletion	HST2	Belongs to the sirtuin family. Class I subfamily	g4252	deletion
g4245	deletion	SEC11	Catalytic component of the signal peptidase complex (SPC), which catalyzes the cleavage of N-terminal signal sequences of proteins targeted to the endoplasmic reticulum. Signal peptide cleavage occurs during the translocation (cotranslationally or post-translationally) through the translocon pore into the endoplasmic reticulum	g4246	deletion	-	Flavoprotein	g4186	duplication	tmk2	Mitogen-activated protein kinase	g4247	deletion	PTR2	Peptide transporter PTR2	g4246	deletion	-	Flavoprotein	g4246	deletion	-	Flavoprotein	g4246	deletion	-	Flavoprotein	g4249	deletion	HST2	Belongs to the sirtuin family. Class I subfamily	g4226	deletion	-	Glycosyl hydrolase family 3 N terminal domain	g4247	deletion	PTR2	Peptide transporter PTR2	g4247	deletion	PTR2	Peptide transporter PTR2	g4250	deletion	MSH4	ATPase domain of DNA mismatch repair MUTS family	g4253	deletion
g4246	deletion	-	Flavoprotein	g4247	deletion	PTR2	Peptide transporter PTR2	g4187	duplication	creC	WD40 repeats	g4248	deletion	-	Domain of unknown function (DUF3441)	g4247	deletion	PTR2	Peptide transporter PTR2	g4247	deletion	PTR2	Peptide transporter PTR2	g4247	deletion	PTR2	Peptide transporter PTR2	g4250	deletion	MSH4	ATPase domain of DNA mismatch repair MUTS family	g4244	deletion	RSR1	Ras subfamily of RAS small GTPases	g4248	deletion	-	Domain of unknown function (DUF3441)	g4248	deletion	-	Domain of unknown function (DUF3441)	g4251	deletion	-	Putative SAM-dependent methyltransferase	g4254	deletion
g4247	deletion	PTR2	Peptide transporter PTR2	g4248	deletion	-	Domain of unknown function (DUF3441)	g4188	duplication	-	Ribosomal protein S21	g4249	deletion	HST2	Belongs to the sirtuin family. Class I subfamily	g4248	deletion	-	Domain of unknown function (DUF3441)	g4248	deletion	-	Domain of unknown function (DUF3441)	g4248	deletion	-	Domain of unknown function (DUF3441)	g4251	deletion	-	Putative SAM-dependent methyltransferase	g4245	deletion	SEC11	Catalytic component of the signal peptidase complex (SPC), which catalyzes the cleavage of N-terminal signal sequences of proteins targeted to the endoplasmic reticulum. Signal peptide cleavage occurs during the translocation (cotranslationally or post-translationally) through the translocon pore into the endoplasmic reticulum	g4249	deletion	HST2	Belongs to the sirtuin family. Class I subfamily	g4249	deletion	HST2	Belongs to the sirtuin family. Class I subfamily	g4252	deletion	PHO5	Belongs to the histidine acid phosphatase family	g4343	deletion
g4248	deletion	-	Domain of unknown function (DUF3441)	g4249	deletion	HST2	Belongs to the sirtuin family. Class I subfamily	g4189	duplication	-	Belongs to the short-chain dehydrogenases reductases (SDR) family	g4250	deletion	MSH4	ATPase domain of DNA mismatch repair MUTS family	g4249	deletion	HST2	Belongs to the sirtuin family. Class I subfamily	g4249	deletion	HST2	Belongs to the sirtuin family. Class I subfamily	g4249	deletion	HST2	Belongs to the sirtuin family. Class I subfamily	g4252	deletion	PHO5	Belongs to the histidine acid phosphatase family	g4246	deletion	-	Flavoprotein	g4250	deletion	MSH4	ATPase domain of DNA mismatch repair MUTS family	g4250	deletion	MSH4	ATPase domain of DNA mismatch repair MUTS family	g4253	deletion	-	Protein of unknown function (DUF726)	g4345	deletion
g4249	deletion	HST2	Belongs to the sirtuin family. Class I subfamily	g4250	deletion	MSH4	ATPase domain of DNA mismatch repair MUTS family	g4190	duplication	-	Belongs to the mitochondrial carrier (TC 2.A.29) family	g4251	deletion	-	Putative SAM-dependent methyltransferase	g4250	deletion	MSH4	ATPase domain of DNA mismatch repair MUTS family	g4250	deletion	MSH4	ATPase domain of DNA mismatch repair MUTS family	g4250	deletion	MSH4	ATPase domain of DNA mismatch repair MUTS family	g4253	deletion	-	Protein of unknown function (DUF726)	g4247	deletion	PTR2	Peptide transporter PTR2	g4251	deletion	-	Putative SAM-dependent methyltransferase	g4251	deletion	-	Putative SAM-dependent methyltransferase	g4254	deletion	FRS1	Phenylalanyl-tRNA synthetase	g4461	duplication
g4250	deletion	MSH4	ATPase domain of DNA mismatch repair MUTS family	g4251	deletion	-	Putative SAM-dependent methyltransferase	g4192	duplication	AQY1	Belongs to the MIP aquaporin (TC 1.A.8) family	g4252	deletion	PHO5	Belongs to the histidine acid phosphatase family	g4251	deletion	-	Putative SAM-dependent methyltransferase	g4251	deletion	-	Putative SAM-dependent methyltransferase	g4251	deletion	-	Putative SAM-dependent methyltransferase	g4254	deletion	FRS1	Phenylalanyl-tRNA synthetase	g4248	deletion	-	Domain of unknown function (DUF3441)	g4252	deletion	PHO5	Belongs to the histidine acid phosphatase family	g4252	deletion	PHO5	Belongs to the histidine acid phosphatase family	g4343	deletion	MSH6	Component of the post-replicative DNA mismatch repair system (MMR)	g4462	duplication
g4251	deletion	-	Putative SAM-dependent methyltransferase	g4252	deletion	PHO5	Belongs to the histidine acid phosphatase family	g4193	duplication	ATG13	Activates the ATG1 kinase in a nutritional condition dependent manner through the TOR pathway, leading to autophagy. Also involved in cytoplasm to vacuole transport (Cvt) and more specifically in Cvt vesicle formation. Seems to play a role in the switching machinery regulating the conversion between the Cvt pathway and autophagy. Finally, ATG13 is also required for glycogen storage during station…	g4253	deletion	-	Protein of unknown function (DUF726)	g4252	deletion	PHO5	Belongs to the histidine acid phosphatase family	g4252	deletion	PHO5	Belongs to the histidine acid phosphatase family	g4252	deletion	PHO5	Belongs to the histidine acid phosphatase family	g4343	deletion	MSH6	Component of the post-replicative DNA mismatch repair system (MMR)	g4249	deletion	HST2	Belongs to the sirtuin family. Class I subfamily	g4253	deletion	-	Protein of unknown function (DUF726)	g4253	deletion	-	Protein of unknown function (DUF726)	g4345	deletion	CHS3	Chitin synthase	g4463	duplication
g4252	deletion	PHO5	Belongs to the histidine acid phosphatase family	g4253	deletion	-	Protein of unknown function (DUF726)	g4194	duplication	RPC82	DNA-dependent RNA polymerase catalyzes the transcription of DNA into RNA using the four ribonucleoside triphosphates as substrates. Specific core component of RNA polymerase III which synthesizes small RNAs, such as 5S rRNA and tRNAs (By similarity)	g4254	deletion	FRS1	Phenylalanyl-tRNA synthetase	g4253	deletion	-	Protein of unknown function (DUF726)	g4253	deletion	-	Protein of unknown function (DUF726)	g4253	deletion	-	Protein of unknown function (DUF726)	g4345	deletion	CHS3	Chitin synthase	g4250	deletion	MSH4	ATPase domain of DNA mismatch repair MUTS family	g4254	deletion	FRS1	Phenylalanyl-tRNA synthetase	g4254	deletion	FRS1	Phenylalanyl-tRNA synthetase	g4362	deletion	-	Bromodomain associated	g4464	duplication
g4253	deletion	-	Protein of unknown function (DUF726)	g4254	deletion	FRS1	Phenylalanyl-tRNA synthetase	g4196	duplication	APL4	Adaptin C-terminal domain	g4343	deletion	MSH6	Component of the post-replicative DNA mismatch repair system (MMR)	g4254	deletion	FRS1	Phenylalanyl-tRNA synthetase	g4254	deletion	FRS1	Phenylalanyl-tRNA synthetase	g4254	deletion	FRS1	Phenylalanyl-tRNA synthetase	g4461	duplication	CPA2	Carbamoyl-phosphate synthetase large chain, oligomerisation domain	g4251	deletion	-	Putative SAM-dependent methyltransferase	g4343	deletion	MSH6	Component of the post-replicative DNA mismatch repair system (MMR)	g4343	deletion	MSH6	Component of the post-replicative DNA mismatch repair system (MMR)	g4364	deletion	EXO5	involved in mitochondrial DNA replication and recombination. Releases dinucleotides as main products of catalysis. Has the capacity to slide across 5'double-stranded DNA or 5'RNA sequences and resumes cutting two nucleotides downstream of the double-stranded-to- single-stranded junction or RNA-to-DNA junction, respectively (By similarity)	g4465	duplication
g4254	deletion	FRS1	Phenylalanyl-tRNA synthetase	g4343	deletion	MSH6	Component of the post-replicative DNA mismatch repair system (MMR)	g4197	duplication	RHO1	Belongs to the small GTPase superfamily. Rho family	g4345	deletion	CHS3	Chitin synthase	g4343	deletion	MSH6	Component of the post-replicative DNA mismatch repair system (MMR)	g4343	deletion	MSH6	Component of the post-replicative DNA mismatch repair system (MMR)	g4343	deletion	MSH6	Component of the post-replicative DNA mismatch repair system (MMR)	g4462	duplication	PRS	prolyl-tRNA synthetase	g4252	deletion	PHO5	Belongs to the histidine acid phosphatase family	g4345	deletion	CHS3	Chitin synthase	g4345	deletion	CHS3	Chitin synthase	g4461	duplication	CPA2	Carbamoyl-phosphate synthetase large chain, oligomerisation domain	g4618	deletion
g4343	deletion	MSH6	Component of the post-replicative DNA mismatch repair system (MMR)	g4345	deletion	CHS3	Chitin synthase	g4198	duplication	-	zinc finger binding to DNA consensus sequence [AT]GATA[AG]	g4461	duplication	CPA2	Carbamoyl-phosphate synthetase large chain, oligomerisation domain	g4345	deletion	CHS3	Chitin synthase	g4345	deletion	CHS3	Chitin synthase	g4345	deletion	CHS3	Chitin synthase	g4463	duplication	CSP37	37 kDa cell surface protein	g4253	deletion	-	Protein of unknown function (DUF726)	g4461	duplication	CPA2	Carbamoyl-phosphate synthetase large chain, oligomerisation domain	g4362	deletion	-	Bromodomain associated	g4462	duplication	PRS	prolyl-tRNA synthetase	g4619	deletion
g4345	deletion	CHS3	Chitin synthase	g4461	duplication	CPA2	Carbamoyl-phosphate synthetase large chain, oligomerisation domain	g4199	duplication	PGM2	Belongs to the phosphohexose mutase family	g4462	duplication	PRS	prolyl-tRNA synthetase	g4461	duplication	CPA2	Carbamoyl-phosphate synthetase large chain, oligomerisation domain	g4461	duplication	CPA2	Carbamoyl-phosphate synthetase large chain, oligomerisation domain	g4461	duplication	CPA2	Carbamoyl-phosphate synthetase large chain, oligomerisation domain	g4464	duplication	-	STAS domain	g4254	deletion	FRS1	Phenylalanyl-tRNA synthetase	g4462	duplication	PRS	prolyl-tRNA synthetase	g4364	deletion	EXO5	involved in mitochondrial DNA replication and recombination. Releases dinucleotides as main products of catalysis. Has the capacity to slide across 5'double-stranded DNA or 5'RNA sequences and resumes cutting two nucleotides downstream of the double-stranded-to- single-stranded junction or RNA-to-DNA junction, respectively (By similarity)	g4463	duplication	CSP37	37 kDa cell surface protein	g4621	deletion
g4461	duplication	CPA2	Carbamoyl-phosphate synthetase large chain, oligomerisation domain	g4462	duplication	PRS	prolyl-tRNA synthetase	g4200	duplication	OPT2	oligopeptide transporter	g4463	duplication	CSP37	37 kDa cell surface protein	g4462	duplication	PRS	prolyl-tRNA synthetase	g4462	duplication	PRS	prolyl-tRNA synthetase	g4462	duplication	PRS	prolyl-tRNA synthetase	g4465	duplication	NPC2	Phosphatidylglycerol phosphatidylinositol transfer protein	g4343	deletion	MSH6	Component of the post-replicative DNA mismatch repair system (MMR)	g4463	duplication	CSP37	37 kDa cell surface protein	g4461	duplication	CPA2	Carbamoyl-phosphate synthetase large chain, oligomerisation domain	g4464	duplication	-	STAS domain	g4624	deletion
g4462	duplication	PRS	prolyl-tRNA synthetase	g4463	duplication	CSP37	37 kDa cell surface protein	g4202	duplication	rga1	Zinc-binding domain present in Lin-11, Isl-1, Mec-3.	g4464	duplication	-	STAS domain	g4463	duplication	CSP37	37 kDa cell surface protein	g4463	duplication	CSP37	37 kDa cell surface protein	g4463	duplication	CSP37	37 kDa cell surface protein	g4618	deletion	TKL1	Catalyzes the transfer of a two-carbon ketol group from a ketose donor to an aldose acceptor, via a covalent intermediate with the cofactor thiamine pyrophosphate	g4345	deletion	CHS3	Chitin synthase	g4464	duplication	-	STAS domain	g4462	duplication	PRS	prolyl-tRNA synthetase	g4465	duplication	NPC2	Phosphatidylglycerol phosphatidylinositol transfer protein	g4625	deletion
g4463	duplication	CSP37	37 kDa cell surface protein	g4464	duplication	-	STAS domain	g4203	duplication	-	Major Facilitator Superfamily	g4465	duplication	NPC2	Phosphatidylglycerol phosphatidylinositol transfer protein	g4464	duplication	-	STAS domain	g4464	duplication	-	STAS domain	g4464	duplication	-	STAS domain	g4619	deletion	ADH2	alcohol dehydrogenase	g4461	duplication	CPA2	Carbamoyl-phosphate synthetase large chain, oligomerisation domain	g4465	duplication	NPC2	Phosphatidylglycerol phosphatidylinositol transfer protein	g4463	duplication	CSP37	37 kDa cell surface protein	g4573	duplication	GLY1	Threonine aldolase	g4627	duplication
g4464	duplication	-	STAS domain	g4465	duplication	NPC2	Phosphatidylglycerol phosphatidylinositol transfer protein	g4204	duplication	-	NADH:flavin oxidoreductase / NADH oxidase family	g4572	deletion	CDC48	Belongs to the AAA ATPase family	g4602	deletion	-	Fungal protein of unknown function (DUF1774)	g4465	duplication	NPC2	Phosphatidylglycerol phosphatidylinositol transfer protein	g4465	duplication	NPC2	Phosphatidylglycerol phosphatidylinositol transfer protein	g4621	deletion	-	Belongs to the OSBP family	g4462	duplication	PRS	prolyl-tRNA synthetase	g4618	deletion	TKL1	Catalyzes the transfer of a two-carbon ketol group from a ketose donor to an aldose acceptor, via a covalent intermediate with the cofactor thiamine pyrophosphate	g4464	duplication	-	STAS domain	g4574	duplication	-	Fibronectin type 3 domain	g4628	duplication
g4465	duplication	NPC2	Phosphatidylglycerol phosphatidylinositol transfer protein	g4618	deletion	TKL1	Catalyzes the transfer of a two-carbon ketol group from a ketose donor to an aldose acceptor, via a covalent intermediate with the cofactor thiamine pyrophosphate	g4205	duplication	-	Mus7/MMS22 family	g4573	deletion	GLY1	Threonine aldolase	g4603	deletion	GAD1	Belongs to the group II decarboxylase family	g4602	deletion	-	Fungal protein of unknown function (DUF1774)	g4572	duplication	CDC48	Belongs to the AAA ATPase family	g4624	deletion	ECM21	Arrestin (or S-antigen), C-terminal domain	g4463	duplication	CSP37	37 kDa cell surface protein	g4619	deletion	ADH2	alcohol dehydrogenase	g4465	duplication	NPC2	Phosphatidylglycerol phosphatidylinositol transfer protein	g4576	duplication	PHO8	alkaline phosphatase	g4629	duplication
g4618	deletion	TKL1	Catalyzes the transfer of a two-carbon ketol group from a ketose donor to an aldose acceptor, via a covalent intermediate with the cofactor thiamine pyrophosphate	g4619	deletion	ADH2	alcohol dehydrogenase	g4206	duplication	SWC4	SANT/Myb-like domain of DAMP1	g4574	deletion	-	Fibronectin type 3 domain	g4605	deletion	SAC1	SacI homology domain	g4603	deletion	GAD1	Belongs to the group II decarboxylase family	g4573	duplication	GLY1	Threonine aldolase	g4625	deletion	-	GTPase of unknown function C-terminal	g4464	duplication	-	STAS domain	g4621	deletion	-	Belongs to the OSBP family	g4602	deletion	-	Fungal protein of unknown function (DUF1774)	g4577	duplication	-	YCII-related domain	g4631	duplication
g4619	deletion	ADH2	alcohol dehydrogenase	g4621	deletion	-	Belongs to the OSBP family	g4207	duplication	-	Belongs to the cullin family	g4576	deletion	PHO8	alkaline phosphatase	g4606	deletion	-	C-terminal duplication domain of Friend of PRMT1	g4605	deletion	SAC1	SacI homology domain	g4574	duplication	-	Fibronectin type 3 domain	g4627	duplication	FRE8	Ferric reductase like transmembrane component	g4465	duplication	NPC2	Phosphatidylglycerol phosphatidylinositol transfer protein	g4624	deletion	ECM21	Arrestin (or S-antigen), C-terminal domain	g4603	deletion	GAD1	Belongs to the group II decarboxylase family	g4578	duplication	-	Protein of unknown function (DUF2838)	g4632	duplication
g4621	deletion	-	Belongs to the OSBP family	g4624	deletion	ECM21	Arrestin (or S-antigen), C-terminal domain	g4210	duplication	LEU1	Catalyzes the isomerization between 2-isopropylmalate and 3-isopropylmalate, via the formation of 2-isopropylmaleate	g4577	deletion	-	YCII-related domain	g4618	deletion	TKL1	Catalyzes the transfer of a two-carbon ketol group from a ketose donor to an aldose acceptor, via a covalent intermediate with the cofactor thiamine pyrophosphate	g4606	deletion	-	C-terminal duplication domain of Friend of PRMT1	g4576	duplication	PHO8	alkaline phosphatase	g4628	duplication	SHY1	Probably involved in the biogenesis of the COX complex	g4602	deletion	-	Fungal protein of unknown function (DUF1774)	g4625	deletion	-	GTPase of unknown function C-terminal	g4605	deletion	SAC1	SacI homology domain	g4602	deletion	-	Fungal protein of unknown function (DUF1774)	g4633	duplication
g4624	deletion	ECM21	Arrestin (or S-antigen), C-terminal domain	g4625	deletion	-	GTPase of unknown function C-terminal	g4211	duplication	NMA1	Belongs to the eukaryotic NMN adenylyltransferase family	g4578	deletion	-	Protein of unknown function (DUF2838)	g4619	deletion	ADH2	alcohol dehydrogenase	g4618	deletion	TKL1	Catalyzes the transfer of a two-carbon ketol group from a ketose donor to an aldose acceptor, via a covalent intermediate with the cofactor thiamine pyrophosphate	g4577	duplication	-	YCII-related domain	g4629	duplication	GET2	Required for the post-translational delivery of tail- anchored (TA) proteins to the endoplasmic reticulum. Together with GET1, acts as a membrane receptor for soluble GET3, which recognizes and selectively binds the transmembrane domain of TA proteins in the cytosol. The GET complex cooperates with the HDEL receptor ERD2 to mediate the ATP-dependent retrieval of resident ER proteins that contain …	g4603	deletion	GAD1	Belongs to the group II decarboxylase family	g4627	duplication	FRE8	Ferric reductase like transmembrane component	g4606	deletion	-	C-terminal duplication domain of Friend of PRMT1	g4603	deletion	GAD1	Belongs to the group II decarboxylase family	g4634	duplication
g4625	deletion	-	GTPase of unknown function C-terminal	g4627	duplication	FRE8	Ferric reductase like transmembrane component	g4212	duplication	PXA1	ABC transporter transmembrane region 2	g4618	deletion	TKL1	Catalyzes the transfer of a two-carbon ketol group from a ketose donor to an aldose acceptor, via a covalent intermediate with the cofactor thiamine pyrophosphate	g4621	deletion	-	Belongs to the OSBP family	g4619	deletion	ADH2	alcohol dehydrogenase	g4578	duplication	-	Protein of unknown function (DUF2838)	g4631	duplication	DAM1	Component of the DASH complex, a microtubule-binding subcomplex of the outer kinetochore that is essential for proper chromosome segregation. The DASH complex mediates the formation and maintenance of bipolar kinetochore-microtubule attachments by forming closed rings around spindle microtubules and establishing interactions with proteins from the central kinetochore (By similarity)	g4605	deletion	SAC1	SacI homology domain	g4628	duplication	SHY1	Probably involved in the biogenesis of the COX complex	g4618	deletion	TKL1	Catalyzes the transfer of a two-carbon ketol group from a ketose donor to an aldose acceptor, via a covalent intermediate with the cofactor thiamine pyrophosphate	g4605	deletion	SAC1	SacI homology domain	g4635	duplication
g4627	duplication	FRE8	Ferric reductase like transmembrane component	g4628	duplication	SHY1	Probably involved in the biogenesis of the COX complex	g4213	duplication	NAP1	Belongs to the nucleosome assembly protein (NAP) family	g4619	deletion	ADH2	alcohol dehydrogenase	g4624	deletion	ECM21	Arrestin (or S-antigen), C-terminal domain	g4621	deletion	-	Belongs to the OSBP family	g4618	deletion	TKL1	Catalyzes the transfer of a two-carbon ketol group from a ketose donor to an aldose acceptor, via a covalent intermediate with the cofactor thiamine pyrophosphate	g4632	duplication	FMP52	Protein FMP52, mitochondrial	g4606	deletion	-	C-terminal duplication domain of Friend of PRMT1	g4629	duplication	GET2	Required for the post-translational delivery of tail- anchored (TA) proteins to the endoplasmic reticulum. Together with GET1, acts as a membrane receptor for soluble GET3, which recognizes and selectively binds the transmembrane domain of TA proteins in the cytosol. The GET complex cooperates with the HDEL receptor ERD2 to mediate the ATP-dependent retrieval of resident ER proteins that contain …	g4619	deletion	ADH2	alcohol dehydrogenase	g4606	deletion	-	C-terminal duplication domain of Friend of PRMT1	g4636	duplication
g4628	duplication	SHY1	Probably involved in the biogenesis of the COX complex	g4629	duplication	GET2	Required for the post-translational delivery of tail- anchored (TA) proteins to the endoplasmic reticulum. Together with GET1, acts as a membrane receptor for soluble GET3, which recognizes and selectively binds the transmembrane domain of TA proteins in the cytosol. The GET complex cooperates with the HDEL receptor ERD2 to mediate the ATP-dependent retrieval of resident ER proteins that contain …	g4215	duplication	CDA2	chitin deacetylase	g4621	deletion	-	Belongs to the OSBP family	g4625	deletion	-	GTPase of unknown function C-terminal	g4624	deletion	ECM21	Arrestin (or S-antigen), C-terminal domain	g4619	deletion	ADH2	alcohol dehydrogenase	g4633	duplication	SFH5	Non-classical phosphatidylinositol (PtdIns) transfer protein (PITP), which exhibits PtdIns-binding transfer activity in the absence of detectable PtdCho-binding transfer activity. Regulates PtdIns(4,5)P2 homeostasis at the plasma membrane (By similarity)	g4618	deletion	TKL1	Catalyzes the transfer of a two-carbon ketol group from a ketose donor to an aldose acceptor, via a covalent intermediate with the cofactor thiamine pyrophosphate	g4631	duplication	DAM1	Component of the DASH complex, a microtubule-binding subcomplex of the outer kinetochore that is essential for proper chromosome segregation. The DASH complex mediates the formation and maintenance of bipolar kinetochore-microtubule attachments by forming closed rings around spindle microtubules and establishing interactions with proteins from the central kinetochore (By similarity)	g4621	deletion	-	Belongs to the OSBP family	g4618	deletion	TKL1	Catalyzes the transfer of a two-carbon ketol group from a ketose donor to an aldose acceptor, via a covalent intermediate with the cofactor thiamine pyrophosphate	g4683	duplication
g4629	duplication	GET2	Required for the post-translational delivery of tail- anchored (TA) proteins to the endoplasmic reticulum. Together with GET1, acts as a membrane receptor for soluble GET3, which recognizes and selectively binds the transmembrane domain of TA proteins in the cytosol. The GET complex cooperates with the HDEL receptor ERD2 to mediate the ATP-dependent retrieval of resident ER proteins that contain …	g4631	duplication	DAM1	Component of the DASH complex, a microtubule-binding subcomplex of the outer kinetochore that is essential for proper chromosome segregation. The DASH complex mediates the formation and maintenance of bipolar kinetochore-microtubule attachments by forming closed rings around spindle microtubules and establishing interactions with proteins from the central kinetochore (By similarity)	g4216	duplication	RTT109	Regulator of Ty1 transposition	g4624	deletion	ECM21	Arrestin (or S-antigen), C-terminal domain	g4627	duplication	FRE8	Ferric reductase like transmembrane component	g4625	deletion	-	GTPase of unknown function C-terminal	g4621	deletion	-	Belongs to the OSBP family	g4634	duplication	URA9	Belongs to the dihydroorotate dehydrogenase family. Type 2 subfamily	g4619	deletion	ADH2	alcohol dehydrogenase	g4632	duplication	FMP52	Protein FMP52, mitochondrial	g4624	deletion	ECM21	Arrestin (or S-antigen), C-terminal domain	g4619	deletion	ADH2	alcohol dehydrogenase	g4685	duplication
g4631	duplication	DAM1	Component of the DASH complex, a microtubule-binding subcomplex of the outer kinetochore that is essential for proper chromosome segregation. The DASH complex mediates the formation and maintenance of bipolar kinetochore-microtubule attachments by forming closed rings around spindle microtubules and establishing interactions with proteins from the central kinetochore (By similarity)	g4632	duplication	FMP52	Protein FMP52, mitochondrial	g4219	duplication	KIN2	Non-specific serine threonine protein kinase	g4625	deletion	-	GTPase of unknown function C-terminal	g4628	duplication	SHY1	Probably involved in the biogenesis of the COX complex	g4627	duplication	FRE8	Ferric reductase like transmembrane component	g4621	duplication	-	Belongs to the OSBP family	g4635	duplication	utp7	BING4CT (NUC141) domain	g4621	deletion	-	Belongs to the OSBP family	g4633	duplication	SFH5	Non-classical phosphatidylinositol (PtdIns) transfer protein (PITP), which exhibits PtdIns-binding transfer activity in the absence of detectable PtdCho-binding transfer activity. Regulates PtdIns(4,5)P2 homeostasis at the plasma membrane (By similarity)	g4625	deletion	-	GTPase of unknown function C-terminal	g4621	deletion	-	Belongs to the OSBP family	g4687	deletion
g4632	duplication	FMP52	Protein FMP52, mitochondrial	g4633	duplication	SFH5	Non-classical phosphatidylinositol (PtdIns) transfer protein (PITP), which exhibits PtdIns-binding transfer activity in the absence of detectable PtdCho-binding transfer activity. Regulates PtdIns(4,5)P2 homeostasis at the plasma membrane (By similarity)	g4220	duplication	ATP17	ATP synthase f chain, mitochondrial	g4627	duplication	FRE8	Ferric reductase like transmembrane component	g4629	duplication	GET2	Required for the post-translational delivery of tail- anchored (TA) proteins to the endoplasmic reticulum. Together with GET1, acts as a membrane receptor for soluble GET3, which recognizes and selectively binds the transmembrane domain of TA proteins in the cytosol. The GET complex cooperates with the HDEL receptor ERD2 to mediate the ATP-dependent retrieval of resident ER proteins that contain …	g4628	duplication	SHY1	Probably involved in the biogenesis of the COX complex	g4622	duplication	HEM14	Catalyzes the 6-electron oxidation of protoporphyrinogen-IX to form protoporphyrin-IX	g4636	duplication	SKI3	dsRNA virus protection family member	g4624	deletion	ECM21	Arrestin (or S-antigen), C-terminal domain	g4634	duplication	URA9	Belongs to the dihydroorotate dehydrogenase family. Type 2 subfamily	g4627	duplication	FRE8	Ferric reductase like transmembrane component	g4624	deletion	ECM21	Arrestin (or S-antigen), C-terminal domain	g4688	deletion
g4633	duplication	SFH5	Non-classical phosphatidylinositol (PtdIns) transfer protein (PITP), which exhibits PtdIns-binding transfer activity in the absence of detectable PtdCho-binding transfer activity. Regulates PtdIns(4,5)P2 homeostasis at the plasma membrane (By similarity)	g4634	duplication	URA9	Belongs to the dihydroorotate dehydrogenase family. Type 2 subfamily	g4221	duplication	LSM6	Component of LSm protein complexes, which are involved in RNA processing and may function in a chaperone-like manner, facilitating the efficient association of RNA processing factors with their substrates. Component of the cytoplasmic LSM1-LSM7 complex, which is thought to be involved in mRNA degradation by activating the decapping step in the 5'-to-3' mRNA decay pathway. Component of the nuclear…	g4628	duplication	SHY1	Probably involved in the biogenesis of the COX complex	g4631	duplication	DAM1	Component of the DASH complex, a microtubule-binding subcomplex of the outer kinetochore that is essential for proper chromosome segregation. The DASH complex mediates the formation and maintenance of bipolar kinetochore-microtubule attachments by forming closed rings around spindle microtubules and establishing interactions with proteins from the central kinetochore (By similarity)	g4629	duplication	GET2	Required for the post-translational delivery of tail- anchored (TA) proteins to the endoplasmic reticulum. Together with GET1, acts as a membrane receptor for soluble GET3, which recognizes and selectively binds the transmembrane domain of TA proteins in the cytosol. The GET complex cooperates with the HDEL receptor ERD2 to mediate the ATP-dependent retrieval of resident ER proteins that contain …	g4624	duplication	ECM21	Arrestin (or S-antigen), C-terminal domain	g4687	deletion	NTF2	Nuclear transport factor 2	g4625	deletion	-	GTPase of unknown function C-terminal	g4635	duplication	utp7	BING4CT (NUC141) domain	g4628	duplication	SHY1	Probably involved in the biogenesis of the COX complex	g4625	deletion	-	GTPase of unknown function C-terminal	g4690	deletion
g4634	duplication	URA9	Belongs to the dihydroorotate dehydrogenase family. Type 2 subfamily	g4635	duplication	utp7	BING4CT (NUC141) domain	g4222	duplication	NUP192	Nuclear pore complex scaffold, nucleoporins 186/192/205	g4629	duplication	GET2	Required for the post-translational delivery of tail- anchored (TA) proteins to the endoplasmic reticulum. Together with GET1, acts as a membrane receptor for soluble GET3, which recognizes and selectively binds the transmembrane domain of TA proteins in the cytosol. The GET complex cooperates with the HDEL receptor ERD2 to mediate the ATP-dependent retrieval of resident ER proteins that contain …	g4632	duplication	FMP52	Protein FMP52, mitochondrial	g4631	duplication	DAM1	Component of the DASH complex, a microtubule-binding subcomplex of the outer kinetochore that is essential for proper chromosome segregation. The DASH complex mediates the formation and maintenance of bipolar kinetochore-microtubule attachments by forming closed rings around spindle microtubules and establishing interactions with proteins from the central kinetochore (By similarity)	g4624	deletion	ECM21	Arrestin (or S-antigen), C-terminal domain	g4688	deletion	AIM21	Involved in mitochondrial migration along actin filaments	g4627	duplication	FRE8	Ferric reductase like transmembrane component	g4636	duplication	SKI3	dsRNA virus protection family member	g4629	duplication	GET2	Required for the post-translational delivery of tail- anchored (TA) proteins to the endoplasmic reticulum. Together with GET1, acts as a membrane receptor for soluble GET3, which recognizes and selectively binds the transmembrane domain of TA proteins in the cytosol. The GET complex cooperates with the HDEL receptor ERD2 to mediate the ATP-dependent retrieval of resident ER proteins that contain …	g4627	duplication	FRE8	Ferric reductase like transmembrane component	g4691	deletion
g4635	duplication	utp7	BING4CT (NUC141) domain	g4636	duplication	SKI3	dsRNA virus protection family member	g4223	duplication	ALK2	Belongs to the cytochrome P450 family	g4631	duplication	DAM1	Component of the DASH complex, a microtubule-binding subcomplex of the outer kinetochore that is essential for proper chromosome segregation. The DASH complex mediates the formation and maintenance of bipolar kinetochore-microtubule attachments by forming closed rings around spindle microtubules and establishing interactions with proteins from the central kinetochore (By similarity)	g4633	duplication	SFH5	Non-classical phosphatidylinositol (PtdIns) transfer protein (PITP), which exhibits PtdIns-binding transfer activity in the absence of detectable PtdCho-binding transfer activity. Regulates PtdIns(4,5)P2 homeostasis at the plasma membrane (By similarity)	g4632	duplication	FMP52	Protein FMP52, mitochondrial	g4625	deletion	-	GTPase of unknown function C-terminal	g4690	deletion	-	Mannosyltransferase putative	g4628	duplication	SHY1	Probably involved in the biogenesis of the COX complex	g4683	duplication	UTP22	U3 small nucleolar RNA-associated protein 22	g4631	duplication	DAM1	Component of the DASH complex, a microtubule-binding subcomplex of the outer kinetochore that is essential for proper chromosome segregation. The DASH complex mediates the formation and maintenance of bipolar kinetochore-microtubule attachments by forming closed rings around spindle microtubules and establishing interactions with proteins from the central kinetochore (By similarity)	g4628	duplication	SHY1	Probably involved in the biogenesis of the COX complex	g4692	deletion
g4636	duplication	SKI3	dsRNA virus protection family member	g4716	deletion	CDC7	Protein tyrosine kinase	g4225	duplication	PCK1	Phosphoenolpyruvate carboxykinase	g4632	duplication	FMP52	Protein FMP52, mitochondrial	g4634	duplication	URA9	Belongs to the dihydroorotate dehydrogenase family. Type 2 subfamily	g4633	duplication	SFH5	Non-classical phosphatidylinositol (PtdIns) transfer protein (PITP), which exhibits PtdIns-binding transfer activity in the absence of detectable PtdCho-binding transfer activity. Regulates PtdIns(4,5)P2 homeostasis at the plasma membrane (By similarity)	g4627	duplication	FRE8	Ferric reductase like transmembrane component	g4691	deletion	EGD1	Component of the nascent polypeptide-associated complex (NAC), a dynamic component of the ribosomal exit tunnel, protecting the emerging polypeptides from interaction with other cytoplasmic proteins to ensure appropriate nascent protein targeting. The NAC complex also promotes mitochondrial protein import by enhancing productive ribosome interactions with the outer mitochondrial membrane and bloc…	g4629	duplication	GET2	Required for the post-translational delivery of tail- anchored (TA) proteins to the endoplasmic reticulum. Together with GET1, acts as a membrane receptor for soluble GET3, which recognizes and selectively binds the transmembrane domain of TA proteins in the cytosol. The GET complex cooperates with the HDEL receptor ERD2 to mediate the ATP-dependent retrieval of resident ER proteins that contain …	g4685	duplication	COS111	to Saccharomyces cerevisiae COS111 (YBR203W)	g4632	duplication	FMP52	Protein FMP52, mitochondrial	g4629	duplication	GET2	Required for the post-translational delivery of tail- anchored (TA) proteins to the endoplasmic reticulum. Together with GET1, acts as a membrane receptor for soluble GET3, which recognizes and selectively binds the transmembrane domain of TA proteins in the cytosol. The GET complex cooperates with the HDEL receptor ERD2 to mediate the ATP-dependent retrieval of resident ER proteins that contain …	g4693	deletion
g4716	deletion	CDC7	Protein tyrosine kinase	g4720	deletion	RPC40	RNA Polymerase	g4244	deletion	RSR1	Ras subfamily of RAS small GTPases	g4633	duplication	SFH5	Non-classical phosphatidylinositol (PtdIns) transfer protein (PITP), which exhibits PtdIns-binding transfer activity in the absence of detectable PtdCho-binding transfer activity. Regulates PtdIns(4,5)P2 homeostasis at the plasma membrane (By similarity)	g4635	duplication	utp7	BING4CT (NUC141) domain	g4634	duplication	URA9	Belongs to the dihydroorotate dehydrogenase family. Type 2 subfamily	g4628	duplication	SHY1	Probably involved in the biogenesis of the COX complex	g4692	deletion	-	pyrophosphate phosphatase	g4631	duplication	DAM1	Component of the DASH complex, a microtubule-binding subcomplex of the outer kinetochore that is essential for proper chromosome segregation. The DASH complex mediates the formation and maintenance of bipolar kinetochore-microtubule attachments by forming closed rings around spindle microtubules and establishing interactions with proteins from the central kinetochore (By similarity)	g4688	deletion	AIM21	Involved in mitochondrial migration along actin filaments	g4633	duplication	SFH5	Non-classical phosphatidylinositol (PtdIns) transfer protein (PITP), which exhibits PtdIns-binding transfer activity in the absence of detectable PtdCho-binding transfer activity. Regulates PtdIns(4,5)P2 homeostasis at the plasma membrane (By similarity)	g4631	duplication	DAM1	Component of the DASH complex, a microtubule-binding subcomplex of the outer kinetochore that is essential for proper chromosome segregation. The DASH complex mediates the formation and maintenance of bipolar kinetochore-microtubule attachments by forming closed rings around spindle microtubules and establishing interactions with proteins from the central kinetochore (By similarity)	g4716	deletion
g4720	deletion	RPC40	RNA Polymerase	g4721	deletion	-	Fungal domain of unknown function (DUF1746)	g4245	deletion	SEC11	Catalytic component of the signal peptidase complex (SPC), which catalyzes the cleavage of N-terminal signal sequences of proteins targeted to the endoplasmic reticulum. Signal peptide cleavage occurs during the translocation (cotranslationally or post-translationally) through the translocon pore into the endoplasmic reticulum	g4634	duplication	URA9	Belongs to the dihydroorotate dehydrogenase family. Type 2 subfamily	g4636	duplication	SKI3	dsRNA virus protection family member	g4635	duplication	utp7	BING4CT (NUC141) domain	g4629	duplication	GET2	Required for the post-translational delivery of tail- anchored (TA) proteins to the endoplasmic reticulum. Together with GET1, acts as a membrane receptor for soluble GET3, which recognizes and selectively binds the transmembrane domain of TA proteins in the cytosol. The GET complex cooperates with the HDEL receptor ERD2 to mediate the ATP-dependent retrieval of resident ER proteins that contain …	g4693	deletion	FUS1	Src homology 3 domains	g4632	duplication	FMP52	Protein FMP52, mitochondrial	g4690	deletion	-	Mannosyltransferase putative	g4634	duplication	URA9	Belongs to the dihydroorotate dehydrogenase family. Type 2 subfamily	g4632	duplication	FMP52	Protein FMP52, mitochondrial	g4720	deletion
g4721	deletion	-	Fungal domain of unknown function (DUF1746)	g4722	deletion	BUD14	Src homology 3 domains	g4246	deletion	-	Flavoprotein	g4635	duplication	utp7	BING4CT (NUC141) domain	g4683	duplication	UTP22	U3 small nucleolar RNA-associated protein 22	g4636	duplication	SKI3	dsRNA virus protection family member	g4631	duplication	DAM1	Component of the DASH complex, a microtubule-binding subcomplex of the outer kinetochore that is essential for proper chromosome segregation. The DASH complex mediates the formation and maintenance of bipolar kinetochore-microtubule attachments by forming closed rings around spindle microtubules and establishing interactions with proteins from the central kinetochore (By similarity)	g4694	deletion	-	Pleckstrin homology domain.	g4633	duplication	SFH5	Non-classical phosphatidylinositol (PtdIns) transfer protein (PITP), which exhibits PtdIns-binding transfer activity in the absence of detectable PtdCho-binding transfer activity. Regulates PtdIns(4,5)P2 homeostasis at the plasma membrane (By similarity)	g4691	deletion	EGD1	Component of the nascent polypeptide-associated complex (NAC), a dynamic component of the ribosomal exit tunnel, protecting the emerging polypeptides from interaction with other cytoplasmic proteins to ensure appropriate nascent protein targeting. The NAC complex also promotes mitochondrial protein import by enhancing productive ribosome interactions with the outer mitochondrial membrane and bloc…	g4635	duplication	utp7	BING4CT (NUC141) domain	g4633	duplication	SFH5	Non-classical phosphatidylinositol (PtdIns) transfer protein (PITP), which exhibits PtdIns-binding transfer activity in the absence of detectable PtdCho-binding transfer activity. Regulates PtdIns(4,5)P2 homeostasis at the plasma membrane (By similarity)	g4721	deletion
g4722	deletion	BUD14	Src homology 3 domains	g4774	deletion	SDS23	Involved in DNA replication and cell separation	g4247	deletion	PTR2	Peptide transporter PTR2	g4636	duplication	SKI3	dsRNA virus protection family member	g4685	duplication	COS111	to Saccharomyces cerevisiae COS111 (YBR203W)	g4683	duplication	UTP22	U3 small nucleolar RNA-associated protein 22	g4632	duplication	FMP52	Protein FMP52, mitochondrial	g4716	deletion	CDC7	Protein tyrosine kinase	g4634	duplication	URA9	Belongs to the dihydroorotate dehydrogenase family. Type 2 subfamily	g4692	deletion	-	pyrophosphate phosphatase	g4636	duplication	SKI3	dsRNA virus protection family member	g4634	duplication	URA9	Belongs to the dihydroorotate dehydrogenase family. Type 2 subfamily	g4722	deletion
g4774	deletion	SDS23	Involved in DNA replication and cell separation	g4775	deletion	TEF1	This protein promotes the GTP-dependent binding of aminoacyl-tRNA to the A-site of ribosomes during protein biosynthesis	g4248	deletion	-	Domain of unknown function (DUF3441)	g4716	deletion	CDC7	Protein tyrosine kinase	g4688	deletion	AIM21	Involved in mitochondrial migration along actin filaments	g4685	duplication	COS111	to Saccharomyces cerevisiae COS111 (YBR203W)	g4633	duplication	SFH5	Non-classical phosphatidylinositol (PtdIns) transfer protein (PITP), which exhibits PtdIns-binding transfer activity in the absence of detectable PtdCho-binding transfer activity. Regulates PtdIns(4,5)P2 homeostasis at the plasma membrane (By similarity)	g4720	deletion	RPC40	RNA Polymerase	g4635	duplication	utp7	BING4CT (NUC141) domain	g4693	deletion	FUS1	Src homology 3 domains	g4683	duplication	UTP22	U3 small nucleolar RNA-associated protein 22	g4635	duplication	utp7	BING4CT (NUC141) domain	g4774	deletion
g4775	deletion	TEF1	This protein promotes the GTP-dependent binding of aminoacyl-tRNA to the A-site of ribosomes during protein biosynthesis	g4777	deletion	GCV2	The glycine cleavage system catalyzes the degradation of glycine	g4249	deletion	HST2	Belongs to the sirtuin family. Class I subfamily	g4720	deletion	RPC40	RNA Polymerase	g4690	deletion	-	Mannosyltransferase putative	g4688	deletion	AIM21	Involved in mitochondrial migration along actin filaments	g4634	duplication	URA9	Belongs to the dihydroorotate dehydrogenase family. Type 2 subfamily	g4721	deletion	-	Fungal domain of unknown function (DUF1746)	g4636	duplication	SKI3	dsRNA virus protection family member	g4694	deletion	-	Pleckstrin homology domain.	g4685	duplication	COS111	to Saccharomyces cerevisiae COS111 (YBR203W)	g4636	duplication	SKI3	dsRNA virus protection family member	g4775	deletion
g4777	deletion	GCV2	The glycine cleavage system catalyzes the degradation of glycine	g4849	deletion	-	diacylglycerol pyrophosphate phosphatase	g4250	deletion	MSH4	ATPase domain of DNA mismatch repair MUTS family	g4721	deletion	-	Fungal domain of unknown function (DUF1746)	g4691	deletion	EGD1	Component of the nascent polypeptide-associated complex (NAC), a dynamic component of the ribosomal exit tunnel, protecting the emerging polypeptides from interaction with other cytoplasmic proteins to ensure appropriate nascent protein targeting. The NAC complex also promotes mitochondrial protein import by enhancing productive ribosome interactions with the outer mitochondrial membrane and bloc…	g4690	deletion	-	Mannosyltransferase putative	g4635	duplication	utp7	BING4CT (NUC141) domain	g4722	deletion	BUD14	Src homology 3 domains	g4683	duplication	UTP22	U3 small nucleolar RNA-associated protein 22	g4716	deletion	CDC7	Protein tyrosine kinase	g4716	deletion	CDC7	Protein tyrosine kinase	g4683	duplication	UTP22	U3 small nucleolar RNA-associated protein 22	g4777	deletion
g4849	deletion	-	diacylglycerol pyrophosphate phosphatase	g4851	deletion	-	PSP1 C-terminal conserved region	g4251	deletion	-	Putative SAM-dependent methyltransferase	g4722	deletion	BUD14	Src homology 3 domains	g4692	deletion	-	pyrophosphate phosphatase	g4691	deletion	EGD1	Component of the nascent polypeptide-associated complex (NAC), a dynamic component of the ribosomal exit tunnel, protecting the emerging polypeptides from interaction with other cytoplasmic proteins to ensure appropriate nascent protein targeting. The NAC complex also promotes mitochondrial protein import by enhancing productive ribosome interactions with the outer mitochondrial membrane and bloc…	g4636	duplication	SKI3	dsRNA virus protection family member	g4726	deletion	DAD2	Component of the DASH complex, a microtubule-binding subcomplex of the outer kinetochore that is essential for proper chromosome segregation. The DASH complex mediates the formation and maintenance of bipolar kinetochore-microtubule attachments by forming closed rings around spindle microtubules and establishing interactions with proteins from the central kinetochore (By similarity)	g4685	duplication	COS111	to Saccharomyces cerevisiae COS111 (YBR203W)	g4720	deletion	RPC40	RNA Polymerase	g4720	deletion	RPC40	RNA Polymerase	g4685	duplication	COS111	to Saccharomyces cerevisiae COS111 (YBR203W)	g4849	deletion
g4851	deletion	-	PSP1 C-terminal conserved region	g4852	deletion	PRP28	ATP-dependent RNA helicase involved in mRNA splicing. May destabilize the U1 5'-splice site duplex to permit an effective competition for the 5'-splice site by the U6 snRNA, resulting in the switch between U1 and U6 at the 5'-splice site. May also act to unwind the U4 U6 base-pairing interaction in the U4 U6 U5 snRNP, facilitating the first covalent step of splicing (By similarity)	g4252	deletion	PHO5	Belongs to the histidine acid phosphatase family	g4774	deletion	SDS23	Involved in DNA replication and cell separation	g4693	deletion	FUS1	Src homology 3 domains	g4692	deletion	-	pyrophosphate phosphatase	g4683	duplication	UTP22	U3 small nucleolar RNA-associated protein 22	g4728	deletion	TMP1	Thymidylate synthase	g4716	deletion	CDC7	Protein tyrosine kinase	g4721	deletion	-	Fungal domain of unknown function (DUF1746)	g4721	deletion	-	Fungal domain of unknown function (DUF1746)	g4716	deletion	CDC7	Protein tyrosine kinase	g4851	deletion
g4852	deletion	PRP28	ATP-dependent RNA helicase involved in mRNA splicing. May destabilize the U1 5'-splice site duplex to permit an effective competition for the 5'-splice site by the U6 snRNA, resulting in the switch between U1 and U6 at the 5'-splice site. May also act to unwind the U4 U6 base-pairing interaction in the U4 U6 U5 snRNP, facilitating the first covalent step of splicing (By similarity)	g4853	deletion	-	flavin oxidoreductase	g4253	deletion	-	Protein of unknown function (DUF726)	g4775	deletion	TEF1	This protein promotes the GTP-dependent binding of aminoacyl-tRNA to the A-site of ribosomes during protein biosynthesis	g4691	deletion	EGD1	Component of the nascent polypeptide-associated complex (NAC), a dynamic component of the ribosomal exit tunnel, protecting the emerging polypeptides from interaction with other cytoplasmic proteins to ensure appropriate nascent protein targeting. The NAC complex also promotes mitochondrial protein import by enhancing productive ribosome interactions with the outer mitochondrial membrane and bloc…	g4693	deletion	FUS1	Src homology 3 domains	g4685	duplication	COS111	to Saccharomyces cerevisiae COS111 (YBR203W)	g4729	deletion	-	lipase 1	g4720	deletion	RPC40	RNA Polymerase	g4722	deletion	BUD14	Src homology 3 domains	g4722	deletion	BUD14	Src homology 3 domains	g4720	deletion	RPC40	RNA Polymerase	g4852	deletion
g4853	deletion	-	flavin oxidoreductase	g4854	deletion	CWC2	Involved in the first step of pre-mRNA splicing. Required for cell growth and cell cycle control. Plays a role in the levels of the U1, U4, U5 and U6 snRNAs and the maintenance of the U4 U6 snRNA complex. May provide the link between the nineteen complex NTC spliceosome protein complex and the spliceosome through the U6 snRNA. Associates predominantly with U6 snRNAs in assembled active spliceosom…	g4254	deletion	FRS1	Phenylalanyl-tRNA synthetase	g4777	deletion	GCV2	The glycine cleavage system catalyzes the degradation of glycine	g4692	deletion	-	pyrophosphate phosphatase	g4691	deletion	EGD1	Component of the nascent polypeptide-associated complex (NAC), a dynamic component of the ribosomal exit tunnel, protecting the emerging polypeptides from interaction with other cytoplasmic proteins to ensure appropriate nascent protein targeting. The NAC complex also promotes mitochondrial protein import by enhancing productive ribosome interactions with the outer mitochondrial membrane and bloc…	g4688	deletion	AIM21	Involved in mitochondrial migration along actin filaments	g4730	deletion	-	Thioesterase superfamily	g4721	deletion	-	Fungal domain of unknown function (DUF1746)	g4765	deletion	-	KR domain	g4774	deletion	SDS23	Involved in DNA replication and cell separation	g4721	deletion	-	Fungal domain of unknown function (DUF1746)	g4853	deletion
g4854	deletion	CWC2	Involved in the first step of pre-mRNA splicing. Required for cell growth and cell cycle control. Plays a role in the levels of the U1, U4, U5 and U6 snRNAs and the maintenance of the U4 U6 snRNA complex. May provide the link between the nineteen complex NTC spliceosome protein complex and the spliceosome through the U6 snRNA. Associates predominantly with U6 snRNAs in assembled active spliceosom…	g4857	deletion	SMT3	Ubiquitin-like protein	g4343	deletion	MSH6	Component of the post-replicative DNA mismatch repair system (MMR)	g4849	deletion	-	diacylglycerol pyrophosphate phosphatase	g4693	deletion	FUS1	Src homology 3 domains	g4692	deletion	-	pyrophosphate phosphatase	g4690	deletion	-	Mannosyltransferase putative	g4731	deletion	puf6	CPL (NUC119) domain	g4722	deletion	BUD14	Src homology 3 domains	g4766	deletion	IPI3	Component of the RIX1 complex required for processing of ITS2 sequences from 35S pre-rRNA	g4775	deletion	TEF1	This protein promotes the GTP-dependent binding of aminoacyl-tRNA to the A-site of ribosomes during protein biosynthesis	g4722	deletion	BUD14	Src homology 3 domains	g4854	deletion
g4857	deletion	SMT3	Ubiquitin-like protein	g4858	deletion	PRM1	Involved in cell fusion during mating by stabilizing the plasma membrane fusion event	g4345	deletion	CHS3	Chitin synthase	g4851	deletion	-	PSP1 C-terminal conserved region	g4694	deletion	-	Pleckstrin homology domain.	g4693	deletion	FUS1	Src homology 3 domains	g4691	deletion	EGD1	Component of the nascent polypeptide-associated complex (NAC), a dynamic component of the ribosomal exit tunnel, protecting the emerging polypeptides from interaction with other cytoplasmic proteins to ensure appropriate nascent protein targeting. The NAC complex also promotes mitochondrial protein import by enhancing productive ribosome interactions with the outer mitochondrial membrane and bloc…	g4774	deletion	SDS23	Involved in DNA replication and cell separation	g4765	deletion	-	KR domain	g4768	deletion	-	Belongs to the cytochrome P450 family	g4777	deletion	GCV2	The glycine cleavage system catalyzes the degradation of glycine	g4726	deletion	DAD2	Component of the DASH complex, a microtubule-binding subcomplex of the outer kinetochore that is essential for proper chromosome segregation. The DASH complex mediates the formation and maintenance of bipolar kinetochore-microtubule attachments by forming closed rings around spindle microtubules and establishing interactions with proteins from the central kinetochore (By similarity)	g4857	deletion
g4858	deletion	PRM1	Involved in cell fusion during mating by stabilizing the plasma membrane fusion event	g4965	deletion	TIM50	Essential component of the TIM23 complex, a complex that mediates the translocation of transit peptide-containing proteins across the mitochondrial inner membrane. Required to direct preproteins in transit and direct them to the channel protein TIM23, and possibly facilitates transfer of the translocating proteins from the TOM complex to the TIM23 complex (By similarity)	g4461	duplication	CPA2	Carbamoyl-phosphate synthetase large chain, oligomerisation domain	g4852	deletion	PRP28	ATP-dependent RNA helicase involved in mRNA splicing. May destabilize the U1 5'-splice site duplex to permit an effective competition for the 5'-splice site by the U6 snRNA, resulting in the switch between U1 and U6 at the 5'-splice site. May also act to unwind the U4 U6 base-pairing interaction in the U4 U6 U5 snRNP, facilitating the first covalent step of splicing (By similarity)	g4716	deletion	CDC7	Protein tyrosine kinase	g4694	deletion	-	Pleckstrin homology domain.	g4692	deletion	-	pyrophosphate phosphatase	g4775	deletion	TEF1	This protein promotes the GTP-dependent binding of aminoacyl-tRNA to the A-site of ribosomes during protein biosynthesis	g4766	deletion	IPI3	Component of the RIX1 complex required for processing of ITS2 sequences from 35S pre-rRNA	g4769	deletion	ENO1	enolase (1)	g4849	deletion	-	diacylglycerol pyrophosphate phosphatase	g4728	deletion	TMP1	Thymidylate synthase	g4858	deletion
g5058	deletion	FTH1	Iron permease FTR1 family	g4966	deletion	-	Minimal binding motif of Hap4 for binding to Hap2/3/5	g4462	duplication	PRS	prolyl-tRNA synthetase	g4853	deletion	-	flavin oxidoreductase	g4720	deletion	RPC40	RNA Polymerase	g4716	deletion	CDC7	Protein tyrosine kinase	g4693	deletion	FUS1	Src homology 3 domains	g4777	deletion	GCV2	The glycine cleavage system catalyzes the degradation of glycine	g4768	deletion	-	Belongs to the cytochrome P450 family	g4770	deletion	NOP6	Pfam:RRM_6	g4851	deletion	-	PSP1 C-terminal conserved region	g4729	deletion	-	lipase 1	g4965	deletion
g5059	deletion	-	Ferric reductase	g4968	deletion	ARL3	Belongs to the small GTPase superfamily. Arf family	g4463	duplication	CSP37	37 kDa cell surface protein	g4854	deletion	CWC2	Involved in the first step of pre-mRNA splicing. Required for cell growth and cell cycle control. Plays a role in the levels of the U1, U4, U5 and U6 snRNAs and the maintenance of the U4 U6 snRNA complex. May provide the link between the nineteen complex NTC spliceosome protein complex and the spliceosome through the U6 snRNA. Associates predominantly with U6 snRNAs in assembled active spliceosom…	g4721	deletion	-	Fungal domain of unknown function (DUF1746)	g4720	deletion	RPC40	RNA Polymerase	g4716	deletion	CDC7	Protein tyrosine kinase	g4849	deletion	-	diacylglycerol pyrophosphate phosphatase	g4769	deletion	ENO1	enolase (1)	g4771	deletion	RAC1	Belongs to the small GTPase superfamily. Rho family	g4852	deletion	PRP28	ATP-dependent RNA helicase involved in mRNA splicing. May destabilize the U1 5'-splice site duplex to permit an effective competition for the 5'-splice site by the U6 snRNA, resulting in the switch between U1 and U6 at the 5'-splice site. May also act to unwind the U4 U6 base-pairing interaction in the U4 U6 U5 snRNP, facilitating the first covalent step of splicing (By similarity)	g4730	deletion	-	Thioesterase superfamily	g4966	deletion
g5063	deletion	-	sulfiredoxin	g4969	deletion	WBP1	Essential subunit of the N-oligosaccharyl transferase (OST) complex which catalyzes the transfer of a high mannose oligosaccharide from a lipid-linked oligosaccharide donor to an asparagine residue within an Asn-X-Ser Thr consensus motif in nascent polypeptide chains	g4464	duplication	-	STAS domain	g4857	deletion	SMT3	Ubiquitin-like protein	g4722	deletion	BUD14	Src homology 3 domains	g4721	deletion	-	Fungal domain of unknown function (DUF1746)	g4720	deletion	RPC40	RNA Polymerase	g4851	deletion	-	PSP1 C-terminal conserved region	g4770	deletion	NOP6	Pfam:RRM_6	g4772	deletion	-	FAD dependent oxidoreductase	g4853	deletion	-	flavin oxidoreductase	g4731	deletion	puf6	CPL (NUC119) domain	g4968	deletion
g5064	deletion	-	FAD-binding domain	g4970	deletion	URM1	Acts as a sulfur carrier required for 2-thiolation of mcm(5)S(2)U at tRNA wobble positions of cytosolic tRNA(Lys), tRNA(Glu) and tRNA(Gln). Serves as sulfur donor in tRNA 2- thiolation reaction by being thiocarboxylated (-COSH) at its C- terminus by the MOCS3 homolog UBA4. The sulfur is then transferred to tRNA to form 2-thiolation of mcm(5)S(2)U. Prior mcm(5) tRNA modification by the elongator c…	g4465	duplication	NPC2	Phosphatidylglycerol phosphatidylinositol transfer protein	g4858	deletion	PRM1	Involved in cell fusion during mating by stabilizing the plasma membrane fusion event	g4765	deletion	-	KR domain	g4722	deletion	BUD14	Src homology 3 domains	g4721	deletion	-	Fungal domain of unknown function (DUF1746)	g4852	deletion	PRP28	ATP-dependent RNA helicase involved in mRNA splicing. May destabilize the U1 5'-splice site duplex to permit an effective competition for the 5'-splice site by the U6 snRNA, resulting in the switch between U1 and U6 at the 5'-splice site. May also act to unwind the U4 U6 base-pairing interaction in the U4 U6 U5 snRNP, facilitating the first covalent step of splicing (By similarity)	g4771	deletion	RAC1	Belongs to the small GTPase superfamily. Rho family	g4774	deletion	SDS23	Involved in DNA replication and cell separation	g4854	deletion	CWC2	Involved in the first step of pre-mRNA splicing. Required for cell growth and cell cycle control. Plays a role in the levels of the U1, U4, U5 and U6 snRNAs and the maintenance of the U4 U6 snRNA complex. May provide the link between the nineteen complex NTC spliceosome protein complex and the spliceosome through the U6 snRNA. Associates predominantly with U6 snRNAs in assembled active spliceosom…	g4774	deletion	SDS23	Involved in DNA replication and cell separation	g4969	deletion
g5353	deletion	SMF3	Natural resistance-associated macrophage protein	g5058	deletion	FTH1	Iron permease FTR1 family	g4572	duplication	CDC48	Belongs to the AAA ATPase family	g5058	deletion	FTH1	Iron permease FTR1 family	g4766	deletion	IPI3	Component of the RIX1 complex required for processing of ITS2 sequences from 35S pre-rRNA	g4765	deletion	-	KR domain	g4722	deletion	BUD14	Src homology 3 domains	g4853	deletion	-	flavin oxidoreductase	g4772	deletion	-	FAD dependent oxidoreductase	g4775	deletion	TEF1	This protein promotes the GTP-dependent binding of aminoacyl-tRNA to the A-site of ribosomes during protein biosynthesis	g4857	deletion	SMT3	Ubiquitin-like protein	g4775	deletion	TEF1	This protein promotes the GTP-dependent binding of aminoacyl-tRNA to the A-site of ribosomes during protein biosynthesis	g4970	deletion
g5354	deletion	-	to Saccharomyces cerevisiae RSC58 (YLR033W)	g5063	deletion	-	sulfiredoxin	g4573	duplication	GLY1	Threonine aldolase	g5063	deletion	-	sulfiredoxin	g4768	deletion	-	Belongs to the cytochrome P450 family	g4766	deletion	IPI3	Component of the RIX1 complex required for processing of ITS2 sequences from 35S pre-rRNA	g4774	deletion	SDS23	Involved in DNA replication and cell separation	g4854	deletion	CWC2	Involved in the first step of pre-mRNA splicing. Required for cell growth and cell cycle control. Plays a role in the levels of the U1, U4, U5 and U6 snRNAs and the maintenance of the U4 U6 snRNA complex. May provide the link between the nineteen complex NTC spliceosome protein complex and the spliceosome through the U6 snRNA. Associates predominantly with U6 snRNAs in assembled active spliceosom…	g4774	deletion	SDS23	Involved in DNA replication and cell separation	g4777	deletion	GCV2	The glycine cleavage system catalyzes the degradation of glycine	g4858	deletion	PRM1	Involved in cell fusion during mating by stabilizing the plasma membrane fusion event	g4777	deletion	GCV2	The glycine cleavage system catalyzes the degradation of glycine	g4971	deletion
g5355	deletion	-	Amino acid permease	g5064	deletion	-	FAD-binding domain	g4574	duplication	-	Fibronectin type 3 domain	g5064	deletion	-	FAD-binding domain	g4769	deletion	ENO1	enolase (1)	g4768	deletion	-	Belongs to the cytochrome P450 family	g4775	deletion	TEF1	This protein promotes the GTP-dependent binding of aminoacyl-tRNA to the A-site of ribosomes during protein biosynthesis	g4857	deletion	SMT3	Ubiquitin-like protein	g4775	deletion	TEF1	This protein promotes the GTP-dependent binding of aminoacyl-tRNA to the A-site of ribosomes during protein biosynthesis	g4849	deletion	-	diacylglycerol pyrophosphate phosphatase	g5063	deletion	-	sulfiredoxin	g4849	deletion	-	diacylglycerol pyrophosphate phosphatase	g5063	deletion
g5357	deletion	-	MatE	g5353	deletion	SMF3	Natural resistance-associated macrophage protein	g4576	duplication	PHO8	alkaline phosphatase	g5353	deletion	SMF3	Natural resistance-associated macrophage protein	g4770	deletion	NOP6	Pfam:RRM_6	g4769	deletion	ENO1	enolase (1)	g4777	deletion	GCV2	The glycine cleavage system catalyzes the degradation of glycine	g4858	deletion	PRM1	Involved in cell fusion during mating by stabilizing the plasma membrane fusion event	g4777	deletion	GCV2	The glycine cleavage system catalyzes the degradation of glycine	g4851	deletion	-	PSP1 C-terminal conserved region	g5064	deletion	-	FAD-binding domain	g4851	deletion	-	PSP1 C-terminal conserved region	g5064	deletion
g3174	deletion	CAJ1	X-domain of DnaJ-containing	g5354	deletion	-	to Saccharomyces cerevisiae RSC58 (YLR033W)	g4577	duplication	-	YCII-related domain	g5354	deletion	-	to Saccharomyces cerevisiae RSC58 (YLR033W)	g4771	deletion	RAC1	Belongs to the small GTPase superfamily. Rho family	g4770	deletion	NOP6	Pfam:RRM_6	g4849	deletion	-	diacylglycerol pyrophosphate phosphatase	g5058	deletion	FTH1	Iron permease FTR1 family	g4849	deletion	-	diacylglycerol pyrophosphate phosphatase	g4852	deletion	PRP28	ATP-dependent RNA helicase involved in mRNA splicing. May destabilize the U1 5'-splice site duplex to permit an effective competition for the 5'-splice site by the U6 snRNA, resulting in the switch between U1 and U6 at the 5'-splice site. May also act to unwind the U4 U6 base-pairing interaction in the U4 U6 U5 snRNP, facilitating the first covalent step of splicing (By similarity)	g5130	deletion	MET1	Belongs to the precorrin methyltransferase family	g4852	deletion	PRP28	ATP-dependent RNA helicase involved in mRNA splicing. May destabilize the U1 5'-splice site duplex to permit an effective competition for the 5'-splice site by the U6 snRNA, resulting in the switch between U1 and U6 at the 5'-splice site. May also act to unwind the U4 U6 base-pairing interaction in the U4 U6 U5 snRNP, facilitating the first covalent step of splicing (By similarity)	g5303	deletion
g3175	deletion	-	Cell-wall agglutinin N-terminal ligand-sugar binding	g5355	deletion	-	Amino acid permease	g4578	duplication	-	Protein of unknown function (DUF2838)	g5355	deletion	-	Amino acid permease	g4772	deletion	-	FAD dependent oxidoreductase	g4771	deletion	RAC1	Belongs to the small GTPase superfamily. Rho family	g4851	deletion	-	PSP1 C-terminal conserved region	g5058	deletion	FTH1	Iron permease FTR1 family	g4851	deletion	-	PSP1 C-terminal conserved region	g4853	deletion	-	flavin oxidoreductase	g5131	deletion	ETT1	Required for correct translation termination and probably involved in regulation of hypoxic gene expression	g4853	deletion	-	flavin oxidoreductase	g5305	deletion
g3176	deletion	TRS130	Trafficking protein particle complex subunit 10, TRAPPC10	g5357	deletion	-	MatE	g4618	deletion	TKL1	Catalyzes the transfer of a two-carbon ketol group from a ketose donor to an aldose acceptor, via a covalent intermediate with the cofactor thiamine pyrophosphate	g5357	deletion	-	MatE	g4774	deletion	SDS23	Involved in DNA replication and cell separation	g4772	deletion	-	FAD dependent oxidoreductase	g4852	deletion	PRP28	ATP-dependent RNA helicase involved in mRNA splicing. May destabilize the U1 5'-splice site duplex to permit an effective competition for the 5'-splice site by the U6 snRNA, resulting in the switch between U1 and U6 at the 5'-splice site. May also act to unwind the U4 U6 base-pairing interaction in the U4 U6 U5 snRNP, facilitating the first covalent step of splicing (By similarity)	g5059	deletion	-	Ferric reductase	g4852	deletion	PRP28	ATP-dependent RNA helicase involved in mRNA splicing. May destabilize the U1 5'-splice site duplex to permit an effective competition for the 5'-splice site by the U6 snRNA, resulting in the switch between U1 and U6 at the 5'-splice site. May also act to unwind the U4 U6 base-pairing interaction in the U4 U6 U5 snRNP, facilitating the first covalent step of splicing (By similarity)	g4854	deletion	CWC2	Involved in the first step of pre-mRNA splicing. Required for cell growth and cell cycle control. Plays a role in the levels of the U1, U4, U5 and U6 snRNAs and the maintenance of the U4 U6 snRNA complex. May provide the link between the nineteen complex NTC spliceosome protein complex and the spliceosome through the U6 snRNA. Associates predominantly with U6 snRNAs in assembled active spliceosom…	g5132	deletion	-	AN1-like Zinc finger	g4854	deletion	CWC2	Involved in the first step of pre-mRNA splicing. Required for cell growth and cell cycle control. Plays a role in the levels of the U1, U4, U5 and U6 snRNAs and the maintenance of the U4 U6 snRNA complex. May provide the link between the nineteen complex NTC spliceosome protein complex and the spliceosome through the U6 snRNA. Associates predominantly with U6 snRNAs in assembled active spliceosom…	g5353	deletion
g3360	duplication	SRP101	Signal recognition particle	g3174	deletion	CAJ1	X-domain of DnaJ-containing	g4619	deletion	ADH2	alcohol dehydrogenase	g5358	deletion	DFG5	Mannan endo-1,6-alpha-mannosidase	g4775	deletion	TEF1	This protein promotes the GTP-dependent binding of aminoacyl-tRNA to the A-site of ribosomes during protein biosynthesis	g4774	deletion	SDS23	Involved in DNA replication and cell separation	g4853	duplication	-	flavin oxidoreductase	g5063	deletion	-	sulfiredoxin	g4853	deletion	-	flavin oxidoreductase	g4857	deletion	SMT3	Ubiquitin-like protein	g5135	deletion	CPR3	PPIases accelerate the folding of proteins. It catalyzes the cis-trans isomerization of proline imidic peptide bonds in oligopeptides	g4857	deletion	SMT3	Ubiquitin-like protein	g5354	deletion
g3361	duplication	CNB1	Calcineurin subunit B	g3175	deletion	-	Cell-wall agglutinin N-terminal ligand-sugar binding	g4621	deletion	-	Belongs to the OSBP family	g5354	deletion	-	to Saccharomyces cerevisiae RSC58 (YLR033W)	g4777	deletion	GCV2	The glycine cleavage system catalyzes the degradation of glycine	g4775	deletion	TEF1	This protein promotes the GTP-dependent binding of aminoacyl-tRNA to the A-site of ribosomes during protein biosynthesis	g4854	duplication	CWC2	Involved in the first step of pre-mRNA splicing. Required for cell growth and cell cycle control. Plays a role in the levels of the U1, U4, U5 and U6 snRNAs and the maintenance of the U4 U6 snRNA complex. May provide the link between the nineteen complex NTC spliceosome protein complex and the spliceosome through the U6 snRNA. Associates predominantly with U6 snRNAs in assembled active spliceosom…	g5064	deletion	-	FAD-binding domain	g4854	deletion	CWC2	Involved in the first step of pre-mRNA splicing. Required for cell growth and cell cycle control. Plays a role in the levels of the U1, U4, U5 and U6 snRNAs and the maintenance of the U4 U6 snRNA complex. May provide the link between the nineteen complex NTC spliceosome protein complex and the spliceosome through the U6 snRNA. Associates predominantly with U6 snRNAs in assembled active spliceosom…	g4858	deletion	PRM1	Involved in cell fusion during mating by stabilizing the plasma membrane fusion event	g5136	deletion	ENT3	Epsin N-terminal homology (ENTH) domain	g4858	deletion	PRM1	Involved in cell fusion during mating by stabilizing the plasma membrane fusion event	g5355	deletion
g3362	duplication	GPI10	Mannosyltransferase	g3176	deletion	TRS130	Trafficking protein particle complex subunit 10, TRAPPC10	g4624	deletion	ECM21	Arrestin (or S-antigen), C-terminal domain	g5355	deletion	-	Amino acid permease	g4849	deletion	-	diacylglycerol pyrophosphate phosphatase	g4777	deletion	GCV2	The glycine cleavage system catalyzes the degradation of glycine	g4857	duplication	SMT3	Ubiquitin-like protein	g5067	deletion	MAK5	Belongs to the DEAD box helicase family	g4857	deletion	SMT3	Ubiquitin-like protein	g5058	deletion	FTH1	Iron permease FTR1 family	g5353	deletion	SMF3	Natural resistance-associated macrophage protein	g5057	duplication	BUR1	Belongs to the protein kinase superfamily	g5357	deletion
g3364	duplication	-	to Saccharomyces cerevisiae YHR131C and YNL144C	g3360	duplication	SRP101	Signal recognition particle	g4625	deletion	-	GTPase of unknown function C-terminal	g5357	deletion	-	MatE	g4851	deletion	-	PSP1 C-terminal conserved region	g4849	deletion	-	diacylglycerol pyrophosphate phosphatase	g4858	duplication	PRM1	Involved in cell fusion during mating by stabilizing the plasma membrane fusion event	g5068	deletion	ERF1	Release factor	g4858	deletion	PRM1	Involved in cell fusion during mating by stabilizing the plasma membrane fusion event	g5063	deletion	-	sulfiredoxin	g5354	deletion	-	to Saccharomyces cerevisiae RSC58 (YLR033W)	g5058	duplication	FTH1	Iron permease FTR1 family	g5353	deletion
g3370	deletion	ORC4	origin recognition complex	g3361	duplication	CNB1	Calcineurin subunit B	g4627	duplication	FRE8	Ferric reductase like transmembrane component	g5358	deletion	DFG5	Mannan endo-1,6-alpha-mannosidase	g4852	deletion	PRP28	ATP-dependent RNA helicase involved in mRNA splicing. May destabilize the U1 5'-splice site duplex to permit an effective competition for the 5'-splice site by the U6 snRNA, resulting in the switch between U1 and U6 at the 5'-splice site. May also act to unwind the U4 U6 base-pairing interaction in the U4 U6 U5 snRNP, facilitating the first covalent step of splicing (By similarity)	g4851	deletion	-	PSP1 C-terminal conserved region	g4853	deletion	-	flavin oxidoreductase	g5070	deletion	CTF1	Fungal specific transcription factor domain	g5058	deletion	FTH1	Iron permease FTR1 family	g5064	deletion	-	FAD-binding domain	g5355	deletion	-	Amino acid permease	g5059	duplication	-	Ferric reductase	g5354	deletion
g3371	deletion	RIX7	Belongs to the AAA ATPase family	g3362	duplication	GPI10	Mannosyltransferase	g4628	duplication	SHY1	Probably involved in the biogenesis of the COX complex	g3360	duplication	SRP101	Signal recognition particle	g4853	deletion	-	flavin oxidoreductase	g4852	deletion	PRP28	ATP-dependent RNA helicase involved in mRNA splicing. May destabilize the U1 5'-splice site duplex to permit an effective competition for the 5'-splice site by the U6 snRNA, resulting in the switch between U1 and U6 at the 5'-splice site. May also act to unwind the U4 U6 base-pairing interaction in the U4 U6 U5 snRNP, facilitating the first covalent step of splicing (By similarity)	g4854	deletion	CWC2	Involved in the first step of pre-mRNA splicing. Required for cell growth and cell cycle control. Plays a role in the levels of the U1, U4, U5 and U6 snRNAs and the maintenance of the U4 U6 snRNA complex. May provide the link between the nineteen complex NTC spliceosome protein complex and the spliceosome through the U6 snRNA. Associates predominantly with U6 snRNAs in assembled active spliceosom…	g5130	deletion	MET1	Belongs to the precorrin methyltransferase family	g5063	deletion	-	sulfiredoxin	g5353	deletion	SMF3	Natural resistance-associated macrophage protein	g5357	deletion	-	MatE	g5063	deletion	-	sulfiredoxin	g5355	deletion
g3380	deletion	-	Belongs to the glutaredoxin family	g3364	duplication	-	to Saccharomyces cerevisiae YHR131C and YNL144C	g4629	duplication	GET2	Required for the post-translational delivery of tail- anchored (TA) proteins to the endoplasmic reticulum. Together with GET1, acts as a membrane receptor for soluble GET3, which recognizes and selectively binds the transmembrane domain of TA proteins in the cytosol. The GET complex cooperates with the HDEL receptor ERD2 to mediate the ATP-dependent retrieval of resident ER proteins that contain …	g3361	duplication	CNB1	Calcineurin subunit B	g4854	deletion	CWC2	Involved in the first step of pre-mRNA splicing. Required for cell growth and cell cycle control. Plays a role in the levels of the U1, U4, U5 and U6 snRNAs and the maintenance of the U4 U6 snRNA complex. May provide the link between the nineteen complex NTC spliceosome protein complex and the spliceosome through the U6 snRNA. Associates predominantly with U6 snRNAs in assembled active spliceosom…	g4853	deletion	-	flavin oxidoreductase	g4857	deletion	SMT3	Ubiquitin-like protein	g5131	deletion	ETT1	Required for correct translation termination and probably involved in regulation of hypoxic gene expression	g5064	deletion	-	FAD-binding domain	g5354	deletion	-	to Saccharomyces cerevisiae RSC58 (YLR033W)	g3360	duplication	SRP101	Signal recognition particle	g5064	deletion	-	FAD-binding domain	g5357	deletion
g3381	deletion	-	Nodulin-like	g3365	duplication	-	general amino acid permease	g4631	duplication	DAM1	Component of the DASH complex, a microtubule-binding subcomplex of the outer kinetochore that is essential for proper chromosome segregation. The DASH complex mediates the formation and maintenance of bipolar kinetochore-microtubule attachments by forming closed rings around spindle microtubules and establishing interactions with proteins from the central kinetochore (By similarity)	g3362	duplication	GPI10	Mannosyltransferase	g4857	deletion	SMT3	Ubiquitin-like protein	g4854	deletion	CWC2	Involved in the first step of pre-mRNA splicing. Required for cell growth and cell cycle control. Plays a role in the levels of the U1, U4, U5 and U6 snRNAs and the maintenance of the U4 U6 snRNA complex. May provide the link between the nineteen complex NTC spliceosome protein complex and the spliceosome through the U6 snRNA. Associates predominantly with U6 snRNAs in assembled active spliceosom…	g4858	deletion	PRM1	Involved in cell fusion during mating by stabilizing the plasma membrane fusion event	g5132	deletion	-	AN1-like Zinc finger	g5353	deletion	SMF3	Natural resistance-associated macrophage protein	g5355	deletion	-	Amino acid permease	g3361	duplication	CNB1	Calcineurin subunit B	g5353	deletion	SMF3	Natural resistance-associated macrophage protein	g5353	deletion
g3382	deletion	-	Signal recognition particle 14kD protein	g3370	deletion	ORC4	origin recognition complex	g4632	duplication	FMP52	Protein FMP52, mitochondrial	g3364	duplication	-	to Saccharomyces cerevisiae YHR131C and YNL144C	g4858	deletion	PRM1	Involved in cell fusion during mating by stabilizing the plasma membrane fusion event	g4857	deletion	SMT3	Ubiquitin-like protein	g5058	deletion	FTH1	Iron permease FTR1 family	g5135	deletion	CPR3	PPIases accelerate the folding of proteins. It catalyzes the cis-trans isomerization of proline imidic peptide bonds in oligopeptides	g5354	deletion	-	to Saccharomyces cerevisiae RSC58 (YLR033W)	g5357	deletion	-	MatE	g3362	duplication	GPI10	Mannosyltransferase	g5354	deletion	-	to Saccharomyces cerevisiae RSC58 (YLR033W)	g5354	deletion
g3384	deletion	RAM1	Prenyltransferase and squalene oxidase repeat	g3371	deletion	RIX7	Belongs to the AAA ATPase family	g4633	duplication	SFH5	Non-classical phosphatidylinositol (PtdIns) transfer protein (PITP), which exhibits PtdIns-binding transfer activity in the absence of detectable PtdCho-binding transfer activity. Regulates PtdIns(4,5)P2 homeostasis at the plasma membrane (By similarity)	g3365	duplication	-	general amino acid permease	g5058	deletion	FTH1	Iron permease FTR1 family	g4858	deletion	PRM1	Involved in cell fusion during mating by stabilizing the plasma membrane fusion event	g5063	deletion	-	sulfiredoxin	g5136	deletion	ENT3	Epsin N-terminal homology (ENTH) domain	g5355	deletion	-	Amino acid permease	g5353	deletion	SMF3	Natural resistance-associated macrophage protein	g3364	duplication	-	to Saccharomyces cerevisiae YHR131C and YNL144C	g5355	deletion	-	Amino acid permease	g5355	deletion
g3510	deletion	-	microtubule motor activity	g3377	duplication	ALR1	CorA-like Mg2+ transporter protein	g4634	duplication	URA9	Belongs to the dihydroorotate dehydrogenase family. Type 2 subfamily	g3370	deletion	ORC4	origin recognition complex	g5063	deletion	-	sulfiredoxin	g5058	deletion	FTH1	Iron permease FTR1 family	g5064	deletion	-	FAD-binding domain	g5250	duplication	RNA14	Component of the cleavage factor IA (CFIA) complex, which is involved in the endonucleolytic cleavage during polyadenylation-dependent pre-mRNA 3'-end formation	g5357	deletion	-	MatE	g5354	deletion	-	to Saccharomyces cerevisiae RSC58 (YLR033W)	g3370	deletion	ORC4	origin recognition complex	g5357	deletion	-	MatE	g5357	deletion
g3511	deletion	-	Transcriptional regulator of RNA polII, SAGA, subunit	g3380	deletion	-	Belongs to the glutaredoxin family	g4635	duplication	utp7	BING4CT (NUC141) domain	g3371	deletion	RIX7	Belongs to the AAA ATPase family	g5064	deletion	-	FAD-binding domain	g5063	deletion	-	sulfiredoxin	g5067	deletion	MAK5	Belongs to the DEAD box helicase family	g5251	duplication	SAM37	Tom37 C-terminal domain	g3263	deletion	-	Transmembrane amino acid transporter protein	g5355	deletion	-	Amino acid permease	g3371	deletion	RIX7	Belongs to the AAA ATPase family	g3327	duplication	-	The coatomer is a cytosolic protein complex that binds to dilysine motifs and reversibly associates with Golgi non- clathrin-coated vesicles, which further mediate biosynthetic protein transport from the ER, via the Golgi up to the trans Golgi network. The coatomer complex is required for budding from Golgi membranes, and is essential for the retrograde Golgi-to-ER transport of dilysine-tagged pr…	g5358	deletion
g3618	deletion	PEX22	Peroxisomal biogenesis protein family	g3381	deletion	-	Nodulin-like	g4636	duplication	SKI3	dsRNA virus protection family member	g3377	duplication	ALR1	CorA-like Mg2+ transporter protein	g5130	deletion	MET1	Belongs to the precorrin methyltransferase family	g5064	deletion	-	FAD-binding domain	g5068	deletion	ERF1	Release factor	g5252	duplication	-	Protein of unknown function (DUF4448)	g3264	deletion	FYV7	Involved in the processing of the 20S pre-rRNA	g5357	deletion	-	MatE	g3370	deletion	ORC4	origin recognition complex	g3328	duplication	mug86	GPR1/FUN34/yaaH family	g5354	deletion
g3621	deletion	-	NADPH-dependent methylglyoxal reductase	g3382	deletion	-	Signal recognition particle 14kD protein	g4629	duplication	GET2	Required for the post-translational delivery of tail- anchored (TA) proteins to the endoplasmic reticulum. Together with GET1, acts as a membrane receptor for soluble GET3, which recognizes and selectively binds the transmembrane domain of TA proteins in the cytosol. The GET complex cooperates with the HDEL receptor ERD2 to mediate the ATP-dependent retrieval of resident ER proteins that contain …	g3380	duplication	-	Belongs to the glutaredoxin family	g5131	deletion	ETT1	Required for correct translation termination and probably involved in regulation of hypoxic gene expression	g5067	deletion	MAK5	Belongs to the DEAD box helicase family	g5070	deletion	CTF1	Fungal specific transcription factor domain	g5253	duplication	ZRT3	ZIP Zinc transporter	g3265	deletion	-	ABC1 family	g5358	deletion	DFG5	Mannan endo-1,6-alpha-mannosidase	g3371	deletion	RIX7	Belongs to the AAA ATPase family	g3330	duplication	CDC11	Belongs to the TRAFAC class TrmE-Era-EngA-EngB-Septin- like GTPase superfamily. Septin GTPase family	g5355	deletion
g3623	deletion	VAS1	Belongs to the class-I aminoacyl-tRNA synthetase family	g3384	deletion	RAM1	Prenyltransferase and squalene oxidase repeat	g4631	duplication	DAM1	Component of the DASH complex, a microtubule-binding subcomplex of the outer kinetochore that is essential for proper chromosome segregation. The DASH complex mediates the formation and maintenance of bipolar kinetochore-microtubule attachments by forming closed rings around spindle microtubules and establishing interactions with proteins from the central kinetochore (By similarity)	g3381	duplication	-	Nodulin-like	g5132	deletion	-	AN1-like Zinc finger	g5068	deletion	ERF1	Release factor	g5130	deletion	MET1	Belongs to the precorrin methyltransferase family	g5254	duplication	ZRC1	cadmium resistance protein	g3348	deletion	YTA7	AAA domain (Cdc48 subfamily)	g3263	deletion	-	Transmembrane amino acid transporter protein	g3370	deletion	ORC4	origin recognition complex	g3331	duplication	PTH2	Gti1/Pac2 family	g5357	deletion
g3625	duplication	RRP46	3' exoribonuclease family, domain 1	g3510	deletion	-	microtubule motor activity	g4632	duplication	FMP52	Protein FMP52, mitochondrial	g3382	duplication	-	Signal recognition particle 14kD protein	g5135	deletion	CPR3	PPIases accelerate the folding of proteins. It catalyzes the cis-trans isomerization of proline imidic peptide bonds in oligopeptides	g5070	deletion	CTF1	Fungal specific transcription factor domain	g5131	deletion	ETT1	Required for correct translation termination and probably involved in regulation of hypoxic gene expression	g5256	duplication	NTA1	Carbon-nitrogen hydrolase	g3350	deletion	-	SET (Su(var)3-9, Enhancer-of-zeste, Trithorax) domain	g3264	deletion	FYV7	Involved in the processing of the 20S pre-rRNA	g3371	deletion	RIX7	Belongs to the AAA ATPase family	g3332	duplication	-	Translation initiation factor SUI1	g5358	deletion
g3626	duplication	DBF2	Extension to Ser/Thr-type protein kinases	g3511	deletion	-	Transcriptional regulator of RNA polII, SAGA, subunit	g4633	duplication	SFH5	Non-classical phosphatidylinositol (PtdIns) transfer protein (PITP), which exhibits PtdIns-binding transfer activity in the absence of detectable PtdCho-binding transfer activity. Regulates PtdIns(4,5)P2 homeostasis at the plasma membrane (By similarity)	g3384	duplication	RAM1	Prenyltransferase and squalene oxidase repeat	g5136	deletion	ENT3	Epsin N-terminal homology (ENTH) domain	g5130	deletion	MET1	Belongs to the precorrin methyltransferase family	g5132	deletion	-	AN1-like Zinc finger	g5353	deletion	SMF3	Natural resistance-associated macrophage protein	g3351	deletion	PAN5	Ketopantoate reductase PanE/ApbA	g3265	deletion	-	ABC1 family	g3380	deletion	-	Belongs to the glutaredoxin family	g3333	duplication	GPI17	Phosphatidylinositol-glycan biosynthesis class S protein	g3360	duplication
g3628	duplication	-	potential oxidoreductase	g3515	deletion	-	Glycosyl hydrolase family 63 C-terminal domain	g4634	duplication	URA9	Belongs to the dihydroorotate dehydrogenase family. Type 2 subfamily	g3380	deletion	-	Belongs to the glutaredoxin family	g5353	deletion	SMF3	Natural resistance-associated macrophage protein	g5131	deletion	ETT1	Required for correct translation termination and probably involved in regulation of hypoxic gene expression	g5135	deletion	CPR3	PPIases accelerate the folding of proteins. It catalyzes the cis-trans isomerization of proline imidic peptide bonds in oligopeptides	g5354	deletion	-	to Saccharomyces cerevisiae RSC58 (YLR033W)	g3352	deletion	CAB5	Dephospho-CoA kinase	g3348	deletion	YTA7	AAA domain (Cdc48 subfamily)	g3381	deletion	-	Nodulin-like	g3339	duplication	-	RNA polymerase III	g3361	duplication
g3629	duplication	-	Belongs to the iron ascorbate-dependent oxidoreductase family	g3618	deletion	PEX22	Peroxisomal biogenesis protein family	g4635	duplication	utp7	BING4CT (NUC141) domain	g3381	deletion	-	Nodulin-like	g5354	deletion	-	to Saccharomyces cerevisiae RSC58 (YLR033W)	g5132	deletion	-	AN1-like Zinc finger	g5136	deletion	ENT3	Epsin N-terminal homology (ENTH) domain	g5355	deletion	-	Amino acid permease	g3353	deletion	CCT3	assists the folding of proteins upon ATP hydrolysis	g3350	deletion	-	SET (Su(var)3-9, Enhancer-of-zeste, Trithorax) domain	g3382	deletion	-	Signal recognition particle 14kD protein	g3341	duplication	-	to Saccharomyces cerevisiae VID30 (YGL227W)	g3362	duplication
g3631	duplication	SYM1	Belongs to the peroxisomal membrane protein PXMP2 4 family	g3621	deletion	-	NADPH-dependent methylglyoxal reductase	g4636	duplication	SKI3	dsRNA virus protection family member	g3382	deletion	-	Signal recognition particle 14kD protein	g5355	deletion	-	Amino acid permease	g5135	deletion	CPR3	PPIases accelerate the folding of proteins. It catalyzes the cis-trans isomerization of proline imidic peptide bonds in oligopeptides	g5353	deletion	SMF3	Natural resistance-associated macrophage protein	g5357	deletion	-	MatE	g3360	duplication	SRP101	Signal recognition particle	g3351	deletion	PAN5	Ketopantoate reductase PanE/ApbA	g3384	deletion	RAM1	Prenyltransferase and squalene oxidase repeat	g3342	duplication	BUD32	Component of the EKC KEOPS complex that is required for the formation of a threonylcarbamoyl group on adenosine at position 37 (t(6)A37) in tRNAs that read codons beginning with adenine. The complex is probably involved in the transfer of the threonylcarbamoyl moiety of threonylcarbamoyl-AMP (TC-AMP) to the N6 group of A37. BUD32 has ATPase activity in the context of the EKC KEOPS complex and lik…	g3364	duplication
g3632	duplication	RTS1	The B regulatory subunit might modulate substrate selectivity and catalytic activity, and also might direct the localization of the catalytic enzyme to a particular subcellular compartment	g3623	deletion	VAS1	Belongs to the class-I aminoacyl-tRNA synthetase family	g4637	duplication	HAL5	Protein tyrosine kinase	g3384	deletion	RAM1	Prenyltransferase and squalene oxidase repeat	g5357	deletion	-	MatE	g5136	deletion	ENT3	Epsin N-terminal homology (ENTH) domain	g5354	deletion	-	to Saccharomyces cerevisiae RSC58 (YLR033W)	g3120	deletion	-	Something about silencing, SAS, complex subunit 4	g3361	duplication	CNB1	Calcineurin subunit B	g3352	deletion	CAB5	Dephospho-CoA kinase	g3454	duplication	MTQ2	Pfam:Methyltransf_26	g3343	duplication	-	fatty acid metabolic process	g3365	duplication
g3749	deletion	TUB2	Tubulin is the major constituent of microtubules. It binds two moles of GTP, one at an exchangeable site on the beta chain and one at a non-exchangeable site on the alpha chain	g3625	duplication	RRP46	3' exoribonuclease family, domain 1	g4638	duplication	PKA1	Camp-dependent protein kinase	g3380	duplication	-	Belongs to the glutaredoxin family	g5363	deletion	-	Synaptobrevin	g5353	deletion	SMF3	Natural resistance-associated macrophage protein	g5355	deletion	-	Amino acid permease	g3121	deletion	SCC2	Sister chromatid cohesion protein	g3362	duplication	GPI10	Mannosyltransferase	g3353	deletion	CCT3	assists the folding of proteins upon ATP hydrolysis	g3455	duplication	BBP	Necessary for the splicing of pre-mRNA. Has a role in the recognition of the branch site (5'-UACUAAC-3'), the pyrimidine tract and the 3'-splice site at the 3'-end of introns (By similarity)	g3344	duplication	-	Membrane-associating domain	g3370	deletion
g3752	deletion	sed5	Belongs to the syntaxin family	g3626	duplication	DBF2	Extension to Ser/Thr-type protein kinases	g4640	duplication	LCB4	Diacylglycerol kinase catalytic domain (presumed)	g3381	duplication	-	Nodulin-like	g5364	deletion	DPB4	Histone-like transcription factor (CBF/NF-Y) and archaeal histone	g5354	deletion	-	to Saccharomyces cerevisiae RSC58 (YLR033W)	g5357	deletion	-	MatE	g3123	deletion	MET16	reductase	g3364	duplication	-	to Saccharomyces cerevisiae YHR131C and YNL144C	g3360	duplication	SRP101	Signal recognition particle	g3456	duplication	-	Beta-Casp domain	g3346	duplication	COX18	60Kd inner membrane protein	g3371	deletion
g3753	deletion	SNF7	Belongs to the SNF7 family	g3628	duplication	-	potential oxidoreductase	g4641	duplication	PXA2	ABC transporter transmembrane region 2	g3382	duplication	-	Signal recognition particle 14kD protein	g5365	deletion	SAS2	Belongs to the MYST (SAS MOZ) family	g5355	deletion	-	Amino acid permease	g3174	deletion	CAJ1	X-domain of DnaJ-containing	g3124	deletion	-	Cytochrome P-450	g3370	deletion	ORC4	origin recognition complex	g3361	duplication	CNB1	Calcineurin subunit B	g3457	duplication	-	Belongs to the cation transport ATPase (P-type) (TC 3.A.3) family. Type IV subfamily	g3347	duplication	SPT4	The SPT4-SPT5 complex mediates both activation and inhibition of transcription elongation, and plays a role in pre- mRNA processing. This complex seems to be important for the stability of the RNA polymerase II elongation machinery on the chromatin template but not for the inherent ability of this machinery to translocate down the gene	g3370	deletion
g3828	deletion	DIP5	Dicarboxylic amino acid permease	g3629	duplication	-	Belongs to the iron ascorbate-dependent oxidoreductase family	g4642	duplication	-	multi-organism process	g3384	duplication	RAM1	Prenyltransferase and squalene oxidase repeat	g5366	deletion	CDH1	Anaphase-promoting complex subunit 4 WD40 domain	g5357	deletion	-	MatE	g3175	deletion	-	Cell-wall agglutinin N-terminal ligand-sugar binding	g3125	deletion	YDC1	Ceramidase	g3371	deletion	RIX7	Belongs to the AAA ATPase family	g3362	duplication	GPI10	Mannosyltransferase	g3458	duplication	EGD2	Component of the nascent polypeptide-associated complex (NAC), a dynamic component of the ribosomal exit tunnel, protecting the emerging polypeptides from interaction with other cytoplasmic proteins to ensure appropriate nascent protein targeting. The NAC complex also promotes mitochondrial protein import by enhancing productive ribosome interactions with the outer mitochondrial membrane and bloc…	g3348	duplication	YTA7	AAA domain (Cdc48 subfamily)	g3371	deletion
g3830	deletion	SET6	SET (Su(var)3-9, Enhancer-of-zeste, Trithorax) domain	g3631	duplication	SYM1	Belongs to the peroxisomal membrane protein PXMP2 4 family	g4643	duplication	sge1	Gti1/Pac2 family	g3385	duplication	AGP2	Amino acid permease	g5367	deletion	SAP30	Belongs to the peptidase A1 family	g5363	deletion	-	Synaptobrevin	g3176	deletion	TRS130	Trafficking protein particle complex subunit 10, TRAPPC10	g3347	deletion	SPT4	The SPT4-SPT5 complex mediates both activation and inhibition of transcription elongation, and plays a role in pre- mRNA processing. This complex seems to be important for the stability of the RNA polymerase II elongation machinery on the chromatin template but not for the inherent ability of this machinery to translocate down the gene	g3370	deletion	ORC4	origin recognition complex	g3364	duplication	-	to Saccharomyces cerevisiae YHR131C and YNL144C	g3459	duplication	-	Predicted integral membrane zinc-ribbon metal-binding protein	g3346	duplication	COX18	60Kd inner membrane protein	g3380	deletion
g3831	deletion	-	Protein similar to CwfJ C-terminus 2	g3632	duplication	RTS1	The B regulatory subunit might modulate substrate selectivity and catalytic activity, and also might direct the localization of the catalytic enzyme to a particular subcellular compartment	g4644	duplication	-	Ribonuclease III family	g3387	duplication	SGA1	Glucoamylase	g5369	deletion	NUO24	Thioredoxin-like [2Fe-2S] ferredoxin	g5364	deletion	DPB4	Histone-like transcription factor (CBF/NF-Y) and archaeal histone	g3347	deletion	SPT4	The SPT4-SPT5 complex mediates both activation and inhibition of transcription elongation, and plays a role in pre- mRNA processing. This complex seems to be important for the stability of the RNA polymerase II elongation machinery on the chromatin template but not for the inherent ability of this machinery to translocate down the gene	g3348	deletion	YTA7	AAA domain (Cdc48 subfamily)	g3371	deletion	RIX7	Belongs to the AAA ATPase family	g3365	duplication	-	general amino acid permease	g3618	deletion	PEX22	Peroxisomal biogenesis protein family	g3347	duplication	SPT4	The SPT4-SPT5 complex mediates both activation and inhibition of transcription elongation, and plays a role in pre- mRNA processing. This complex seems to be important for the stability of the RNA polymerase II elongation machinery on the chromatin template but not for the inherent ability of this machinery to translocate down the gene	g3381	deletion
g3832	deletion	-	Belongs to the TRAFAC class myosin-kinesin ATPase superfamily. Kinesin family	g3749	deletion	TUB2	Tubulin is the major constituent of microtubules. It binds two moles of GTP, one at an exchangeable site on the beta chain and one at a non-exchangeable site on the alpha chain	g4645	duplication	MIR1	Belongs to the mitochondrial carrier (TC 2.A.29) family	g3388	duplication	IRC5	SNF2 family N-terminal domain	g5370	deletion	STR3	cystathionine beta-lyase	g5365	deletion	SAS2	Belongs to the MYST (SAS MOZ) family	g3348	deletion	YTA7	AAA domain (Cdc48 subfamily)	g3350	deletion	-	SET (Su(var)3-9, Enhancer-of-zeste, Trithorax) domain	g3380	deletion	-	Belongs to the glutaredoxin family	g3370	deletion	ORC4	origin recognition complex	g3621	deletion	-	NADPH-dependent methylglyoxal reductase	g3348	duplication	YTA7	AAA domain (Cdc48 subfamily)	g3382	deletion
g3833	deletion	-	Domain present in ubiquitin-regulatory proteins	g3752	deletion	sed5	Belongs to the syntaxin family	g4647	duplication	RPA34	RNA polymerase I	g3389	duplication	NCE103	Reversible hydration of carbon dioxide	g5371	deletion	RFA1	As part of the replication protein A (RPA RP-A), a single-stranded DNA-binding heterotrimeric complex, may play an essential role in DNA replication, recombination and repair. Binds and stabilizes single-stranded DNA intermediates, preventing complementary DNA reannealing and recruiting different proteins involved in DNA metabolism	g5366	deletion	CDH1	Anaphase-promoting complex subunit 4 WD40 domain	g3350	deletion	-	SET (Su(var)3-9, Enhancer-of-zeste, Trithorax) domain	g3351	deletion	PAN5	Ketopantoate reductase PanE/ApbA	g3381	deletion	-	Nodulin-like	g3371	deletion	RIX7	Belongs to the AAA ATPase family	g3623	deletion	VAS1	Belongs to the class-I aminoacyl-tRNA synthetase family	g3350	duplication	-	SET (Su(var)3-9, Enhancer-of-zeste, Trithorax) domain	g3384	deletion
g3890	deletion	-	DNA polymerase subunit Cdc27	g3753	deletion	SNF7	Belongs to the SNF7 family	g4649	duplication	-	Pfam:Methyltransf_6	g3390	duplication	-	Possible lysine decarboxylase	g3146	deletion	AMS1	alpha-mannosidase	g5367	deletion	SAP30	Belongs to the peptidase A1 family	g3351	deletion	PAN5	Ketopantoate reductase PanE/ApbA	g3352	deletion	CAB5	Dephospho-CoA kinase	g3382	deletion	-	Signal recognition particle 14kD protein	g3370	deletion	ORC4	origin recognition complex	g3625	duplication	RRP46	3' exoribonuclease family, domain 1	g3351	duplication	PAN5	Ketopantoate reductase PanE/ApbA	g3431	deletion
g3891	deletion	TSC13	3-oxo-5-alpha-steroid 4-dehydrogenase	g3828	deletion	DIP5	Dicarboxylic amino acid permease	g4650	duplication	-	to uniprot P40547 Saccharomyces cerevisiae YIL017C VID28	g3391	duplication	NHP10	high mobility group	g3147	deletion	RIX1	Component of the RIX1 complex required for processing of ITS2 sequences from 35S pre-rRNA and the nucleoplasmic transit of the pre-60S ribosomal subunits. Regulates pre-60S association of the critical remodeling factor MDN1	g5369	deletion	NUO24	Thioredoxin-like [2Fe-2S] ferredoxin	g3352	deletion	CAB5	Dephospho-CoA kinase	g3353	deletion	CCT3	assists the folding of proteins upon ATP hydrolysis	g3384	deletion	RAM1	Prenyltransferase and squalene oxidase repeat	g3371	deletion	RIX7	Belongs to the AAA ATPase family	g3626	duplication	DBF2	Extension to Ser/Thr-type protein kinases	g3352	duplication	CAB5	Dephospho-CoA kinase	g3433	deletion
g3892	deletion	PET112	Allows the formation of correctly charged Gln-tRNA(Gln) through the transamidation of misacylated Glu-tRNA(Gln) in the mitochondria. The reaction takes place in the presence of glutamine and ATP through an activated gamma-phospho-Glu- tRNA(Gln)	g3830	deletion	SET6	SET (Su(var)3-9, Enhancer-of-zeste, Trithorax) domain	g4652	duplication	RPN2	26S proteasome	g3392	duplication	UTP20	Down-regulated in metastasis	g3150	deletion	YME1	Belongs to the AAA ATPase family	g5370	deletion	STR3	cystathionine beta-lyase	g3353	deletion	CCT3	assists the folding of proteins upon ATP hydrolysis	g3348	deletion	YTA7	AAA domain (Cdc48 subfamily)	g3618	deletion	PEX22	Peroxisomal biogenesis protein family	g3380	deletion	-	Belongs to the glutaredoxin family	g3628	duplication	-	potential oxidoreductase	g3353	duplication	CCT3	assists the folding of proteins upon ATP hydrolysis	g3434	deletion
g3893	deletion	kap123	HEAT-like repeat	g3831	deletion	-	Protein similar to CwfJ C-terminus 2	g4653	duplication	SER33	Belongs to the D-isomer specific 2-hydroxyacid dehydrogenase family	g3393	duplication	RMD1	Uncharacterised ACR, YagE family COG1723	g3151	deletion	BRN1	Regulatory subunit of the condensin complex, a complex required for conversion of interphase chromatin into mitotic-like condense chromosomes	g5371	deletion	RFA1	As part of the replication protein A (RPA RP-A), a single-stranded DNA-binding heterotrimeric complex, may play an essential role in DNA replication, recombination and repair. Binds and stabilizes single-stranded DNA intermediates, preventing complementary DNA reannealing and recruiting different proteins involved in DNA metabolism	g3348	deletion	YTA7	AAA domain (Cdc48 subfamily)	g3350	deletion	-	SET (Su(var)3-9, Enhancer-of-zeste, Trithorax) domain	g3621	deletion	-	NADPH-dependent methylglyoxal reductase	g3381	deletion	-	Nodulin-like	g3629	duplication	-	Belongs to the iron ascorbate-dependent oxidoreductase family	g3354	duplication	-	RINT-1 / TIP-1 family	g3618	deletion
g3967	deletion	HSP31	Heat Shock Protein	g3832	deletion	-	Belongs to the TRAFAC class myosin-kinesin ATPase superfamily. Kinesin family	g4659	duplication	NUT2	Component of the Mediator complex, a coactivator involved in the regulated transcription of nearly all RNA polymerase II-dependent genes. Mediator functions as a bridge to convey information from gene-specific regulatory proteins to the basal RNA polymerase II transcription machinery. Mediator is recruited to promoters by direct interactions with regulatory proteins and serves as a scaffold for t…	g3394	duplication	MSS4	phosphatidylinositol-4-phosphate 5-kinase	g3174	deletion	CAJ1	X-domain of DnaJ-containing	g3146	deletion	AMS1	alpha-mannosidase	g3350	deletion	-	SET (Su(var)3-9, Enhancer-of-zeste, Trithorax) domain	g3351	deletion	PAN5	Ketopantoate reductase PanE/ApbA	g3623	deletion	VAS1	Belongs to the class-I aminoacyl-tRNA synthetase family	g3382	deletion	-	Signal recognition particle 14kD protein	g3631	duplication	SYM1	Belongs to the peroxisomal membrane protein PXMP2 4 family	g3354	duplication	-	RINT-1 / TIP-1 family	g3621	deletion
g3968	deletion	-	Protein of unknown function (DUF788)	g3833	deletion	-	Domain present in ubiquitin-regulatory proteins	g4661	duplication	-	Saccharomyces cerevisiae YJR111C	g3395	duplication	-	Sucrase/ferredoxin-like	g3175	deletion	-	Cell-wall agglutinin N-terminal ligand-sugar binding	g3147	deletion	RIX1	Component of the RIX1 complex required for processing of ITS2 sequences from 35S pre-rRNA and the nucleoplasmic transit of the pre-60S ribosomal subunits. Regulates pre-60S association of the critical remodeling factor MDN1	g3351	deletion	PAN5	Ketopantoate reductase PanE/ApbA	g3352	deletion	CAB5	Dephospho-CoA kinase	g3625	duplication	RRP46	3' exoribonuclease family, domain 1	g3384	deletion	RAM1	Prenyltransferase and squalene oxidase repeat	g3632	duplication	RTS1	The B regulatory subunit might modulate substrate selectivity and catalytic activity, and also might direct the localization of the catalytic enzyme to a particular subcellular compartment	g3356	duplication	DUN1	Belongs to the protein kinase superfamily	g3623	deletion
g3969	deletion	-	Signal recognition particle 9 kDa protein (SRP9)	g3890	deletion	-	DNA polymerase subunit Cdc27	g4663	duplication	-	AFG1-like ATPase	g3396	duplication	tigA	Thioredoxin	g3176	deletion	TRS130	Trafficking protein particle complex subunit 10, TRAPPC10	g3150	deletion	YME1	Belongs to the AAA ATPase family	g3352	deletion	CAB5	Dephospho-CoA kinase	g3353	deletion	CCT3	assists the folding of proteins upon ATP hydrolysis	g3626	duplication	DBF2	Extension to Ser/Thr-type protein kinases	g3431	deletion	SAN1	Ring finger domain	g3633	duplication	IMD1	Catalyzes the conversion of inosine 5'-phosphate (IMP) to xanthosine 5'-phosphate (XMP), the first committed and rate- limiting step in the de novo synthesis of guanine nucleotides, and therefore plays an important role in the regulation of cell growth	g3357	duplication	-	to Saccharomyces cerevisiae MSS2 (YDL107W)	g3625	duplication
g3970	deletion	GAL83	amylopectin binding	g3891	deletion	TSC13	3-oxo-5-alpha-steroid 4-dehydrogenase	g4664	duplication	YMR1	Belongs to the protein-tyrosine phosphatase family. Non-receptor class myotubularin subfamily	g3397	duplication	-	Mediates the uptake of pyruvate into mitochondria	g3324	deletion	STE20	MAP4K component of the MAPK pathway required for the mating pheromone response and the regulation of cell polarity and cell cycle. Phosphorylates histone H2B to form H2BS10ph (By similarity)	g3151	deletion	BRN1	Regulatory subunit of the condensin complex, a complex required for conversion of interphase chromatin into mitotic-like condense chromosomes	g3353	deletion	CCT3	assists the folding of proteins upon ATP hydrolysis	g3360	duplication	SRP101	Signal recognition particle	g3628	duplication	-	potential oxidoreductase	g3433	deletion	-	GPI-Mannosyltransferase II co-activator	g3634	duplication	SCP1	Calponin homology domain	g3358	duplication	PHO2	Homeodomain	g3626	duplication
g3971	deletion	-	ABC-2 type transporter	g3892	deletion	PET112	Allows the formation of correctly charged Gln-tRNA(Gln) through the transamidation of misacylated Glu-tRNA(Gln) in the mitochondria. The reaction takes place in the presence of glutamine and ATP through an activated gamma-phospho-Glu- tRNA(Gln)	g4665	duplication	JIP5	WD repeat-containing protein JIP5	g3401	duplication	END3	Component of the PAN1 actin cytoskeleton-regulatory complex required for the internalization of endosomes during actin-coupled endocytosis. The complex links the site of endocytosis to the cell membrane-associated actin cytoskeleton. Mediates uptake of external molecules and vacuolar degradation of plasma membrane proteins. Plays a role in the proper organization of the cell membrane-associated a…	g3326	deletion	-	Protein of unknown function (DUF1689)	g3324	deletion	STE20	MAP4K component of the MAPK pathway required for the mating pheromone response and the regulation of cell polarity and cell cycle. Phosphorylates histone H2B to form H2BS10ph (By similarity)	g3360	duplication	SRP101	Signal recognition particle	g3361	duplication	CNB1	Calcineurin subunit B	g3629	duplication	-	Belongs to the iron ascorbate-dependent oxidoreductase family	g3434	deletion	SAP8	Belongs to the peptidase A1 family	g3635	duplication	mak16	Belongs to the MAK16 family	g3359	duplication	MSM1	Belongs to the class-I aminoacyl-tRNA synthetase family	g3628	duplication
g4069	deletion	RPB2	DNA-dependent RNA polymerase catalyzes the transcription of DNA into RNA using the four ribonucleoside triphosphates as substrates	g3893	deletion	kap123	HEAT-like repeat	g4667	duplication	BPL1	Biotin-protein ligase, N terminal	g3402	duplication	ALI1	Belongs to the complex I 30 kDa subunit family	g3327	deletion	-	The coatomer is a cytosolic protein complex that binds to dilysine motifs and reversibly associates with Golgi non- clathrin-coated vesicles, which further mediate biosynthetic protein transport from the ER, via the Golgi up to the trans Golgi network. The coatomer complex is required for budding from Golgi membranes, and is essential for the retrograde Golgi-to-ER transport of dilysine-tagged pr…	g3326	deletion	-	Protein of unknown function (DUF1689)	g3361	duplication	CNB1	Calcineurin subunit B	g3362	duplication	GPI10	Mannosyltransferase	g3631	duplication	SYM1	Belongs to the peroxisomal membrane protein PXMP2 4 family	g3437	deletion	DLD2	D-lactate dehydrogenase	g3636	duplication	RSB1	to Saccharomyces cerevisiae RSB1 (YOR049C)	g3360	duplication	SRP101	Signal recognition particle	g3629	duplication
g4070	deletion	MRP20	Ribosomal protein L23	g3967	deletion	HSP31	Heat Shock Protein	g4668	duplication	-	Transporter	g3403	duplication	AIM24	Altered inheritance of mitochondria protein 24, mitochondrial	g3348	deletion	YTA7	AAA domain (Cdc48 subfamily)	g3327	deletion	-	The coatomer is a cytosolic protein complex that binds to dilysine motifs and reversibly associates with Golgi non- clathrin-coated vesicles, which further mediate biosynthetic protein transport from the ER, via the Golgi up to the trans Golgi network. The coatomer complex is required for budding from Golgi membranes, and is essential for the retrograde Golgi-to-ER transport of dilysine-tagged pr…	g3362	duplication	GPI10	Mannosyltransferase	g3364	duplication	-	to Saccharomyces cerevisiae YHR131C and YNL144C	g3632	duplication	RTS1	The B regulatory subunit might modulate substrate selectivity and catalytic activity, and also might direct the localization of the catalytic enzyme to a particular subcellular compartment	g3618	deletion	PEX22	Peroxisomal biogenesis protein family	g3638	duplication	TCRP	4-hydroxyphenylpyruvate dioxygenase	g3361	duplication	CNB1	Calcineurin subunit B	g3631	duplication
g4071	deletion	-	TB2/DP1, HVA22 family	g3968	deletion	-	Protein of unknown function (DUF788)	g4669	duplication	RAM2	geranylgeranyltransferase type I alpha subunit	g3404	duplication	-	regulator medusa	g3350	deletion	-	SET (Su(var)3-9, Enhancer-of-zeste, Trithorax) domain	g3348	deletion	YTA7	AAA domain (Cdc48 subfamily)	g3364	duplication	-	to Saccharomyces cerevisiae YHR131C and YNL144C	g3365	duplication	-	general amino acid permease	g3749	deletion	TUB2	Tubulin is the major constituent of microtubules. It binds two moles of GTP, one at an exchangeable site on the beta chain and one at a non-exchangeable site on the alpha chain	g3621	deletion	-	NADPH-dependent methylglyoxal reductase	g3639	duplication	EFH1	KilA-N	g3362	duplication	GPI10	Mannosyltransferase	g3632	duplication
g4072	deletion	ARP8	Probably involved in transcription regulation via its interaction with the INO80 complex, a chromatin remodeling complex	g3969	deletion	-	Signal recognition particle 9 kDa protein (SRP9)	g4670	duplication	-	N2227-like protein	g3405	duplication	-	Nuclear fragile X mental retardation-interacting protein 1 (NUFIP1)	g3351	deletion	PAN5	Ketopantoate reductase PanE/ApbA	g3350	deletion	-	SET (Su(var)3-9, Enhancer-of-zeste, Trithorax) domain	g3370	deletion	ORC4	origin recognition complex	g3370	deletion	ORC4	origin recognition complex	g3752	deletion	sed5	Belongs to the syntaxin family	g3623	deletion	VAS1	Belongs to the class-I aminoacyl-tRNA synthetase family	g3825	duplication	PUT4	Amino acid permease	g3360	duplication	SRP101	Signal recognition particle	g3828	deletion
g4073	deletion	LSC1	Succinyl-CoA synthetase functions in the citric acid cycle (TCA), coupling the hydrolysis of succinyl-CoA to the synthesis of ATP and thus represents the only step of substrate- level phosphorylation in the TCA. The alpha subunit of the enzyme binds the substrates coenzyme A and phosphate, while succinate binding and nucleotide specificity is provided by the beta subunit	g3970	deletion	GAL83	amylopectin binding	g4671	duplication	YTM1	Component of the NOP7 complex, which is required for maturation of the 25S and 5.8S ribosomal RNAs and formation of the 60S ribosome	g3406	duplication	SLD	desaturase	g3352	deletion	CAB5	Dephospho-CoA kinase	g3351	deletion	PAN5	Ketopantoate reductase PanE/ApbA	g3371	deletion	RIX7	Belongs to the AAA ATPase family	g3371	deletion	RIX7	Belongs to the AAA ATPase family	g3753	deletion	SNF7	Belongs to the SNF7 family	g3625	duplication	RRP46	3' exoribonuclease family, domain 1	g3828	duplication	DIP5	Dicarboxylic amino acid permease	g3361	duplication	CNB1	Calcineurin subunit B	g3830	deletion
g4074	deletion	FYV4	IGR	g3971	deletion	-	ABC-2 type transporter	g4673	duplication	-	Bacterial low temperature requirement A protein (LtrA)	g3407	duplication	SEC59	to Saccharomyces cerevisiae SEC59 (YMR013C)	g3353	deletion	CCT3	assists the folding of proteins upon ATP hydrolysis	g3352	deletion	CAB5	Dephospho-CoA kinase	g3370	deletion	ORC4	origin recognition complex	g3370	deletion	ORC4	origin recognition complex	g3754	deletion	RPO41	DNA-dependent RNA polymerase catalyzes the transcription of DNA into RNA using the four ribonucleoside triphosphates as substrates	g3626	duplication	DBF2	Extension to Ser/Thr-type protein kinases	g3828	deletion	DIP5	Dicarboxylic amino acid permease	g3362	duplication	GPI10	Mannosyltransferase	g3831	deletion
g4074	duplication	FYV4	IGR	g4069	deletion	RPB2	DNA-dependent RNA polymerase catalyzes the transcription of DNA into RNA using the four ribonucleoside triphosphates as substrates	g4675	duplication	RSM25	37S ribosomal protein S25, mitochondrial	g3408	duplication	SMC3	Structural maintenance of chromosomes protein	g3360	duplication	SRP101	Signal recognition particle	g3353	deletion	CCT3	assists the folding of proteins upon ATP hydrolysis	g3371	deletion	RIX7	Belongs to the AAA ATPase family	g3371	deletion	RIX7	Belongs to the AAA ATPase family	g3825	duplication	PUT4	Amino acid permease	g3628	duplication	-	potential oxidoreductase	g3830	deletion	SET6	SET (Su(var)3-9, Enhancer-of-zeste, Trithorax) domain	g3364	duplication	-	to Saccharomyces cerevisiae YHR131C and YNL144C	g3832	deletion
g4075	duplication	ESP1	Peptidase family C50	g4070	deletion	MRP20	Ribosomal protein L23	g4676	duplication	-	NADH-ubiquinone oxidoreductase B12 subunit family	g3412	duplication	SES1	seryl-tRNA synthetase	g3361	duplication	CNB1	Calcineurin subunit B	g3360	duplication	SRP101	Signal recognition particle	g3370	deletion	ORC4	origin recognition complex	g3380	deletion	-	Belongs to the glutaredoxin family	g3828	duplication	DIP5	Dicarboxylic amino acid permease	g3629	duplication	-	Belongs to the iron ascorbate-dependent oxidoreductase family	g3831	deletion	-	Protein similar to CwfJ C-terminus 2	g3365	duplication	-	general amino acid permease	g3833	deletion
g4076	duplication	ISN1	IMP-specific 5'-nucleotidase involved in IMP (inositol monophosphate) degradation	g4071	deletion	-	TB2/DP1, HVA22 family	g4677	duplication	MSN4	C2H2-type zinc finger	g3415	duplication	-	Cdc14 phosphatase binding protein N-terminus	g3362	duplication	GPI10	Mannosyltransferase	g3361	duplication	CNB1	Calcineurin subunit B	g3371	deletion	RIX7	Belongs to the AAA ATPase family	g3381	deletion	-	Nodulin-like	g3828	deletion	DIP5	Dicarboxylic amino acid permease	g3631	duplication	SYM1	Belongs to the peroxisomal membrane protein PXMP2 4 family	g3832	deletion	-	Belongs to the TRAFAC class myosin-kinesin ATPase superfamily. Kinesin family	g3364	duplication	-	to Saccharomyces cerevisiae YHR131C and YNL144C	g3890	deletion
g4077	duplication	-	Complex I intermediate-associated protein 30 (CIA30)	g4072	deletion	ARP8	Probably involved in transcription regulation via its interaction with the INO80 complex, a chromatin remodeling complex	g4678	duplication	PFK26	6-phosphofructo-2-kinase	g3417	duplication	-	Cyclin	g3364	duplication	-	to Saccharomyces cerevisiae YHR131C and YNL144C	g3362	duplication	GPI10	Mannosyltransferase	g3380	deletion	-	Belongs to the glutaredoxin family	g3382	deletion	-	Signal recognition particle 14kD protein	g3830	deletion	SET6	SET (Su(var)3-9, Enhancer-of-zeste, Trithorax) domain	g3632	duplication	RTS1	The B regulatory subunit might modulate substrate selectivity and catalytic activity, and also might direct the localization of the catalytic enzyme to a particular subcellular compartment	g3833	deletion	-	Domain present in ubiquitin-regulatory proteins	g3365	duplication	-	general amino acid permease	g3891	deletion
g4079	duplication	RPS4	Belongs to the eukaryotic ribosomal protein eS4 family	g4073	deletion	LSC1	Succinyl-CoA synthetase functions in the citric acid cycle (TCA), coupling the hydrolysis of succinyl-CoA to the synthesis of ATP and thus represents the only step of substrate- level phosphorylation in the TCA. The alpha subunit of the enzyme binds the substrates coenzyme A and phosphate, while succinate binding and nucleotide specificity is provided by the beta subunit	g4679	duplication	MDR1	resistance protein	g3418	duplication	FLC1	ML-like domain	g3370	deletion	ORC4	origin recognition complex	g3364	duplication	-	to Saccharomyces cerevisiae YHR131C and YNL144C	g3381	deletion	-	Nodulin-like	g3384	deletion	RAM1	Prenyltransferase and squalene oxidase repeat	g3831	deletion	-	Protein similar to CwfJ C-terminus 2	g3828	deletion	DIP5	Dicarboxylic amino acid permease	g3890	deletion	-	DNA polymerase subunit Cdc27	g3370	deletion	ORC4	origin recognition complex	g3892	deletion
g4080	duplication	SVF1	Survival factor 1	g4074	deletion	FYV4	IGR	g4680	duplication	ZWF1	Catalyzes the rate-limiting step of the oxidative pentose-phosphate pathway, which represents a route for the dissimilation of carbohydrates besides glycolysis	g3419	duplication	-	Saccharomyces cerevisiae YGL138c	g3371	deletion	RIX7	Belongs to the AAA ATPase family	g3370	deletion	ORC4	origin recognition complex	g3382	deletion	-	Signal recognition particle 14kD protein	g3404	deletion	-	regulator medusa	g3832	deletion	-	Belongs to the TRAFAC class myosin-kinesin ATPase superfamily. Kinesin family	g3830	deletion	SET6	SET (Su(var)3-9, Enhancer-of-zeste, Trithorax) domain	g3891	deletion	TSC13	3-oxo-5-alpha-steroid 4-dehydrogenase	g3371	deletion	RIX7	Belongs to the AAA ATPase family	g3893	deletion
g2515	deletion	FSH1	Serine hydrolase (FSH1)	g4074	duplication	FYV4	IGR	g4681	duplication	-	S6 kinase	g3420	duplication	BMS1	Protein of unknown function (DUF663)	g3377	duplication	ALR1	CorA-like Mg2+ transporter protein	g3371	deletion	RIX7	Belongs to the AAA ATPase family	g3384	deletion	RAM1	Prenyltransferase and squalene oxidase repeat	g3405	deletion	-	Nuclear fragile X mental retardation-interacting protein 1 (NUFIP1)	g3833	deletion	-	Domain present in ubiquitin-regulatory proteins	g3831	deletion	-	Protein similar to CwfJ C-terminus 2	g3892	deletion	PET112	Allows the formation of correctly charged Gln-tRNA(Gln) through the transamidation of misacylated Glu-tRNA(Gln) in the mitochondria. The reaction takes place in the presence of glutamine and ATP through an activated gamma-phospho-Glu- tRNA(Gln)	g3370	deletion	ORC4	origin recognition complex	g3967	deletion
g2516	deletion	ABD1	Belongs to the class I-like SAM-binding methyltransferase superfamily. mRNA cap 0 methyltransferase family	g4075	duplication	ESP1	Peptidase family C50	g4682	duplication	ERG7	Belongs to the terpene cyclase mutase family	g3421	duplication	-	ATP-dependent serine protease that mediates the selective degradation of misfolded and unassembled polypeptides in the peroxisomal matrix. Necessary for type 2 peroxisome targeting signal (PTS2)-containing protein processing and facilitates peroxisome matrix protein import	g3380	duplication	-	Belongs to the glutaredoxin family	g3377	duplication	ALR1	CorA-like Mg2+ transporter protein	g3404	deletion	-	regulator medusa	g3406	deletion	SLD	desaturase	g3890	deletion	-	DNA polymerase subunit Cdc27	g3832	deletion	-	Belongs to the TRAFAC class myosin-kinesin ATPase superfamily. Kinesin family	g3893	deletion	kap123	HEAT-like repeat	g3371	deletion	RIX7	Belongs to the AAA ATPase family	g3968	deletion
g2516	deletion	ABD1	Belongs to the class I-like SAM-binding methyltransferase superfamily. mRNA cap 0 methyltransferase family	g4076	duplication	ISN1	IMP-specific 5'-nucleotidase involved in IMP (inositol monophosphate) degradation	g4683	duplication	UTP22	U3 small nucleolar RNA-associated protein 22	g3422	duplication	AIM11	Altered inheritance of mitochondria protein 11	g3381	duplication	-	Nodulin-like	g3380	duplication	-	Belongs to the glutaredoxin family	g3405	deletion	-	Nuclear fragile X mental retardation-interacting protein 1 (NUFIP1)	g3407	deletion	SEC59	to Saccharomyces cerevisiae SEC59 (YMR013C)	g3891	deletion	TSC13	3-oxo-5-alpha-steroid 4-dehydrogenase	g3833	deletion	-	Domain present in ubiquitin-regulatory proteins	g3967	deletion	HSP31	Heat Shock Protein	g3377	duplication	ALR1	CorA-like Mg2+ transporter protein	g3969	deletion
g2600	deletion	KRE6	to CA5661 CaKRE6 Candida albicans CaKRE6 Glucan synthase subunit	g4077	duplication	-	Complex I intermediate-associated protein 30 (CIA30)	g4685	duplication	COS111	to Saccharomyces cerevisiae COS111 (YBR203W)	g3423	duplication	EIS1	Pfam:DUF3812	g3382	duplication	-	Signal recognition particle 14kD protein	g3381	duplication	-	Nodulin-like	g3406	deletion	SLD	desaturase	g3441	deletion	-	NADH-ubiquinone oxidoreductase subunit	g3892	deletion	PET112	Allows the formation of correctly charged Gln-tRNA(Gln) through the transamidation of misacylated Glu-tRNA(Gln) in the mitochondria. The reaction takes place in the presence of glutamine and ATP through an activated gamma-phospho-Glu- tRNA(Gln)	g3890	deletion	-	DNA polymerase subunit Cdc27	g3968	deletion	-	Protein of unknown function (DUF788)	g3380	duplication	-	Belongs to the glutaredoxin family	g3970	deletion
g2603	deletion	-	Paf1	g4079	duplication	RPS4	Belongs to the eukaryotic ribosomal protein eS4 family	g4686	duplication	tfa2	Recruits TFIIH to the initiation complex and stimulates the RNA polymerase II C-terminal domain kinase and DNA-dependent ATPase activities of TFIIH. Both TFIIH and TFIIE are required for promoter clearance by RNA polymerase	g3424	duplication	CSE4	Histone H3	g3380	deletion	-	Belongs to the glutaredoxin family	g3382	duplication	-	Signal recognition particle 14kD protein	g3407	deletion	SEC59	to Saccharomyces cerevisiae SEC59 (YMR013C)	g3442	deletion	-	Autophagocytosis associated protein, active-site domain	g3893	deletion	kap123	HEAT-like repeat	g3891	deletion	TSC13	3-oxo-5-alpha-steroid 4-dehydrogenase	g3969	deletion	-	Signal recognition particle 9 kDa protein (SRP9)	g3381	duplication	-	Nodulin-like	g3971	deletion
g2606	deletion	FYV10	Involved in the proteasome-dependent degradation of fructose-1,6-bisphosphatase	g4080	duplication	SVF1	Survival factor 1	g4687	duplication	NTF2	Nuclear transport factor 2	g3423	duplication	EIS1	Pfam:DUF3812	g3381	deletion	-	Nodulin-like	g3384	duplication	RAM1	Prenyltransferase and squalene oxidase repeat	g3444	deletion	SAP9	Belongs to the peptidase A1 family	g3443	deletion	-	Plays an essential role in initiation of the G0 program by preventing the degradation of specific nutrient-regulated mRNAs via the 5'-3' mRNA decay pathway	g3906	duplication	-	Cytochrome oxidase c assembly	g3892	deletion	PET112	Allows the formation of correctly charged Gln-tRNA(Gln) through the transamidation of misacylated Glu-tRNA(Gln) in the mitochondria. The reaction takes place in the presence of glutamine and ATP through an activated gamma-phospho-Glu- tRNA(Gln)	g3970	deletion	GAL83	amylopectin binding	g3382	duplication	-	Signal recognition particle 14kD protein	g4069	deletion
g2607	deletion	-	Domain of unknown function (DUF2431)	g2515	deletion	FSH1	Serine hydrolase (FSH1)	g4688	duplication	AIM21	Involved in mitochondrial migration along actin filaments	g3424	duplication	CSE4	Histone H3	g3382	deletion	-	Signal recognition particle 14kD protein	g3380	deletion	-	Belongs to the glutaredoxin family	g3454	duplication	MTQ2	Pfam:Methyltransf_26	g3444	deletion	SAP9	Belongs to the peptidase A1 family	g3907	duplication	rtf2	Rtf2 RING-finger	g3893	deletion	kap123	HEAT-like repeat	g3971	deletion	-	ABC-2 type transporter	g3384	duplication	RAM1	Prenyltransferase and squalene oxidase repeat	g4070	deletion
g2608	deletion	UBP1	Belongs to the peptidase C19 family	g2516	deletion	ABD1	Belongs to the class I-like SAM-binding methyltransferase superfamily. mRNA cap 0 methyltransferase family	g4690	duplication	-	Mannosyltransferase putative	g3426	duplication	ARP9	Belongs to the actin family	g3384	deletion	RAM1	Prenyltransferase and squalene oxidase repeat	g3381	deletion	-	Nodulin-like	g3455	duplication	BBP	Necessary for the splicing of pre-mRNA. Has a role in the recognition of the branch site (5'-UACUAAC-3'), the pyrimidine tract and the 3'-splice site at the 3'-end of introns (By similarity)	g3444	deletion	SAP9	Belongs to the peptidase A1 family	g3908	duplication	GIM5	Prefoldin subunit	g3967	deletion	HSP31	Heat Shock Protein	g4069	deletion	RPB2	DNA-dependent RNA polymerase catalyzes the transcription of DNA into RNA using the four ribonucleoside triphosphates as substrates	g3380	deletion	-	Belongs to the glutaredoxin family	g4071	deletion
g2603	deletion	-	Paf1	g2600	deletion	KRE6	to CA5661 CaKRE6 Candida albicans CaKRE6 Glucan synthase subunit	g4691	duplication	EGD1	Component of the nascent polypeptide-associated complex (NAC), a dynamic component of the ribosomal exit tunnel, protecting the emerging polypeptides from interaction with other cytoplasmic proteins to ensure appropriate nascent protein targeting. The NAC complex also promotes mitochondrial protein import by enhancing productive ribosome interactions with the outer mitochondrial membrane and bloc…	g3427	duplication	cdc17	DNA ligase	g3404	deletion	-	regulator medusa	g3382	deletion	-	Signal recognition particle 14kD protein	g3456	duplication	-	Beta-Casp domain	g3444	deletion	SAP9	Belongs to the peptidase A1 family	g3909	duplication	RAD10	Binding domain of DNA repair protein Ercc1 (rad10/Swi10)	g3968	deletion	-	Protein of unknown function (DUF788)	g4070	deletion	MRP20	Ribosomal protein L23	g3381	deletion	-	Nodulin-like	g4072	deletion
g2605	deletion	-	MINDY deubiquitinase	g2603	deletion	-	Paf1	g4692	duplication	-	pyrophosphate phosphatase	g3428	duplication	SCT1	Phosphate acyltransferases	g3405	deletion	-	Nuclear fragile X mental retardation-interacting protein 1 (NUFIP1)	g3384	deletion	RAM1	Prenyltransferase and squalene oxidase repeat	g3457	duplication	-	Belongs to the cation transport ATPase (P-type) (TC 3.A.3) family. Type IV subfamily	g3454	duplication	MTQ2	Pfam:Methyltransf_26	g3911	duplication	PRN1	Belongs to the pirin family	g3969	deletion	-	Signal recognition particle 9 kDa protein (SRP9)	g4071	deletion	-	TB2/DP1, HVA22 family	g3382	deletion	-	Signal recognition particle 14kD protein	g4073	deletion
g2606	deletion	FYV10	Involved in the proteasome-dependent degradation of fructose-1,6-bisphosphatase	g2605	deletion	-	MINDY deubiquitinase	g4693	duplication	FUS1	Src homology 3 domains	g3429	duplication	-	Pumilio-like repeats	g3406	deletion	SLD	desaturase	g3404	deletion	-	regulator medusa	g3458	duplication	EGD2	Component of the nascent polypeptide-associated complex (NAC), a dynamic component of the ribosomal exit tunnel, protecting the emerging polypeptides from interaction with other cytoplasmic proteins to ensure appropriate nascent protein targeting. The NAC complex also promotes mitochondrial protein import by enhancing productive ribosome interactions with the outer mitochondrial membrane and bloc…	g3455	duplication	BBP	Necessary for the splicing of pre-mRNA. Has a role in the recognition of the branch site (5'-UACUAAC-3'), the pyrimidine tract and the 3'-splice site at the 3'-end of introns (By similarity)	g3912	duplication	RIB4	Catalyzes the formation of 6,7-dimethyl-8- ribityllumazine by condensation of 5-amino-6-(D- ribitylamino)uracil with 3,4-dihydroxy-2-butanone 4-phosphate. This is the penultimate step in the biosynthesis of riboflavin	g3970	deletion	GAL83	amylopectin binding	g4072	deletion	ARP8	Probably involved in transcription regulation via its interaction with the INO80 complex, a chromatin remodeling complex	g3384	deletion	RAM1	Prenyltransferase and squalene oxidase repeat	g4074	deletion
g2607	deletion	-	Domain of unknown function (DUF2431)	g2606	deletion	FYV10	Involved in the proteasome-dependent degradation of fructose-1,6-bisphosphatase	g4694	duplication	-	Pleckstrin homology domain.	g3431	duplication	SAN1	Ring finger domain	g3407	deletion	SEC59	to Saccharomyces cerevisiae SEC59 (YMR013C)	g3405	deletion	-	Nuclear fragile X mental retardation-interacting protein 1 (NUFIP1)	g3459	duplication	-	Predicted integral membrane zinc-ribbon metal-binding protein	g3456	duplication	-	Beta-Casp domain	g3967	deletion	HSP31	Heat Shock Protein	g3971	deletion	-	ABC-2 type transporter	g4073	deletion	LSC1	Succinyl-CoA synthetase functions in the citric acid cycle (TCA), coupling the hydrolysis of succinyl-CoA to the synthesis of ATP and thus represents the only step of substrate- level phosphorylation in the TCA. The alpha subunit of the enzyme binds the substrates coenzyme A and phosphate, while succinate binding and nucleotide specificity is provided by the beta subunit	g3380	duplication	-	Belongs to the glutaredoxin family	g4074	duplication
g2608	deletion	UBP1	Belongs to the peptidase C19 family	g2607	deletion	-	Domain of unknown function (DUF2431)	g4695	duplication	thp1	Uracil DNA glycosylase superfamily	g3429	duplication	-	Pumilio-like repeats	g3412	deletion	SES1	seryl-tRNA synthetase	g3406	deletion	SLD	desaturase	g3505	deletion	-	Optic atrophy 3 protein (OPA3)	g3457	duplication	-	Belongs to the cation transport ATPase (P-type) (TC 3.A.3) family. Type IV subfamily	g3968	deletion	-	Protein of unknown function (DUF788)	g4069	deletion	RPB2	DNA-dependent RNA polymerase catalyzes the transcription of DNA into RNA using the four ribonucleoside triphosphates as substrates	g4074	deletion	FYV4	IGR	g3381	duplication	-	Nodulin-like	g4075	duplication
g2654	deletion	-	biological adhesion	g2608	deletion	UBP1	Belongs to the peptidase C19 family	g4697	duplication	GSY1	Transfers the glycosyl residue from UDP-Glc to the non- reducing end of alpha-1,4-glucan	g3431	duplication	SAN1	Ring finger domain	g3415	deletion	-	Cdc14 phosphatase binding protein N-terminus	g3407	deletion	SEC59	to Saccharomyces cerevisiae SEC59 (YMR013C)	g3506	deletion	HTZ1	Variant histone H2A which can replace H2A in some nucleosomes. Nucleosomes wrap and compact DNA into chromatin, limiting DNA accessibility to the cellular machineries which require DNA as a template. Histones thereby play a central role in transcription regulation, DNA repair, DNA replication and chromosomal stability. DNA accessibility is regulated via a complex set of post-translational modific…	g3458	duplication	EGD2	Component of the nascent polypeptide-associated complex (NAC), a dynamic component of the ribosomal exit tunnel, protecting the emerging polypeptides from interaction with other cytoplasmic proteins to ensure appropriate nascent protein targeting. The NAC complex also promotes mitochondrial protein import by enhancing productive ribosome interactions with the outer mitochondrial membrane and bloc…	g3969	deletion	-	Signal recognition particle 9 kDa protein (SRP9)	g4070	deletion	MRP20	Ribosomal protein L23	g4074	duplication	FYV4	IGR	g3382	duplication	-	Signal recognition particle 14kD protein	g4076	duplication
g2656	deletion	LEU6	synthase	g2654	deletion	-	biological adhesion	g4698	duplication	BMT3	Protein of unknown function (DUF3589)	g3433	duplication	-	GPI-Mannosyltransferase II co-activator	g3431	deletion	SAN1	Ring finger domain	g3412	deletion	SES1	seryl-tRNA synthetase	g3507	deletion	NPR2	Nitrogen permease regulator 2	g3459	duplication	-	Predicted integral membrane zinc-ribbon metal-binding protein	g3970	deletion	GAL83	amylopectin binding	g4071	deletion	-	TB2/DP1, HVA22 family	g4075	duplication	ESP1	Peptidase family C50	g3384	duplication	RAM1	Prenyltransferase and squalene oxidase repeat	g4077	duplication
g2658	deletion	INP51	Inositol polyphosphate phosphatase, catalytic domain homologues	g2656	deletion	LEU6	synthase	g4699	duplication	-	cell cycle inhibitor	g3434	duplication	SAP8	Belongs to the peptidase A1 family	g3433	deletion	-	GPI-Mannosyltransferase II co-activator	g3415	deletion	-	Cdc14 phosphatase binding protein N-terminus	g3512	deletion	-	nitrosoguanidine resistance protein	g3505	deletion	-	Optic atrophy 3 protein (OPA3)	g3971	deletion	-	ABC-2 type transporter	g4072	deletion	ARP8	Probably involved in transcription regulation via its interaction with the INO80 complex, a chromatin remodeling complex	g4076	duplication	ISN1	IMP-specific 5'-nucleotidase involved in IMP (inositol monophosphate) degradation	g3385	duplication	AGP2	Amino acid permease	g4079	duplication
g2672	deletion	RPN12	CSN8/PSMD8/EIF3K family	g2658	deletion	INP51	Inositol polyphosphate phosphatase, catalytic domain homologues	g4701	duplication	-	SAC3/GANP family	g3510	deletion	-	microtubule motor activity	g3434	deletion	SAP8	Belongs to the peptidase A1 family	g3431	deletion	SAN1	Ring finger domain	g3515	deletion	-	Glycosyl hydrolase family 63 C-terminal domain	g3506	deletion	HTZ1	Variant histone H2A which can replace H2A in some nucleosomes. Nucleosomes wrap and compact DNA into chromatin, limiting DNA accessibility to the cellular machineries which require DNA as a template. Histones thereby play a central role in transcription regulation, DNA repair, DNA replication and chromosomal stability. DNA accessibility is regulated via a complex set of post-translational modific…	g4069	deletion	RPB2	DNA-dependent RNA polymerase catalyzes the transcription of DNA into RNA using the four ribonucleoside triphosphates as substrates	g4073	deletion	LSC1	Succinyl-CoA synthetase functions in the citric acid cycle (TCA), coupling the hydrolysis of succinyl-CoA to the synthesis of ATP and thus represents the only step of substrate- level phosphorylation in the TCA. The alpha subunit of the enzyme binds the substrates coenzyme A and phosphate, while succinate binding and nucleotide specificity is provided by the beta subunit	g4077	duplication	-	Complex I intermediate-associated protein 30 (CIA30)	g3387	duplication	SGA1	Glucoamylase	g4080	duplication
g2673	deletion	VPS28	Component of the ESCRT-I complex (endosomal sorting complex required for transport I), a regulator of vesicular trafficking process	g2672	deletion	RPN12	CSN8/PSMD8/EIF3K family	g4702	duplication	YUH1	ubiquitin carboxyl-terminal hydrolase	g3511	deletion	-	Transcriptional regulator of RNA polII, SAGA, subunit	g3443	duplication	-	Plays an essential role in initiation of the G0 program by preventing the degradation of specific nutrient-regulated mRNAs via the 5'-3' mRNA decay pathway	g3433	deletion	-	GPI-Mannosyltransferase II co-activator	g3516	deletion	vti1	Vesicle transport v-SNARE protein N-terminus	g3507	deletion	NPR2	Nitrogen permease regulator 2	g4070	deletion	MRP20	Ribosomal protein L23	g4074	deletion	FYV4	IGR	g4079	duplication	RPS4	Belongs to the eukaryotic ribosomal protein eS4 family	g3388	duplication	IRC5	SNF2 family N-terminal domain	g4122	duplication
g2674	deletion	DFG10	3-oxo-5-alpha-steroid 4-dehydrogenase	g2673	deletion	VPS28	Component of the ESCRT-I complex (endosomal sorting complex required for transport I), a regulator of vesicular trafficking process	g4703	duplication	-	Cation-transporting ATPase	g3515	deletion	-	Glycosyl hydrolase family 63 C-terminal domain	g3444	duplication	SAP9	Belongs to the peptidase A1 family	g3434	deletion	SAP8	Belongs to the peptidase A1 family	g3618	deletion	PEX22	Peroxisomal biogenesis protein family	g3512	deletion	-	nitrosoguanidine resistance protein	g4071	deletion	-	TB2/DP1, HVA22 family	g4074	duplication	FYV4	IGR	g4080	duplication	SVF1	Survival factor 1	g3389	duplication	NCE103	Reversible hydration of carbon dioxide	g4123	duplication
g2675	deletion	-	Saccharomyces cerevisiae YPL066w	g2674	deletion	DFG10	3-oxo-5-alpha-steroid 4-dehydrogenase	g4704	duplication	-	TAFII55 protein conserved region	g3618	deletion	PEX22	Peroxisomal biogenesis protein family	g3444	deletion	SAP9	Belongs to the peptidase A1 family	g3437	deletion	DLD2	D-lactate dehydrogenase	g3621	deletion	-	NADPH-dependent methylglyoxal reductase	g3515	deletion	-	Glycosyl hydrolase family 63 C-terminal domain	g4072	deletion	ARP8	Probably involved in transcription regulation via its interaction with the INO80 complex, a chromatin remodeling complex	g4075	duplication	ESP1	Peptidase family C50	g4122	duplication	ATG3	E2 conjugating enzyme required for the cytoplasm to vacuole transport (Cvt) and autophagy. Required for selective autophagic degradation of the nucleus (nucleophagy) as well as for mitophagy which contributes to regulate mitochondrial quantity and quality by eliminating the mitochondria to a basal level to fulfill cellular energy requirements and preventing excess ROS production. Responsible for …	g3390	duplication	-	Possible lysine decarboxylase	g4124	duplication
g2676	deletion	-	Candida DB at Institut Pasteur	g2675	deletion	-	Saccharomyces cerevisiae YPL066w	g4705	duplication	PRS1	ribose-phosphate pyrophosphokinase	g3621	deletion	-	NADPH-dependent methylglyoxal reductase	g3444	deletion	SAP9	Belongs to the peptidase A1 family	g3444	deletion	SAP9	Belongs to the peptidase A1 family	g3623	deletion	VAS1	Belongs to the class-I aminoacyl-tRNA synthetase family	g3512	deletion	-	nitrosoguanidine resistance protein	g4073	deletion	LSC1	Succinyl-CoA synthetase functions in the citric acid cycle (TCA), coupling the hydrolysis of succinyl-CoA to the synthesis of ATP and thus represents the only step of substrate- level phosphorylation in the TCA. The alpha subunit of the enzyme binds the substrates coenzyme A and phosphate, while succinate binding and nucleotide specificity is provided by the beta subunit	g4076	duplication	ISN1	IMP-specific 5'-nucleotidase involved in IMP (inositol monophosphate) degradation	g4123	duplication	MAL1	Belongs to the major facilitator superfamily. Sugar transporter (TC 2.A.1.1) family	g3391	duplication	NHP10	high mobility group	g4125	duplication
g2798	deletion	UNG1	Excises uracil residues from the DNA which can arise as a result of misincorporation of dUMP residues by DNA polymerase or due to deamination of cytosine	g2676	deletion	-	Candida DB at Institut Pasteur	g4706	duplication	-	Haloacid dehalogenase-like hydrolase	g3623	deletion	VAS1	Belongs to the class-I aminoacyl-tRNA synthetase family	g3444	deletion	SAP9	Belongs to the peptidase A1 family	g3505	deletion	-	Optic atrophy 3 protein (OPA3)	g3625	duplication	RRP46	3' exoribonuclease family, domain 1	g3515	deletion	-	Glycosyl hydrolase family 63 C-terminal domain	g4074	deletion	FYV4	IGR	g4077	duplication	-	Complex I intermediate-associated protein 30 (CIA30)	g4124	duplication	MAL6	Alpha-glucosidase	g3392	duplication	UTP20	Down-regulated in metastasis	g4126	duplication
g2799	deletion	OST6	OST3 / OST6 family, transporter family	g2798	deletion	UNG1	Excises uracil residues from the DNA which can arise as a result of misincorporation of dUMP residues by DNA polymerase or due to deamination of cytosine	g4707	duplication	-	BRCA1-associated protein 2	g3625	duplication	RRP46	3' exoribonuclease family, domain 1	g3505	deletion	-	Optic atrophy 3 protein (OPA3)	g3506	deletion	HTZ1	Variant histone H2A which can replace H2A in some nucleosomes. Nucleosomes wrap and compact DNA into chromatin, limiting DNA accessibility to the cellular machineries which require DNA as a template. Histones thereby play a central role in transcription regulation, DNA repair, DNA replication and chromosomal stability. DNA accessibility is regulated via a complex set of post-translational modific…	g3626	duplication	DBF2	Extension to Ser/Thr-type protein kinases	g3512	deletion	-	nitrosoguanidine resistance protein	g4074	duplication	FYV4	IGR	g4079	duplication	RPS4	Belongs to the eukaryotic ribosomal protein eS4 family	g4125	duplication	-	Belongs to the bacterial ribosomal protein bL35 family	g3393	duplication	RMD1	Uncharacterised ACR, YagE family COG1723	g4127	duplication
g2801	deletion	APN1	AP endonuclease family 2	g2799	deletion	OST6	OST3 / OST6 family, transporter family	g4708	duplication	RRP5	S1 RNA binding domain	g3626	duplication	DBF2	Extension to Ser/Thr-type protein kinases	g3506	deletion	HTZ1	Variant histone H2A which can replace H2A in some nucleosomes. Nucleosomes wrap and compact DNA into chromatin, limiting DNA accessibility to the cellular machineries which require DNA as a template. Histones thereby play a central role in transcription regulation, DNA repair, DNA replication and chromosomal stability. DNA accessibility is regulated via a complex set of post-translational modific…	g3507	deletion	NPR2	Nitrogen permease regulator 2	g3628	duplication	-	potential oxidoreductase	g3515	deletion	-	Glycosyl hydrolase family 63 C-terminal domain	g4075	duplication	ESP1	Peptidase family C50	g4080	duplication	SVF1	Survival factor 1	g4126	duplication	NMA111	Pro-apoptotic serine protease NMA111	g3394	duplication	MSS4	phosphatidylinositol-4-phosphate 5-kinase	g4128	duplication
g2802	deletion	NUP116	Nucleoporin autopeptidase	g2801	deletion	APN1	AP endonuclease family 2	g4709	duplication	OPI1	Transcription factor Opi1	g3628	duplication	-	potential oxidoreductase	g3507	deletion	NPR2	Nitrogen permease regulator 2	g3512	deletion	-	nitrosoguanidine resistance protein	g3629	duplication	-	Belongs to the iron ascorbate-dependent oxidoreductase family	g3516	deletion	vti1	Vesicle transport v-SNARE protein N-terminus	g4076	duplication	ISN1	IMP-specific 5'-nucleotidase involved in IMP (inositol monophosphate) degradation	g4122	duplication	ATG3	E2 conjugating enzyme required for the cytoplasm to vacuole transport (Cvt) and autophagy. Required for selective autophagic degradation of the nucleus (nucleophagy) as well as for mitophagy which contributes to regulate mitochondrial quantity and quality by eliminating the mitochondria to a basal level to fulfill cellular energy requirements and preventing excess ROS production. Responsible for …	g4127	duplication	-	Origin recognition complex subunit 6 (ORC6)	g3395	duplication	-	Sucrase/ferredoxin-like	g2600	deletion
g2803	deletion	STB3	Putative Sin3 binding protein	g2802	deletion	NUP116	Nucleoporin autopeptidase	g4710	duplication	kap104	HEAT-like repeat	g3629	duplication	-	Belongs to the iron ascorbate-dependent oxidoreductase family	g3512	deletion	-	nitrosoguanidine resistance protein	g3515	deletion	-	Glycosyl hydrolase family 63 C-terminal domain	g3631	duplication	SYM1	Belongs to the peroxisomal membrane protein PXMP2 4 family	g3618	deletion	PEX22	Peroxisomal biogenesis protein family	g4077	duplication	-	Complex I intermediate-associated protein 30 (CIA30)	g4123	duplication	MAL1	Belongs to the major facilitator superfamily. Sugar transporter (TC 2.A.1.1) family	g4128	duplication	NdufS4	ETC complex I subunit conserved region	g3396	duplication	tigA	Thioredoxin	g2603	deletion
g2816	deletion	CPR2	PPIases accelerate the folding of proteins. It catalyzes the cis-trans isomerization of proline imidic peptide bonds in oligopeptides	g2803	deletion	STB3	Putative Sin3 binding protein	g4713	duplication	GPI19	PIG-P	g3631	duplication	SYM1	Belongs to the peroxisomal membrane protein PXMP2 4 family	g3515	deletion	-	Glycosyl hydrolase family 63 C-terminal domain	g3618	deletion	PEX22	Peroxisomal biogenesis protein family	g3632	duplication	RTS1	The B regulatory subunit might modulate substrate selectivity and catalytic activity, and also might direct the localization of the catalytic enzyme to a particular subcellular compartment	g3621	deletion	-	NADPH-dependent methylglyoxal reductase	g4079	duplication	RPS4	Belongs to the eukaryotic ribosomal protein eS4 family	g4124	duplication	MAL6	Alpha-glucosidase	g2654	deletion	-	biological adhesion	g3397	duplication	-	Mediates the uptake of pyruvate into mitochondria	g2605	deletion
g2817	deletion	MED6	Component of the Mediator complex, a coactivator involved in the regulated transcription of nearly all RNA polymerase II-dependent genes. Mediator functions as a bridge to convey information from gene-specific regulatory proteins to the basal RNA polymerase II transcription machinery	g2860	deletion	CDR1	Belongs to the ABC transporter superfamily	g4714	duplication	-	emp24/gp25L/p24 family/GOLD	g3632	duplication	RTS1	The B regulatory subunit might modulate substrate selectivity and catalytic activity, and also might direct the localization of the catalytic enzyme to a particular subcellular compartment	g3618	deletion	PEX22	Peroxisomal biogenesis protein family	g3621	deletion	-	NADPH-dependent methylglyoxal reductase	g3697	deletion	TUS1	CNH domain	g3623	deletion	VAS1	Belongs to the class-I aminoacyl-tRNA synthetase family	g4080	duplication	SVF1	Survival factor 1	g4125	duplication	-	Belongs to the bacterial ribosomal protein bL35 family	g2656	deletion	LEU6	synthase	g3401	duplication	END3	Component of the PAN1 actin cytoskeleton-regulatory complex required for the internalization of endosomes during actin-coupled endocytosis. The complex links the site of endocytosis to the cell membrane-associated actin cytoskeleton. Mediates uptake of external molecules and vacuolar degradation of plasma membrane proteins. Plays a role in the proper organization of the cell membrane-associated a…	g2606	deletion
g2818	deletion	HNT2	Dinucleoside triphosphate hydrolase	g2862	deletion	DYN1	dynein heavy chain	g4715	duplication	-	Eukaryotic mitochondrial regulator protein	g3749	deletion	TUB2	Tubulin is the major constituent of microtubules. It binds two moles of GTP, one at an exchangeable site on the beta chain and one at a non-exchangeable site on the alpha chain	g3621	deletion	-	NADPH-dependent methylglyoxal reductase	g3623	deletion	VAS1	Belongs to the class-I aminoacyl-tRNA synthetase family	g3698	deletion	APE2	aminopeptidase	g3625	duplication	RRP46	3' exoribonuclease family, domain 1	g4122	duplication	ATG3	E2 conjugating enzyme required for the cytoplasm to vacuole transport (Cvt) and autophagy. Required for selective autophagic degradation of the nucleus (nucleophagy) as well as for mitophagy which contributes to regulate mitochondrial quantity and quality by eliminating the mitochondria to a basal level to fulfill cellular energy requirements and preventing excess ROS production. Responsible for …	g4126	duplication	NMA111	Pro-apoptotic serine protease NMA111	g2658	deletion	INP51	Inositol polyphosphate phosphatase, catalytic domain homologues	g3402	duplication	ALI1	Belongs to the complex I 30 kDa subunit family	g2607	deletion
g2819	deletion	TSA1	Peroxiredoxin TSA1	g2998	deletion	SPE3	Belongs to the spermidine spermine synthase family	g4716	duplication	CDC7	Protein tyrosine kinase	g3752	deletion	sed5	Belongs to the syntaxin family	g3623	deletion	VAS1	Belongs to the class-I aminoacyl-tRNA synthetase family	g3625	duplication	RRP46	3' exoribonuclease family, domain 1	g3699	deletion	URA6	Catalyzes the phosphorylation of pyrimidine nucleoside monophosphates at the expense of ATP. Plays an important role in de novo pyrimidine nucleotide biosynthesis. Has preference for UMP and dUMP as phosphate acceptors, but can also use CMP, dCMP and AMP	g3626	duplication	DBF2	Extension to Ser/Thr-type protein kinases	g4123	duplication	MAL1	Belongs to the major facilitator superfamily. Sugar transporter (TC 2.A.1.1) family	g4127	duplication	-	Origin recognition complex subunit 6 (ORC6)	g2742	deletion	PHM7	Extracellular tail, of 10TM putative phosphate transporter	g3403	duplication	AIM24	Altered inheritance of mitochondria protein 24, mitochondrial	g2608	deletion
g2821	deletion	-	Essential protein involved in maturation of 18S rRNA	g2999	deletion	AAH1	Catalyzes the hydrolytic deamination of adenine to hypoxanthine. Plays an important role in the purine salvage pathway and in nitrogen catabolism	g4720	duplication	RPC40	RNA Polymerase	g3753	deletion	SNF7	Belongs to the SNF7 family	g3625	duplication	RRP46	3' exoribonuclease family, domain 1	g3626	duplication	DBF2	Extension to Ser/Thr-type protein kinases	g3701	deletion	ATP1	Produces ATP from ADP in the presence of a proton gradient across the membrane	g3628	duplication	-	potential oxidoreductase	g4124	duplication	MAL6	Alpha-glucosidase	g4128	duplication	NdufS4	ETC complex I subunit conserved region	g2744	deletion	-	Saccharomyces cerevisiae YDR049w	g3404	duplication	-	regulator medusa	g2609	deletion
g2822	deletion	NSA2	Involved in the biogenesis of the 60S ribosomal subunit. May play a part in the quality control of pre-60S particles (By similarity)	g3000	deletion	ERG9	Squalene synthetase	g4720	deletion	RPC40	RNA Polymerase	g3828	deletion	DIP5	Dicarboxylic amino acid permease	g3626	duplication	DBF2	Extension to Ser/Thr-type protein kinases	g3628	duplication	-	potential oxidoreductase	g3825	duplication	PUT4	Amino acid permease	g3629	duplication	-	Belongs to the iron ascorbate-dependent oxidoreductase family	g4125	duplication	-	Belongs to the bacterial ribosomal protein bL35 family	g2453	deletion	YSA1	NUDIX domain	g2745	deletion	HEM12	Belongs to the uroporphyrinogen decarboxylase family	g3405	duplication	-	Nuclear fragile X mental retardation-interacting protein 1 (NUFIP1)	g2654	deletion
g2823	deletion	-	Acyl CoA binding protein	g3002	deletion	-	Protoplast secreted protein 2	g4721	deletion	-	Fungal domain of unknown function (DUF1746)	g3830	deletion	SET6	SET (Su(var)3-9, Enhancer-of-zeste, Trithorax) domain	g3628	duplication	-	potential oxidoreductase	g3629	duplication	-	Belongs to the iron ascorbate-dependent oxidoreductase family	g3828	duplication	DIP5	Dicarboxylic amino acid permease	g3631	duplication	SYM1	Belongs to the peroxisomal membrane protein PXMP2 4 family	g4126	duplication	NMA111	Pro-apoptotic serine protease NMA111	g2454	deletion	SUS1	Involved in mRNA export coupled transcription activation by association with both the TREX-2 and the SAGA complexes. At the promoters, SAGA is required for recruitment of the basal transcription machinery. It influences RNA polymerase II transcriptional activity through different activities such as TBP interaction and promoter selectivity, interaction with transcription activators, and chromatin …	g2751	deletion	ALT1	Aminotransferase class I and II	g3406	duplication	SLD	desaturase	g2656	deletion
g2860	deletion	CDR1	Belongs to the ABC transporter superfamily	g3004	deletion	SUB8	Belongs to the peptidase S8 family	g4722	deletion	BUD14	Src homology 3 domains	g3831	deletion	-	Protein similar to CwfJ C-terminus 2	g3629	duplication	-	Belongs to the iron ascorbate-dependent oxidoreductase family	g3631	duplication	SYM1	Belongs to the peroxisomal membrane protein PXMP2 4 family	g3828	deletion	DIP5	Dicarboxylic amino acid permease	g3632	duplication	RTS1	The B regulatory subunit might modulate substrate selectivity and catalytic activity, and also might direct the localization of the catalytic enzyme to a particular subcellular compartment	g4127	duplication	-	Origin recognition complex subunit 6 (ORC6)	g2455	deletion	HUT1	UDP-galactose transporter	g2753	deletion	URK1	Belongs to the uridine kinase family	g3407	duplication	SEC59	to Saccharomyces cerevisiae SEC59 (YMR013C)	g2658	deletion
g2862	deletion	DYN1	dynein heavy chain	g3002	deletion	-	Protoplast secreted protein 2	g4720	deletion	RPC40	RNA Polymerase	g3832	deletion	-	Belongs to the TRAFAC class myosin-kinesin ATPase superfamily. Kinesin family	g3631	duplication	SYM1	Belongs to the peroxisomal membrane protein PXMP2 4 family	g3632	duplication	RTS1	The B regulatory subunit might modulate substrate selectivity and catalytic activity, and also might direct the localization of the catalytic enzyme to a particular subcellular compartment	g3830	deletion	SET6	SET (Su(var)3-9, Enhancer-of-zeste, Trithorax) domain	g3633	deletion	IMD1	Catalyzes the conversion of inosine 5'-phosphate (IMP) to xanthosine 5'-phosphate (XMP), the first committed and rate- limiting step in the de novo synthesis of guanine nucleotides, and therefore plays an important role in the regulation of cell growth	g4128	duplication	NdufS4	ETC complex I subunit conserved region	g2456	deletion	SRP68	Signal-recognition-particle assembly has a crucial role in targeting secretory proteins to the rough endoplasmic reticulum membrane	g2794	deletion	-	Integral membrane channel protein	g3408	duplication	SMC3	Structural maintenance of chromosomes protein	g2742	deletion
g2998	deletion	SPE3	Belongs to the spermidine spermine synthase family	g3004	deletion	SUB8	Belongs to the peptidase S8 family	g4721	deletion	-	Fungal domain of unknown function (DUF1746)	g3833	deletion	-	Domain present in ubiquitin-regulatory proteins	g3632	duplication	RTS1	The B regulatory subunit might modulate substrate selectivity and catalytic activity, and also might direct the localization of the catalytic enzyme to a particular subcellular compartment	g3697	deletion	TUS1	CNH domain	g3831	deletion	-	Protein similar to CwfJ C-terminus 2	g3634	deletion	SCP1	Calponin homology domain	g2453	deletion	YSA1	NUDIX domain	g2458	deletion	GCY1	NADP( ) coupled glycerol dehydrogenase proposed to be involved in an alternative pathway for glycerol catabolism	g2795	deletion	HEM3	peptidyl-pyrromethane cofactor linkage	g3412	duplication	SES1	seryl-tRNA synthetase	g2744	deletion
g2999	deletion	AAH1	Catalyzes the hydrolytic deamination of adenine to hypoxanthine. Plays an important role in the purine salvage pathway and in nitrogen catabolism	g3006	deletion	-	DUF1771	g4722	deletion	BUD14	Src homology 3 domains	g3890	deletion	-	DNA polymerase subunit Cdc27	g3697	deletion	TUS1	CNH domain	g3698	deletion	APE2	aminopeptidase	g3832	deletion	-	Belongs to the TRAFAC class myosin-kinesin ATPase superfamily. Kinesin family	g3635	deletion	mak16	Belongs to the MAK16 family	g2454	deletion	SUS1	Involved in mRNA export coupled transcription activation by association with both the TREX-2 and the SAGA complexes. At the promoters, SAGA is required for recruitment of the basal transcription machinery. It influences RNA polymerase II transcriptional activity through different activities such as TBP interaction and promoter selectivity, interaction with transcription activators, and chromatin …	g2459	deletion	-	cleavage activating protein	g2796	deletion	DOT1	Histone methyltransferase that specifically methylates histone H3 to form H3K79me. This methylation is required for telomere silencing and for the pachytene checkpoint during the meiotic cell cycle by allowing the recruitment of RAD9 to double strand breaks. Nucleosomes are preferred as substrate compared to free histones	g3415	duplication	-	Cdc14 phosphatase binding protein N-terminus	g2745	deletion
g3000	deletion	ERG9	Squalene synthetase	g3007	deletion	-	GTP-binding protein	g4720	deletion	RPC40	RNA Polymerase	g3891	deletion	TSC13	3-oxo-5-alpha-steroid 4-dehydrogenase	g3698	deletion	APE2	aminopeptidase	g3699	deletion	URA6	Catalyzes the phosphorylation of pyrimidine nucleoside monophosphates at the expense of ATP. Plays an important role in de novo pyrimidine nucleotide biosynthesis. Has preference for UMP and dUMP as phosphate acceptors, but can also use CMP, dCMP and AMP	g3833	deletion	-	Domain present in ubiquitin-regulatory proteins	g3638	deletion	TCRP	4-hydroxyphenylpyruvate dioxygenase	g2455	deletion	HUT1	UDP-galactose transporter	g2461	deletion	PMU3	Candida DB at Institut Pasteur	g2812	deletion	-	Zinc-finger of the MIZ type in Nse subunit	g3417	duplication	-	Cyclin	g2799	deletion
g3002	deletion	-	Protoplast secreted protein 2	g3009	deletion	-	Asparagine synthase	g4721	deletion	-	Fungal domain of unknown function (DUF1746)	g3892	deletion	PET112	Allows the formation of correctly charged Gln-tRNA(Gln) through the transamidation of misacylated Glu-tRNA(Gln) in the mitochondria. The reaction takes place in the presence of glutamine and ATP through an activated gamma-phospho-Glu- tRNA(Gln)	g3699	deletion	URA6	Catalyzes the phosphorylation of pyrimidine nucleoside monophosphates at the expense of ATP. Plays an important role in de novo pyrimidine nucleotide biosynthesis. Has preference for UMP and dUMP as phosphate acceptors, but can also use CMP, dCMP and AMP	g3701	deletion	ATP1	Produces ATP from ADP in the presence of a proton gradient across the membrane	g3890	deletion	-	DNA polymerase subunit Cdc27	g3639	deletion	EFH1	KilA-N	g2456	deletion	SRP68	Signal-recognition-particle assembly has a crucial role in targeting secretory proteins to the rough endoplasmic reticulum membrane	g2462	deletion	TPD3	HEAT repeats	g2816	deletion	CPR2	PPIases accelerate the folding of proteins. It catalyzes the cis-trans isomerization of proline imidic peptide bonds in oligopeptides	g3418	duplication	FLC1	ML-like domain	g2801	deletion
g3004	deletion	SUB8	Belongs to the peptidase S8 family	g3038	duplication	-	ABC transporter transmembrane region	g4722	deletion	BUD14	Src homology 3 domains	g3893	deletion	kap123	HEAT-like repeat	g3701	deletion	ATP1	Produces ATP from ADP in the presence of a proton gradient across the membrane	g3828	deletion	DIP5	Dicarboxylic amino acid permease	g3891	deletion	TSC13	3-oxo-5-alpha-steroid 4-dehydrogenase	g3697	deletion	TUS1	CNH domain	g2458	deletion	GCY1	NADP( ) coupled glycerol dehydrogenase proposed to be involved in an alternative pathway for glycerol catabolism	g2463	deletion	ISA2	protein required for maturation of mitochondrial and cytosolic Fe S proteins, localizes to the mitochondrial intermembrane space	g2860	deletion	CDR1	Belongs to the ABC transporter superfamily	g3419	duplication	-	Saccharomyces cerevisiae YGL138c	g2803	deletion
g3002	deletion	-	Protoplast secreted protein 2	g3040	duplication	-	monooxygenase	g4723	deletion	AAT1	Aspartate aminotransferase	g3967	deletion	HSP31	Heat Shock Protein	g3697	deletion	TUS1	CNH domain	g3830	deletion	SET6	SET (Su(var)3-9, Enhancer-of-zeste, Trithorax) domain	g3892	deletion	PET112	Allows the formation of correctly charged Gln-tRNA(Gln) through the transamidation of misacylated Glu-tRNA(Gln) in the mitochondria. The reaction takes place in the presence of glutamine and ATP through an activated gamma-phospho-Glu- tRNA(Gln)	g3698	deletion	APE2	aminopeptidase	g2459	deletion	-	cleavage activating protein	g2550	deletion	TRM7	Methylates the 2'-O-ribose of nucleotides at positions 32 and 34 of the tRNA anticodon loop of substrate tRNAs	g2862	deletion	DYN1	dynein heavy chain	g3420	duplication	BMS1	Protein of unknown function (DUF663)	g2860	deletion
g3004	deletion	SUB8	Belongs to the peptidase S8 family	g3041	duplication	-	2OG-Fe(II) oxygenase superfamily	g4724	deletion	RPF2	Ribosome biogenesis protein	g3968	deletion	-	Protein of unknown function (DUF788)	g3698	deletion	APE2	aminopeptidase	g3831	deletion	-	Protein similar to CwfJ C-terminus 2	g3893	deletion	kap123	HEAT-like repeat	g3699	deletion	URA6	Catalyzes the phosphorylation of pyrimidine nucleoside monophosphates at the expense of ATP. Plays an important role in de novo pyrimidine nucleotide biosynthesis. Has preference for UMP and dUMP as phosphate acceptors, but can also use CMP, dCMP and AMP	g2461	deletion	PMU3	Candida DB at Institut Pasteur	g2551	deletion	RSM10	ribosomal	g2998	deletion	SPE3	Belongs to the spermidine spermine synthase family	g3421	duplication	-	ATP-dependent serine protease that mediates the selective degradation of misfolded and unassembled polypeptides in the peroxisomal matrix. Necessary for type 2 peroxisome targeting signal (PTS2)-containing protein processing and facilitates peroxisome matrix protein import	g2862	deletion
g3006	deletion	-	DUF1771	g3044	deletion	-	Class II Aldolase and Adducin N-terminal domain	g4725	deletion	NUP133	Non-repetitive/WGA-negative nucleoporin C-terminal	g3969	deletion	-	Signal recognition particle 9 kDa protein (SRP9)	g3699	deletion	URA6	Catalyzes the phosphorylation of pyrimidine nucleoside monophosphates at the expense of ATP. Plays an important role in de novo pyrimidine nucleotide biosynthesis. Has preference for UMP and dUMP as phosphate acceptors, but can also use CMP, dCMP and AMP	g3832	deletion	-	Belongs to the TRAFAC class myosin-kinesin ATPase superfamily. Kinesin family	g3967	deletion	HSP31	Heat Shock Protein	g3701	deletion	ATP1	Produces ATP from ADP in the presence of a proton gradient across the membrane	g2462	deletion	TPD3	HEAT repeats	g2556	deletion	POX1	Belongs to the acyl-CoA oxidase family	g2999	deletion	AAH1	Catalyzes the hydrolytic deamination of adenine to hypoxanthine. Plays an important role in the purine salvage pathway and in nitrogen catabolism	g3422	duplication	AIM11	Altered inheritance of mitochondria protein 11	g2998	deletion
g3007	deletion	-	GTP-binding protein	g3045	deletion	-	Beta-alanine synthase	g4726	deletion	DAD2	Component of the DASH complex, a microtubule-binding subcomplex of the outer kinetochore that is essential for proper chromosome segregation. The DASH complex mediates the formation and maintenance of bipolar kinetochore-microtubule attachments by forming closed rings around spindle microtubules and establishing interactions with proteins from the central kinetochore (By similarity)	g3970	deletion	GAL83	amylopectin binding	g3701	deletion	ATP1	Produces ATP from ADP in the presence of a proton gradient across the membrane	g3833	deletion	-	Domain present in ubiquitin-regulatory proteins	g3968	deletion	-	Protein of unknown function (DUF788)	g3749	deletion	TUB2	Tubulin is the major constituent of microtubules. It binds two moles of GTP, one at an exchangeable site on the beta chain and one at a non-exchangeable site on the alpha chain	g2463	deletion	ISA2	protein required for maturation of mitochondrial and cytosolic Fe S proteins, localizes to the mitochondrial intermembrane space	g2675	deletion	-	Saccharomyces cerevisiae YPL066w	g3000	deletion	ERG9	Squalene synthetase	g3423	duplication	EIS1	Pfam:DUF3812	g2999	deletion
g3009	deletion	-	Asparagine synthase	g3047	deletion	-	chromatin binding	g4728	deletion	TMP1	Thymidylate synthase	g3971	deletion	-	ABC-2 type transporter	g3828	deletion	DIP5	Dicarboxylic amino acid permease	g3890	deletion	-	DNA polymerase subunit Cdc27	g3969	deletion	-	Signal recognition particle 9 kDa protein (SRP9)	g3752	deletion	sed5	Belongs to the syntaxin family	g2550	deletion	TRM7	Methylates the 2'-O-ribose of nucleotides at positions 32 and 34 of the tRNA anticodon loop of substrate tRNAs	g2676	deletion	-	Candida DB at Institut Pasteur	g3002	deletion	-	Protoplast secreted protein 2	g3424	duplication	CSE4	Histone H3	g3000	deletion
g3038	duplication	-	ABC transporter transmembrane region	g3068	deletion	BLM3	Proteasome-substrate-size regulator, N-terminal	g4729	deletion	-	lipase 1	g4069	deletion	RPB2	DNA-dependent RNA polymerase catalyzes the transcription of DNA into RNA using the four ribonucleoside triphosphates as substrates	g3830	deletion	SET6	SET (Su(var)3-9, Enhancer-of-zeste, Trithorax) domain	g3891	deletion	TSC13	3-oxo-5-alpha-steroid 4-dehydrogenase	g3970	deletion	GAL83	amylopectin binding	g3753	deletion	SNF7	Belongs to the SNF7 family	g2551	deletion	RSM10	ribosomal	g2742	deletion	PHM7	Extracellular tail, of 10TM putative phosphate transporter	g3004	deletion	SUB8	Belongs to the peptidase S8 family	g3426	duplication	ARP9	Belongs to the actin family	g3002	deletion
g3040	duplication	-	monooxygenase	g3069	deletion	-	EF hand	g4730	deletion	-	Thioesterase superfamily	g4070	deletion	MRP20	Ribosomal protein L23	g3831	deletion	-	Protein similar to CwfJ C-terminus 2	g3892	deletion	PET112	Allows the formation of correctly charged Gln-tRNA(Gln) through the transamidation of misacylated Glu-tRNA(Gln) in the mitochondria. The reaction takes place in the presence of glutamine and ATP through an activated gamma-phospho-Glu- tRNA(Gln)	g3971	deletion	-	ABC-2 type transporter	g3754	deletion	RPO41	DNA-dependent RNA polymerase catalyzes the transcription of DNA into RNA using the four ribonucleoside triphosphates as substrates	g2556	deletion	POX1	Belongs to the acyl-CoA oxidase family	g2744	deletion	-	Saccharomyces cerevisiae YDR049w	g2999	duplication	AAH1	Catalyzes the hydrolytic deamination of adenine to hypoxanthine. Plays an important role in the purine salvage pathway and in nitrogen catabolism	g3427	duplication	cdc17	DNA ligase	g3004	deletion
g3041	duplication	-	2OG-Fe(II) oxygenase superfamily	g3070	deletion	-	Plectin/S10 domain	g4731	deletion	puf6	CPL (NUC119) domain	g4071	deletion	-	TB2/DP1, HVA22 family	g3832	deletion	-	Belongs to the TRAFAC class myosin-kinesin ATPase superfamily. Kinesin family	g3893	deletion	kap123	HEAT-like repeat	g4069	deletion	RPB2	DNA-dependent RNA polymerase catalyzes the transcription of DNA into RNA using the four ribonucleoside triphosphates as substrates	g3828	deletion	DIP5	Dicarboxylic amino acid permease	g2600	deletion	KRE6	to CA5661 CaKRE6 Candida albicans CaKRE6 Glucan synthase subunit	g2745	deletion	HEM12	Belongs to the uroporphyrinogen decarboxylase family	g3000	duplication	ERG9	Squalene synthetase	g3428	duplication	SCT1	Phosphate acyltransferases	g3002	deletion
g3044	deletion	-	Class II Aldolase and Adducin N-terminal domain	g3071	deletion	ARN1	Transporter, member of the ARN family of transporters that specifically recognize siderophore-iron chelates responsible for uptake of iron bound to	g4732	deletion	PEX2	Pex2 / Pex12 amino terminal region	g4072	deletion	ARP8	Probably involved in transcription regulation via its interaction with the INO80 complex, a chromatin remodeling complex	g3833	deletion	-	Domain present in ubiquitin-regulatory proteins	g3967	deletion	HSP31	Heat Shock Protein	g4070	deletion	MRP20	Ribosomal protein L23	g3830	deletion	SET6	SET (Su(var)3-9, Enhancer-of-zeste, Trithorax) domain	g2603	deletion	-	Paf1	g2751	deletion	ALT1	Aminotransferase class I and II	g3002	duplication	-	Protoplast secreted protein 2	g3429	duplication	-	Pumilio-like repeats	g3004	deletion
g3045	deletion	-	Beta-alanine synthase	g3074	deletion	MRS4	Belongs to the mitochondrial carrier (TC 2.A.29) family	g4733	deletion	CDC15	Serine/Threonine protein kinases, catalytic domain	g4073	deletion	LSC1	Succinyl-CoA synthetase functions in the citric acid cycle (TCA), coupling the hydrolysis of succinyl-CoA to the synthesis of ATP and thus represents the only step of substrate- level phosphorylation in the TCA. The alpha subunit of the enzyme binds the substrates coenzyme A and phosphate, while succinate binding and nucleotide specificity is provided by the beta subunit	g3890	deletion	-	DNA polymerase subunit Cdc27	g3968	deletion	-	Protein of unknown function (DUF788)	g4071	deletion	-	TB2/DP1, HVA22 family	g3831	deletion	-	Protein similar to CwfJ C-terminus 2	g2605	deletion	-	MINDY deubiquitinase	g2753	deletion	URK1	Belongs to the uridine kinase family	g3004	duplication	SUB8	Belongs to the peptidase S8 family	g3431	duplication	SAN1	Ring finger domain	g3006	deletion
g3047	deletion	-	chromatin binding	g1796	deletion	YKE2	Prefoldin subunit	g4734	deletion	QOR1	N-terminal domain of oxidoreductase	g4074	deletion	FYV4	IGR	g3891	deletion	TSC13	3-oxo-5-alpha-steroid 4-dehydrogenase	g3969	deletion	-	Signal recognition particle 9 kDa protein (SRP9)	g4072	deletion	ARP8	Probably involved in transcription regulation via its interaction with the INO80 complex, a chromatin remodeling complex	g3832	deletion	-	Belongs to the TRAFAC class myosin-kinesin ATPase superfamily. Kinesin family	g2606	deletion	FYV10	Involved in the proteasome-dependent degradation of fructose-1,6-bisphosphatase	g2812	deletion	-	Zinc-finger of the MIZ type in Nse subunit	g3002	deletion	-	Protoplast secreted protein 2	g3433	duplication	-	GPI-Mannosyltransferase II co-activator	g3007	deletion
g3068	deletion	BLM3	Proteasome-substrate-size regulator, N-terminal	g1798	deletion	-	PRELI-like family	g4735	deletion	LEM3	LEM3 (ligand-effect modulator 3) family / CDC50 family	g4074	duplication	FYV4	IGR	g3892	deletion	PET112	Allows the formation of correctly charged Gln-tRNA(Gln) through the transamidation of misacylated Glu-tRNA(Gln) in the mitochondria. The reaction takes place in the presence of glutamine and ATP through an activated gamma-phospho-Glu- tRNA(Gln)	g3970	deletion	GAL83	amylopectin binding	g4073	deletion	LSC1	Succinyl-CoA synthetase functions in the citric acid cycle (TCA), coupling the hydrolysis of succinyl-CoA to the synthesis of ATP and thus represents the only step of substrate- level phosphorylation in the TCA. The alpha subunit of the enzyme binds the substrates coenzyme A and phosphate, while succinate binding and nucleotide specificity is provided by the beta subunit	g3833	deletion	-	Domain present in ubiquitin-regulatory proteins	g2607	deletion	-	Domain of unknown function (DUF2431)	g2816	deletion	CPR2	PPIases accelerate the folding of proteins. It catalyzes the cis-trans isomerization of proline imidic peptide bonds in oligopeptides	g3004	deletion	SUB8	Belongs to the peptidase S8 family	g3434	duplication	SAP8	Belongs to the peptidase A1 family	g3009	deletion
g3069	deletion	-	EF hand	g1800	deletion	-	Belongs to the AAA ATPase family	g4736	deletion	pho2	4-nitrophenylphosphatase	g4075	duplication	ESP1	Peptidase family C50	g3893	deletion	kap123	HEAT-like repeat	g3971	deletion	-	ABC-2 type transporter	g4074	deletion	FYV4	IGR	g3890	deletion	-	DNA polymerase subunit Cdc27	g2608	deletion	UBP1	Belongs to the peptidase C19 family	g2860	deletion	CDR1	Belongs to the ABC transporter superfamily	g3006	deletion	-	DUF1771	g3437	duplication	DLD2	D-lactate dehydrogenase	g3038	duplication
g3070	deletion	-	Plectin/S10 domain	g1798	deletion	-	PRELI-like family	g4737	deletion	YPD1	Histidine Phosphotransfer domain	g4076	duplication	ISN1	IMP-specific 5'-nucleotidase involved in IMP (inositol monophosphate) degradation	g3967	deletion	HSP31	Heat Shock Protein	g4069	deletion	RPB2	DNA-dependent RNA polymerase catalyzes the transcription of DNA into RNA using the four ribonucleoside triphosphates as substrates	g4074	duplication	FYV4	IGR	g3891	deletion	TSC13	3-oxo-5-alpha-steroid 4-dehydrogenase	g2609	deletion	PUB1	RNA recognition motif. (a.k.a. RRM, RBD, or RNP domain)	g2862	deletion	DYN1	dynein heavy chain	g3007	deletion	-	GTP-binding protein	g3438	duplication	ECM14	Zn_pept	g3040	duplication
g3071	deletion	ARN1	Transporter, member of the ARN family of transporters that specifically recognize siderophore-iron chelates responsible for uptake of iron bound to	g1800	deletion	-	Belongs to the AAA ATPase family	g4738	deletion	ALG9	Mannosyltransferase	g4077	duplication	-	Complex I intermediate-associated protein 30 (CIA30)	g3968	deletion	-	Protein of unknown function (DUF788)	g4070	deletion	MRP20	Ribosomal protein L23	g4075	duplication	ESP1	Peptidase family C50	g3892	deletion	PET112	Allows the formation of correctly charged Gln-tRNA(Gln) through the transamidation of misacylated Glu-tRNA(Gln) in the mitochondria. The reaction takes place in the presence of glutamine and ATP through an activated gamma-phospho-Glu- tRNA(Gln)	g2654	deletion	-	biological adhesion	g2998	deletion	SPE3	Belongs to the spermidine spermine synthase family	g3009	deletion	-	Asparagine synthase	g3439	duplication	DTD1	D-aminoacyl-tRNA deacylase	g3041	duplication
g3074	deletion	MRS4	Belongs to the mitochondrial carrier (TC 2.A.29) family	g1817	duplication	-	TOG	g4739	deletion	-	GRIM-19 protein	g4079	duplication	RPS4	Belongs to the eukaryotic ribosomal protein eS4 family	g3969	deletion	-	Signal recognition particle 9 kDa protein (SRP9)	g4071	deletion	-	TB2/DP1, HVA22 family	g4076	duplication	ISN1	IMP-specific 5'-nucleotidase involved in IMP (inositol monophosphate) degradation	g3893	deletion	kap123	HEAT-like repeat	g2656	deletion	LEU6	synthase	g2999	deletion	AAH1	Catalyzes the hydrolytic deamination of adenine to hypoxanthine. Plays an important role in the purine salvage pathway and in nitrogen catabolism	g3038	duplication	-	ABC transporter transmembrane region	g3441	duplication	-	NADH-ubiquinone oxidoreductase subunit	g3044	deletion
g1796	deletion	YKE2	Prefoldin subunit	g1818	duplication	NUXM	C-terminal of NADH-ubiquinone oxidoreductase 21 kDa subunit	g4740	deletion	FUN12	Translation-initiation factor 2	g4080	duplication	SVF1	Survival factor 1	g3970	deletion	GAL83	amylopectin binding	g4072	deletion	ARP8	Probably involved in transcription regulation via its interaction with the INO80 complex, a chromatin remodeling complex	g4077	duplication	-	Complex I intermediate-associated protein 30 (CIA30)	g3967	deletion	HSP31	Heat Shock Protein	g2658	deletion	INP51	Inositol polyphosphate phosphatase, catalytic domain homologues	g3000	deletion	ERG9	Squalene synthetase	g3040	duplication	-	monooxygenase	g3442	duplication	-	Autophagocytosis associated protein, active-site domain	g3045	deletion
g1798	deletion	-	PRELI-like family	g1819	duplication	-	Belongs to the peroxisomal membrane protein PXMP2 4 family	g4741	deletion	RBG1	C-terminal region of MMR_HSR1 domain	g4122	duplication	ATG3	E2 conjugating enzyme required for the cytoplasm to vacuole transport (Cvt) and autophagy. Required for selective autophagic degradation of the nucleus (nucleophagy) as well as for mitophagy which contributes to regulate mitochondrial quantity and quality by eliminating the mitochondria to a basal level to fulfill cellular energy requirements and preventing excess ROS production. Responsible for …	g3971	deletion	-	ABC-2 type transporter	g4073	deletion	LSC1	Succinyl-CoA synthetase functions in the citric acid cycle (TCA), coupling the hydrolysis of succinyl-CoA to the synthesis of ATP and thus represents the only step of substrate- level phosphorylation in the TCA. The alpha subunit of the enzyme binds the substrates coenzyme A and phosphate, while succinate binding and nucleotide specificity is provided by the beta subunit	g4079	duplication	RPS4	Belongs to the eukaryotic ribosomal protein eS4 family	g3968	deletion	-	Protein of unknown function (DUF788)	g2675	deletion	-	Saccharomyces cerevisiae YPL066w	g3002	deletion	-	Protoplast secreted protein 2	g3041	duplication	-	2OG-Fe(II) oxygenase superfamily	g3443	duplication	-	Plays an essential role in initiation of the G0 program by preventing the degradation of specific nutrient-regulated mRNAs via the 5'-3' mRNA decay pathway	g3047	deletion
g1800	deletion	-	Belongs to the AAA ATPase family	g1820	duplication	-	POC1 chaperone	g4742	deletion	PSE1	to Saccharomyces cerevisiae PSE1 (YMR308C)	g4123	duplication	MAL1	Belongs to the major facilitator superfamily. Sugar transporter (TC 2.A.1.1) family	g4069	deletion	RPB2	DNA-dependent RNA polymerase catalyzes the transcription of DNA into RNA using the four ribonucleoside triphosphates as substrates	g4074	deletion	FYV4	IGR	g4080	duplication	SVF1	Survival factor 1	g3969	deletion	-	Signal recognition particle 9 kDa protein (SRP9)	g2676	deletion	-	Candida DB at Institut Pasteur	g3004	deletion	SUB8	Belongs to the peptidase S8 family	g3044	deletion	-	Class II Aldolase and Adducin N-terminal domain	g3444	duplication	SAP9	Belongs to the peptidase A1 family	g3068	deletion
g1798	deletion	-	PRELI-like family	g1821	duplication	-	Nuclear pore assembly and biogenesis	g4743	deletion	-	Saccharomyces cerevisiae YGR117c	g4124	duplication	MAL6	Alpha-glucosidase	g4070	deletion	MRP20	Ribosomal protein L23	g4074	duplication	FYV4	IGR	g4122	duplication	ATG3	E2 conjugating enzyme required for the cytoplasm to vacuole transport (Cvt) and autophagy. Required for selective autophagic degradation of the nucleus (nucleophagy) as well as for mitophagy which contributes to regulate mitochondrial quantity and quality by eliminating the mitochondria to a basal level to fulfill cellular energy requirements and preventing excess ROS production. Responsible for …	g3970	deletion	GAL83	amylopectin binding	g2735	deletion	-	Di-sulfide bridge nucleocytoplasmic transport domain	g3002	deletion	-	Protoplast secreted protein 2	g3045	deletion	-	Beta-alanine synthase	g3444	duplication	SAP9	Belongs to the peptidase A1 family	g3069	deletion
g1800	deletion	-	Belongs to the AAA ATPase family	g1822	duplication	NIT2	nitrilase superfamily	g4744	deletion	ANT1	Belongs to the mitochondrial carrier (TC 2.A.29) family	g4125	duplication	-	Belongs to the bacterial ribosomal protein bL35 family	g4071	deletion	-	TB2/DP1, HVA22 family	g4075	duplication	ESP1	Peptidase family C50	g4123	duplication	MAL1	Belongs to the major facilitator superfamily. Sugar transporter (TC 2.A.1.1) family	g3971	deletion	-	ABC-2 type transporter	g2738	deletion	VMA5	Subunit of the peripheral V1 complex of vacuolar ATPase. Subunit C is necessary for the assembly of the catalytic sector of the enzyme and is likely to have a specific function in its catalytic activity. V-ATPase is responsible for acidifying a variety of intracellular compartments in eukaryotic cells	g3004	deletion	SUB8	Belongs to the peptidase S8 family	g3047	deletion	-	chromatin binding	g3450	duplication	MET13	Methylenetetrahydrofolate reductase	g3070	deletion
g1817	duplication	-	TOG	g1824	duplication	PDK2	Mitochondrial branched-chain alpha-ketoacid dehydrogenase kinase	g4745	deletion	-	to Saccharomyces cerevisiae THP1 (YOL072W)	g4126	duplication	NMA111	Pro-apoptotic serine protease NMA111	g4072	deletion	ARP8	Probably involved in transcription regulation via its interaction with the INO80 complex, a chromatin remodeling complex	g4076	duplication	ISN1	IMP-specific 5'-nucleotidase involved in IMP (inositol monophosphate) degradation	g4124	duplication	MAL6	Alpha-glucosidase	g4069	deletion	RPB2	DNA-dependent RNA polymerase catalyzes the transcription of DNA into RNA using the four ribonucleoside triphosphates as substrates	g2739	deletion	-	Surfeit locus protein 6	g3006	deletion	-	DUF1771	g3068	deletion	BLM3	Proteasome-substrate-size regulator, N-terminal	g3451	duplication	-	NADH:ubiquinone oxidoreductase, NDUFS5-15kDa	g3071	deletion
g1818	duplication	NUXM	C-terminal of NADH-ubiquinone oxidoreductase 21 kDa subunit	g1825	duplication	PEX13	Peroxin 13, N-terminal region	g4746	deletion	BUD6	Actin interacting protein 3	g4127	duplication	-	Origin recognition complex subunit 6 (ORC6)	g4073	deletion	LSC1	Succinyl-CoA synthetase functions in the citric acid cycle (TCA), coupling the hydrolysis of succinyl-CoA to the synthesis of ATP and thus represents the only step of substrate- level phosphorylation in the TCA. The alpha subunit of the enzyme binds the substrates coenzyme A and phosphate, while succinate binding and nucleotide specificity is provided by the beta subunit	g4077	duplication	-	Complex I intermediate-associated protein 30 (CIA30)	g4125	duplication	-	Belongs to the bacterial ribosomal protein bL35 family	g4070	deletion	MRP20	Ribosomal protein L23	g2740	deletion	YOP1	TB2/DP1, HVA22 family	g3007	deletion	-	GTP-binding protein	g3069	deletion	-	EF hand	g3452	duplication	CLF1	Involved in pre-mRNA splicing and cell cycle progression. Required for the spliceosome assembly and initiation of the DNA replication (By similarity)	g1721	deletion
g1819	duplication	-	Belongs to the peroxisomal membrane protein PXMP2 4 family	g1901	deletion	ASF1	Histone chaperone that facilitates histone deposition and histone exchange and removal during nucleosome assembly and disassembly	g4747	deletion	-	Scd6-like Sm domain	g4128	duplication	NdufS4	ETC complex I subunit conserved region	g4074	deletion	FYV4	IGR	g4079	duplication	RPS4	Belongs to the eukaryotic ribosomal protein eS4 family	g4126	duplication	NMA111	Pro-apoptotic serine protease NMA111	g4071	deletion	-	TB2/DP1, HVA22 family	g2742	deletion	PHM7	Extracellular tail, of 10TM putative phosphate transporter	g3009	deletion	-	Asparagine synthase	g3070	deletion	-	Plectin/S10 domain	g3453	duplication	-	Ubiquitin-2 like Rad60 SUMO-like	g1722	deletion
g1820	duplication	-	POC1 chaperone	g1903	deletion	-	Membrane transport protein	g4748	deletion	IWS1	Transcription factor involved in RNA polymerase II transcription regulation. May function in both SPT15 TBP post- recruitment and recruitment steps of transcription (By similarity)	g2600	deletion	KRE6	to CA5661 CaKRE6 Candida albicans CaKRE6 Glucan synthase subunit	g4074	duplication	FYV4	IGR	g4080	duplication	SVF1	Survival factor 1	g4127	duplication	-	Origin recognition complex subunit 6 (ORC6)	g4072	deletion	ARP8	Probably involved in transcription regulation via its interaction with the INO80 complex, a chromatin remodeling complex	g2744	deletion	-	Saccharomyces cerevisiae YDR049w	g3038	duplication	-	ABC transporter transmembrane region	g3071	deletion	ARN1	Transporter, member of the ARN family of transporters that specifically recognize siderophore-iron chelates responsible for uptake of iron bound to	g3454	duplication	MTQ2	Pfam:Methyltransf_26	g1723	deletion
g1821	duplication	-	Nuclear pore assembly and biogenesis	g2105	deletion	-	A domain family that is part of the cupin metalloenzyme superfamily.	g4749	deletion	rps23	Belongs to the universal ribosomal protein uS12 family	g2603	deletion	-	Paf1	g4075	duplication	ESP1	Peptidase family C50	g4122	duplication	ATG3	E2 conjugating enzyme required for the cytoplasm to vacuole transport (Cvt) and autophagy. Required for selective autophagic degradation of the nucleus (nucleophagy) as well as for mitophagy which contributes to regulate mitochondrial quantity and quality by eliminating the mitochondria to a basal level to fulfill cellular energy requirements and preventing excess ROS production. Responsible for …	g4128	duplication	NdufS4	ETC complex I subunit conserved region	g4073	deletion	LSC1	Succinyl-CoA synthetase functions in the citric acid cycle (TCA), coupling the hydrolysis of succinyl-CoA to the synthesis of ATP and thus represents the only step of substrate- level phosphorylation in the TCA. The alpha subunit of the enzyme binds the substrates coenzyme A and phosphate, while succinate binding and nucleotide specificity is provided by the beta subunit	g2745	deletion	HEM12	Belongs to the uroporphyrinogen decarboxylase family	g3040	duplication	-	monooxygenase	g3068	deletion	BLM3	Proteasome-substrate-size regulator, N-terminal	g3455	duplication	BBP	Necessary for the splicing of pre-mRNA. Has a role in the recognition of the branch site (5'-UACUAAC-3'), the pyrimidine tract and the 3'-splice site at the 3'-end of introns (By similarity)	g1721	deletion
g1822	duplication	NIT2	nitrilase superfamily	g2106	deletion	PDX3	Pyridoxamine 5'-phosphate oxidase	g4750	deletion	-	Belongs to the peptidase C19 family	g2605	deletion	-	MINDY deubiquitinase	g4076	duplication	ISN1	IMP-specific 5'-nucleotidase involved in IMP (inositol monophosphate) degradation	g4123	duplication	MAL1	Belongs to the major facilitator superfamily. Sugar transporter (TC 2.A.1.1) family	g2453	deletion	YSA1	NUDIX domain	g4074	deletion	FYV4	IGR	g2794	deletion	-	Integral membrane channel protein	g3041	duplication	-	2OG-Fe(II) oxygenase superfamily	g3069	deletion	-	EF hand	g3456	duplication	-	Beta-Casp domain	g1722	deletion
g1824	duplication	PDK2	Mitochondrial branched-chain alpha-ketoacid dehydrogenase kinase	g2107	deletion	-	Ribosomal L32p protein family	g4751	deletion	-	3' exoribonuclease family, domain 1	g2606	deletion	FYV10	Involved in the proteasome-dependent degradation of fructose-1,6-bisphosphatase	g4077	duplication	-	Complex I intermediate-associated protein 30 (CIA30)	g4124	duplication	MAL6	Alpha-glucosidase	g2454	deletion	SUS1	Involved in mRNA export coupled transcription activation by association with both the TREX-2 and the SAGA complexes. At the promoters, SAGA is required for recruitment of the basal transcription machinery. It influences RNA polymerase II transcriptional activity through different activities such as TBP interaction and promoter selectivity, interaction with transcription activators, and chromatin …	g4074	duplication	FYV4	IGR	g2795	deletion	HEM3	peptidyl-pyrromethane cofactor linkage	g3040	deletion	-	monooxygenase	g3070	deletion	-	Plectin/S10 domain	g3457	duplication	-	Belongs to the cation transport ATPase (P-type) (TC 3.A.3) family. Type IV subfamily	g1723	deletion
g1825	duplication	PEX13	Peroxin 13, N-terminal region	g2108	deletion	CDC10	Belongs to the TRAFAC class TrmE-Era-EngA-EngB-Septin- like GTPase superfamily. Septin GTPase family	g4752	deletion	GLT1	glutamate synthase	g2607	deletion	-	Domain of unknown function (DUF2431)	g4079	duplication	RPS4	Belongs to the eukaryotic ribosomal protein eS4 family	g4125	duplication	-	Belongs to the bacterial ribosomal protein bL35 family	g2455	deletion	HUT1	UDP-galactose transporter	g4075	duplication	ESP1	Peptidase family C50	g2796	deletion	DOT1	Histone methyltransferase that specifically methylates histone H3 to form H3K79me. This methylation is required for telomere silencing and for the pachytene checkpoint during the meiotic cell cycle by allowing the recruitment of RAD9 to double strand breaks. Nucleosomes are preferred as substrate compared to free histones	g3041	deletion	-	2OG-Fe(II) oxygenase superfamily	g3071	deletion	ARN1	Transporter, member of the ARN family of transporters that specifically recognize siderophore-iron chelates responsible for uptake of iron bound to	g3454	duplication	MTQ2	Pfam:Methyltransf_26	g1724	deletion
g1901	deletion	ASF1	Histone chaperone that facilitates histone deposition and histone exchange and removal during nucleosome assembly and disassembly	g2106	deletion	PDX3	Pyridoxamine 5'-phosphate oxidase	g4753	deletion	-	collagen-activated tyrosine kinase receptor signaling pathway	g2608	deletion	UBP1	Belongs to the peptidase C19 family	g4080	duplication	SVF1	Survival factor 1	g4126	duplication	NMA111	Pro-apoptotic serine protease NMA111	g2456	deletion	SRP68	Signal-recognition-particle assembly has a crucial role in targeting secretory proteins to the rough endoplasmic reticulum membrane	g4076	duplication	ISN1	IMP-specific 5'-nucleotidase involved in IMP (inositol monophosphate) degradation	g2860	deletion	CDR1	Belongs to the ABC transporter superfamily	g3044	deletion	-	Class II Aldolase and Adducin N-terminal domain	g3068	deletion	BLM3	Proteasome-substrate-size regulator, N-terminal	g3455	duplication	BBP	Necessary for the splicing of pre-mRNA. Has a role in the recognition of the branch site (5'-UACUAAC-3'), the pyrimidine tract and the 3'-splice site at the 3'-end of introns (By similarity)	g1721	deletion
g1903	deletion	-	Membrane transport protein	g2107	deletion	-	Ribosomal L32p protein family	g4754	deletion	-	Interferon-related developmental regulator (IFRD)	g2609	deletion	PUB1	RNA recognition motif. (a.k.a. RRM, RBD, or RNP domain)	g4076	deletion	ISN1	IMP-specific 5'-nucleotidase involved in IMP (inositol monophosphate) degradation	g4127	duplication	-	Origin recognition complex subunit 6 (ORC6)	g2458	deletion	GCY1	NADP( ) coupled glycerol dehydrogenase proposed to be involved in an alternative pathway for glycerol catabolism	g4077	duplication	-	Complex I intermediate-associated protein 30 (CIA30)	g2862	deletion	DYN1	dynein heavy chain	g3041	deletion	-	2OG-Fe(II) oxygenase superfamily	g3069	deletion	-	EF hand	g3456	duplication	-	Beta-Casp domain	g1722	deletion
g2105	deletion	-	A domain family that is part of the cupin metalloenzyme superfamily.	g2108	deletion	CDC10	Belongs to the TRAFAC class TrmE-Era-EngA-EngB-Septin- like GTPase superfamily. Septin GTPase family	g4755	deletion	naa20	FR47-like protein	g2654	deletion	-	biological adhesion	g4077	deletion	-	Complex I intermediate-associated protein 30 (CIA30)	g4128	duplication	NdufS4	ETC complex I subunit conserved region	g2459	deletion	-	cleavage activating protein	g4079	duplication	RPS4	Belongs to the eukaryotic ribosomal protein eS4 family	g2998	deletion	SPE3	Belongs to the spermidine spermine synthase family	g3044	deletion	-	Class II Aldolase and Adducin N-terminal domain	g3070	deletion	-	Plectin/S10 domain	g3457	duplication	-	Belongs to the cation transport ATPase (P-type) (TC 3.A.3) family. Type IV subfamily	g1723	deletion
g2106	deletion	PDX3	Pyridoxamine 5'-phosphate oxidase	g2111	deletion	FEN1	Structure-specific nuclease with 5'-flap endonuclease and 5'-3' exonuclease activities involved in DNA replication and repair. During DNA replication, cleaves the 5'-overhanging flap structure that is generated by displacement synthesis when DNA polymerase encounters the 5'-end of a downstream Okazaki fragment. It enters the flap from the 5'-end and then tracks to cleave the flap base, leaving a …	g4756	deletion	mcl1	DNA polymerase alpha binding protein	g2656	deletion	LEU6	synthase	g4079	deletion	RPS4	Belongs to the eukaryotic ribosomal protein eS4 family	g2453	deletion	YSA1	NUDIX domain	g2461	deletion	PMU3	Candida DB at Institut Pasteur	g4080	duplication	SVF1	Survival factor 1	g2999	deletion	AAH1	Catalyzes the hydrolytic deamination of adenine to hypoxanthine. Plays an important role in the purine salvage pathway and in nitrogen catabolism	g3045	deletion	-	Beta-alanine synthase	g3071	deletion	ARN1	Transporter, member of the ARN family of transporters that specifically recognize siderophore-iron chelates responsible for uptake of iron bound to	g3458	duplication	EGD2	Component of the nascent polypeptide-associated complex (NAC), a dynamic component of the ribosomal exit tunnel, protecting the emerging polypeptides from interaction with other cytoplasmic proteins to ensure appropriate nascent protein targeting. The NAC complex also promotes mitochondrial protein import by enhancing productive ribosome interactions with the outer mitochondrial membrane and bloc…	g1724	deletion
g2107	deletion	-	Ribosomal L32p protein family	g2112	deletion	PRE6	Belongs to the peptidase T1A family	g4757	deletion	-	high affinity potassium transporter	g2658	deletion	INP51	Inositol polyphosphate phosphatase, catalytic domain homologues	g4080	deletion	SVF1	Survival factor 1	g2454	deletion	SUS1	Involved in mRNA export coupled transcription activation by association with both the TREX-2 and the SAGA complexes. At the promoters, SAGA is required for recruitment of the basal transcription machinery. It influences RNA polymerase II transcriptional activity through different activities such as TBP interaction and promoter selectivity, interaction with transcription activators, and chromatin …	g2462	deletion	TPD3	HEAT repeats	g4122	duplication	ATG3	E2 conjugating enzyme required for the cytoplasm to vacuole transport (Cvt) and autophagy. Required for selective autophagic degradation of the nucleus (nucleophagy) as well as for mitophagy which contributes to regulate mitochondrial quantity and quality by eliminating the mitochondria to a basal level to fulfill cellular energy requirements and preventing excess ROS production. Responsible for …	g3000	deletion	ERG9	Squalene synthetase	g3041	deletion	-	2OG-Fe(II) oxygenase superfamily	g1793	duplication	-	Protein of unknown function (DUF2841)	g3459	duplication	-	Predicted integral membrane zinc-ribbon metal-binding protein	g1725	deletion
g2108	deletion	CDC10	Belongs to the TRAFAC class TrmE-Era-EngA-EngB-Septin- like GTPase superfamily. Septin GTPase family	g2128	deletion	-	Mss4 protein	g4758	deletion	VPS34	Belongs to the PI3 PI4-kinase family	g2672	deletion	RPN12	CSN8/PSMD8/EIF3K family	g4081	deletion	HFD1	Belongs to the aldehyde dehydrogenase family	g2455	deletion	HUT1	UDP-galactose transporter	g2463	deletion	ISA2	protein required for maturation of mitochondrial and cytosolic Fe S proteins, localizes to the mitochondrial intermembrane space	g4123	duplication	MAL1	Belongs to the major facilitator superfamily. Sugar transporter (TC 2.A.1.1) family	g3002	deletion	-	Protoplast secreted protein 2	g3044	deletion	-	Class II Aldolase and Adducin N-terminal domain	g1794	duplication	GNP1	permease	g3461	duplication	MBP1	KilA-N	g1796	deletion
g2106	deletion	PDX3	Pyridoxamine 5'-phosphate oxidase	g2129	deletion	MND1	Required for proper homologous chromosome pairing and efficient cross-over and intragenic recombination during meiosis	g4759	deletion	-	to Saccharomyces cerevisiae CYK3 (YDL117W)	g2673	deletion	VPS28	Component of the ESCRT-I complex (endosomal sorting complex required for transport I), a regulator of vesicular trafficking process	g2453	deletion	YSA1	NUDIX domain	g2456	deletion	SRP68	Signal-recognition-particle assembly has a crucial role in targeting secretory proteins to the rough endoplasmic reticulum membrane	g2550	deletion	TRM7	Methylates the 2'-O-ribose of nucleotides at positions 32 and 34 of the tRNA anticodon loop of substrate tRNAs	g4124	duplication	MAL6	Alpha-glucosidase	g3004	deletion	SUB8	Belongs to the peptidase S8 family	g3045	deletion	-	Beta-alanine synthase	g1795	duplication	COQ9	COQ9	g3464	duplication	-	Modifier of rudimentary (Mod(r)) protein	g1798	deletion
g2107	deletion	-	Ribosomal L32p protein family	g2130	deletion	-	Fatty alcohol oxidase	g4760	deletion	OLE1	Stearyl-CoA desaturase that utilizes O(2) and electrons from reduced cytochrome b5 to introduce the first double bond into saturated fatty acyl-CoA substrates	g2674	deletion	DFG10	3-oxo-5-alpha-steroid 4-dehydrogenase	g2454	deletion	SUS1	Involved in mRNA export coupled transcription activation by association with both the TREX-2 and the SAGA complexes. At the promoters, SAGA is required for recruitment of the basal transcription machinery. It influences RNA polymerase II transcriptional activity through different activities such as TBP interaction and promoter selectivity, interaction with transcription activators, and chromatin …	g2458	deletion	GCY1	NADP( ) coupled glycerol dehydrogenase proposed to be involved in an alternative pathway for glycerol catabolism	g2551	deletion	RSM10	ribosomal	g4125	duplication	-	Belongs to the bacterial ribosomal protein bL35 family	g2999	duplication	AAH1	Catalyzes the hydrolytic deamination of adenine to hypoxanthine. Plays an important role in the purine salvage pathway and in nitrogen catabolism	g3044	deletion	-	Class II Aldolase and Adducin N-terminal domain	g1796	duplication	YKE2	Prefoldin subunit	g3466	duplication	-	FAD binding domain	g1800	deletion
g2108	deletion	CDC10	Belongs to the TRAFAC class TrmE-Era-EngA-EngB-Septin- like GTPase superfamily. Septin GTPase family	g2133	deletion	GTS1	Putative GTP-ase activating proteins for the small GTPase, ARF	g4761	deletion	SNX3	sorting nexin	g2675	deletion	-	Saccharomyces cerevisiae YPL066w	g2455	deletion	HUT1	UDP-galactose transporter	g2459	deletion	-	cleavage activating protein	g2556	deletion	POX1	Belongs to the acyl-CoA oxidase family	g4126	duplication	NMA111	Pro-apoptotic serine protease NMA111	g3000	duplication	ERG9	Squalene synthetase	g3045	deletion	-	Beta-alanine synthase	g1796	deletion	YKE2	Prefoldin subunit	g3467	duplication	KGD1	2-oxoglutarate dehydrogenase E1 component	g1817	duplication
g2111	deletion	FEN1	Structure-specific nuclease with 5'-flap endonuclease and 5'-3' exonuclease activities involved in DNA replication and repair. During DNA replication, cleaves the 5'-overhanging flap structure that is generated by displacement synthesis when DNA polymerase encounters the 5'-end of a downstream Okazaki fragment. It enters the flap from the 5'-end and then tracks to cleave the flap base, leaving a …	g2129	deletion	MND1	Required for proper homologous chromosome pairing and efficient cross-over and intragenic recombination during meiosis	g4762	deletion	RAI1	Ribonuclease that specifically degrades pre-mRNAs with a defective 5' end cap and is part of a pre-mRNA capping quality control. Has decapping and pyrophosphohydrolase activities. Has decapping activity toward incomplete 5' end cap mRNAs such as unmethylated 5' end-capped RNA to release GpppN and 5' end monophosphate RNA. Also possesses RNA 5'-pyrophosphohydrolase activity by hydrolyzing the 5' e…	g2676	deletion	-	Candida DB at Institut Pasteur	g2456	deletion	SRP68	Signal-recognition-particle assembly has a crucial role in targeting secretory proteins to the rough endoplasmic reticulum membrane	g2461	deletion	PMU3	Candida DB at Institut Pasteur	g2600	deletion	KRE6	to CA5661 CaKRE6 Candida albicans CaKRE6 Glucan synthase subunit	g4127	duplication	-	Origin recognition complex subunit 6 (ORC6)	g3002	duplication	-	Protoplast secreted protein 2	g3044	deletion	-	Class II Aldolase and Adducin N-terminal domain	g1798	deletion	-	PRELI-like family	g3468	duplication	PAM17	Component of the PAM complex, a complex required for the translocation of transit peptide-containing proteins from the inner membrane into the mitochondrial matrix in an ATP-dependent manner	g1818	duplication
g2112	deletion	PRE6	Belongs to the peptidase T1A family	g2130	deletion	-	Fatty alcohol oxidase	g4763	deletion	MRPL19	Belongs to the universal ribosomal protein uL11 family	g2798	deletion	UNG1	Excises uracil residues from the DNA which can arise as a result of misincorporation of dUMP residues by DNA polymerase or due to deamination of cytosine	g2458	deletion	GCY1	NADP( ) coupled glycerol dehydrogenase proposed to be involved in an alternative pathway for glycerol catabolism	g2462	deletion	TPD3	HEAT repeats	g2603	deletion	-	Paf1	g4128	duplication	NdufS4	ETC complex I subunit conserved region	g3004	duplication	SUB8	Belongs to the peptidase S8 family	g3045	deletion	-	Beta-alanine synthase	g1800	deletion	-	Belongs to the AAA ATPase family	g3469	duplication	snf21	Snf2-ATP coupling, chromatin remodelling complex	g1819	duplication
g2129	deletion	MND1	Required for proper homologous chromosome pairing and efficient cross-over and intragenic recombination during meiosis	g2133	deletion	GTS1	Putative GTP-ase activating proteins for the small GTPase, ARF	g4764	deletion	NPR1	Protein tyrosine kinase	g2799	deletion	OST6	OST3 / OST6 family, transporter family	g2459	deletion	-	cleavage activating protein	g2463	deletion	ISA2	protein required for maturation of mitochondrial and cytosolic Fe S proteins, localizes to the mitochondrial intermembrane space	g2605	deletion	-	MINDY deubiquitinase	g2453	deletion	YSA1	NUDIX domain	g3002	deletion	-	Protoplast secreted protein 2	g3047	deletion	-	chromatin binding	g1798	deletion	-	PRELI-like family	g3470	duplication	CCP1	Belongs to the peroxidase family	g1820	duplication
g2130	deletion	-	Fatty alcohol oxidase	g2298	duplication	-	Belongs to the nucleosome assembly protein (NAP) family	g4765	deletion	-	KR domain	g2801	deletion	APN1	AP endonuclease family 2	g2461	deletion	PMU3	Candida DB at Institut Pasteur	g2526	deletion	SEC61	Protein transport protein sec61	g2606	deletion	FYV10	Involved in the proteasome-dependent degradation of fructose-1,6-bisphosphatase	g2454	deletion	SUS1	Involved in mRNA export coupled transcription activation by association with both the TREX-2 and the SAGA complexes. At the promoters, SAGA is required for recruitment of the basal transcription machinery. It influences RNA polymerase II transcriptional activity through different activities such as TBP interaction and promoter selectivity, interaction with transcription activators, and chromatin …	g3004	deletion	SUB8	Belongs to the peptidase S8 family	g3068	deletion	BLM3	Proteasome-substrate-size regulator, N-terminal	g1800	deletion	-	Belongs to the AAA ATPase family	g3471	duplication	RPL9B	ribosomal protein	g1821	duplication
g2133	deletion	GTS1	Putative GTP-ase activating proteins for the small GTPase, ARF	g2299	duplication	-	Protein of unknown function (DUF2470)	g4766	deletion	IPI3	Component of the RIX1 complex required for processing of ITS2 sequences from 35S pre-rRNA	g2802	deletion	NUP116	Nucleoporin autopeptidase	g2462	deletion	TPD3	HEAT repeats	g2527	deletion	fcf2	Fcf2 pre-rRNA processing	g2607	deletion	-	Domain of unknown function (DUF2431)	g2455	deletion	HUT1	UDP-galactose transporter	g3006	deletion	-	DUF1771	g3069	deletion	-	EF hand	g1798	deletion	-	PRELI-like family	g3472	duplication	PHA2	Prephenate dehydratase	g1822	duplication
g2298	duplication	-	Belongs to the nucleosome assembly protein (NAP) family	g2300	duplication	-	DDE superfamily endonuclease	g4768	deletion	-	Belongs to the cytochrome P450 family	g2803	deletion	STB3	Putative Sin3 binding protein	g2463	deletion	ISA2	protein required for maturation of mitochondrial and cytosolic Fe S proteins, localizes to the mitochondrial intermembrane space	g2528	deletion	STD1	STD1/MTH1	g2608	deletion	UBP1	Belongs to the peptidase C19 family	g2456	deletion	SRP68	Signal-recognition-particle assembly has a crucial role in targeting secretory proteins to the rough endoplasmic reticulum membrane	g3007	deletion	-	GTP-binding protein	g3070	deletion	-	Plectin/S10 domain	g1800	deletion	-	Belongs to the AAA ATPase family	g3473	duplication	HRT1	ubiquitin protein	g1824	duplication
g2299	duplication	-	Protein of unknown function (DUF2470)	g2392	deletion	RAV1	RAVE protein 1 C terminal	g4769	deletion	ENO1	enolase (1)	g2816	deletion	CPR2	PPIases accelerate the folding of proteins. It catalyzes the cis-trans isomerization of proline imidic peptide bonds in oligopeptides	g2526	deletion	SEC61	Protein transport protein sec61	g2529	deletion	NUP159	Nucleoporin or Nuclear pore complex subunit NUP214=Nup159	g2609	deletion	PUB1	RNA recognition motif. (a.k.a. RRM, RBD, or RNP domain)	g2458	deletion	GCY1	NADP( ) coupled glycerol dehydrogenase proposed to be involved in an alternative pathway for glycerol catabolism	g3009	deletion	-	Asparagine synthase	g3071	deletion	ARN1	Transporter, member of the ARN family of transporters that specifically recognize siderophore-iron chelates responsible for uptake of iron bound to	g1798	deletion	-	PRELI-like family	g3474	duplication	MED7	Component of the Mediator complex, a coactivator involved in the regulated transcription of nearly all RNA polymerase II-dependent genes. Mediator functions as a bridge to convey information from gene-specific regulatory proteins to the basal RNA polymerase II transcription machinery	g1825	duplication
g2300	duplication	-	DDE superfamily endonuclease	g2395	deletion	PMC1	This magnesium-dependent enzyme catalyzes the hydrolysis of ATP coupled with the transport of calcium	g4770	deletion	NOP6	Pfam:RRM_6	g2817	deletion	MED6	Component of the Mediator complex, a coactivator involved in the regulated transcription of nearly all RNA polymerase II-dependent genes. Mediator functions as a bridge to convey information from gene-specific regulatory proteins to the basal RNA polymerase II transcription machinery	g2527	deletion	fcf2	Fcf2 pre-rRNA processing	g2672	deletion	RPN12	CSN8/PSMD8/EIF3K family	g2654	deletion	-	biological adhesion	g2459	deletion	-	cleavage activating protein	g3038	duplication	-	ABC transporter transmembrane region	g1721	deletion	-	LYAR-type C2HC zinc finger	g1800	deletion	-	Belongs to the AAA ATPase family	g3475	duplication	APL2	Adaptins are components of the adaptor complexes which link clathrin to receptors in coated vesicles. Clathrin-associated protein complexes are believed to interact with the cytoplasmic tails of membrane proteins, leading to their selection and concentration	g1901	deletion
g2392	deletion	RAV1	RAVE protein 1 C terminal	g1115	deletion	-	FGGY family of carbohydrate kinases, C-terminal domain	g4771	deletion	RAC1	Belongs to the small GTPase superfamily. Rho family	g2818	deletion	HNT2	Dinucleoside triphosphate hydrolase	g2528	deletion	STD1	STD1/MTH1	g2673	deletion	VPS28	Component of the ESCRT-I complex (endosomal sorting complex required for transport I), a regulator of vesicular trafficking process	g2656	deletion	LEU6	synthase	g2461	deletion	PMU3	Candida DB at Institut Pasteur	g3040	duplication	-	monooxygenase	g1722	deletion	CSM1	to Saccharomyces cerevisiae CSM1 (YCR086W)	g1817	duplication	-	TOG	g3476	duplication	PSH1	Zinc finger, C3HC4 type (RING finger)	g1903	deletion
g2395	deletion	PMC1	This magnesium-dependent enzyme catalyzes the hydrolysis of ATP coupled with the transport of calcium	g1117	deletion	SEN2	Constitutes one of the two catalytic subunit of the tRNA-splicing endonuclease complex, a complex responsible for identification and cleavage of the splice sites in pre-tRNA. It cleaves pre-tRNA at the 5'- and 3'-splice sites to release the intron. The products are an intron and two tRNA half-molecules bearing 2',3'-cyclic phosphate and 5'-OH termini. There are no conserved sequences at the splic…	g4772	deletion	-	FAD dependent oxidoreductase	g2819	deletion	TSA1	Peroxiredoxin TSA1	g2529	deletion	NUP159	Nucleoporin or Nuclear pore complex subunit NUP214=Nup159	g2674	deletion	DFG10	3-oxo-5-alpha-steroid 4-dehydrogenase	g2658	deletion	INP51	Inositol polyphosphate phosphatase, catalytic domain homologues	g2462	deletion	TPD3	HEAT repeats	g3041	duplication	-	2OG-Fe(II) oxygenase superfamily	g1723	deletion	RTT103	RNA polymerase II-binding domain.	g1818	duplication	NUXM	C-terminal of NADH-ubiquinone oxidoreductase 21 kDa subunit	g3479	duplication	DDC1	DNA damage checkpoint protein	g1990	deletion
g2392	deletion	RAV1	RAVE protein 1 C terminal	g1119	deletion	-	to Saccharomyces cerevisiae YDR132C and YLR108C	g4773	deletion	KIN28	Belongs to the protein kinase superfamily	g2821	deletion	-	Essential protein involved in maturation of 18S rRNA	g2672	deletion	RPN12	CSN8/PSMD8/EIF3K family	g2675	deletion	-	Saccharomyces cerevisiae YPL066w	g2675	deletion	-	Saccharomyces cerevisiae YPL066w	g2461	deletion	PMU3	Candida DB at Institut Pasteur	g3040	deletion	-	monooxygenase	g1724	deletion	HMI1	UvrD-like helicase C-terminal domain	g1819	duplication	-	Belongs to the peroxisomal membrane protein PXMP2 4 family	g3480	duplication	-	Tyrosyl-DNA phosphodiesterase	g1991	deletion
g2395	deletion	PMC1	This magnesium-dependent enzyme catalyzes the hydrolysis of ATP coupled with the transport of calcium	g1120	deletion	ARG83	Fungal specific transcription factor domain	g4774	deletion	SDS23	Involved in DNA replication and cell separation	g2822	deletion	NSA2	Involved in the biogenesis of the 60S ribosomal subunit. May play a part in the quality control of pre-60S particles (By similarity)	g2673	deletion	VPS28	Component of the ESCRT-I complex (endosomal sorting complex required for transport I), a regulator of vesicular trafficking process	g2676	deletion	-	Candida DB at Institut Pasteur	g2675	deletion	-	Saccharomyces cerevisiae YPL066w	g2462	deletion	TPD3	HEAT repeats	g3041	deletion	-	2OG-Fe(II) oxygenase superfamily	g1796	deletion	YKE2	Prefoldin subunit	g1820	duplication	-	POC1 chaperone	g3481	duplication	-	Putative peptidase family	g1990	deletion
g1115	deletion	-	FGGY family of carbohydrate kinases, C-terminal domain	g1146	duplication	PHO89	Sodium-phosphate symporter which plays a fundamental housekeeping role in phosphate transport	g4775	deletion	TEF1	This protein promotes the GTP-dependent binding of aminoacyl-tRNA to the A-site of ribosomes during protein biosynthesis	g2823	deletion	-	Acyl CoA binding protein	g2674	deletion	DFG10	3-oxo-5-alpha-steroid 4-dehydrogenase	g2672	deletion	RPN12	CSN8/PSMD8/EIF3K family	g2676	deletion	-	Candida DB at Institut Pasteur	g2463	deletion	ISA2	protein required for maturation of mitochondrial and cytosolic Fe S proteins, localizes to the mitochondrial intermembrane space	g3044	deletion	-	Class II Aldolase and Adducin N-terminal domain	g1798	deletion	-	PRELI-like family	g1821	duplication	-	Nuclear pore assembly and biogenesis	g3482	duplication	KXD1	Uncharacterized conserved protein	g1991	deletion
g1117	deletion	SEN2	Constitutes one of the two catalytic subunit of the tRNA-splicing endonuclease complex, a complex responsible for identification and cleavage of the splice sites in pre-tRNA. It cleaves pre-tRNA at the 5'- and 3'-splice sites to release the intron. The products are an intron and two tRNA half-molecules bearing 2',3'-cyclic phosphate and 5'-OH termini. There are no conserved sequences at the splic…	g1147	duplication	CAP2	protein subunit beta	g4774	deletion	SDS23	Involved in DNA replication and cell separation	g2860	deletion	CDR1	Belongs to the ABC transporter superfamily	g2675	deletion	-	Saccharomyces cerevisiae YPL066w	g2673	deletion	VPS28	Component of the ESCRT-I complex (endosomal sorting complex required for transport I), a regulator of vesicular trafficking process	g2742	deletion	PHM7	Extracellular tail, of 10TM putative phosphate transporter	g2462	deletion	TPD3	HEAT repeats	g3045	deletion	-	Beta-alanine synthase	g1800	deletion	-	Belongs to the AAA ATPase family	g1822	duplication	NIT2	nitrilase superfamily	g3493	duplication	MUP3	Low affinity methionine permease	g2076	deletion
g1119	deletion	-	to Saccharomyces cerevisiae YDR132C and YLR108C	g1148	duplication	TDA11	-	g4775	deletion	TEF1	This protein promotes the GTP-dependent binding of aminoacyl-tRNA to the A-site of ribosomes during protein biosynthesis	g2862	deletion	DYN1	dynein heavy chain	g2676	deletion	-	Candida DB at Institut Pasteur	g2674	deletion	DFG10	3-oxo-5-alpha-steroid 4-dehydrogenase	g2744	deletion	-	Saccharomyces cerevisiae YDR049w	g2463	deletion	ISA2	protein required for maturation of mitochondrial and cytosolic Fe S proteins, localizes to the mitochondrial intermembrane space	g3044	deletion	-	Class II Aldolase and Adducin N-terminal domain	g1817	duplication	-	TOG	g1824	duplication	PDK2	Mitochondrial branched-chain alpha-ketoacid dehydrogenase kinase	g3494	duplication	YBT1	ABC transporter transmembrane region	g2077	deletion
g1120	deletion	ARG83	Fungal specific transcription factor domain	g1150	duplication	clc1	Clathrin is the major protein of the polyhedral coat of coated pits and vesicles	g4777	deletion	GCV2	The glycine cleavage system catalyzes the degradation of glycine	g2998	deletion	SPE3	Belongs to the spermidine spermine synthase family	g2672	deletion	RPN12	CSN8/PSMD8/EIF3K family	g2675	deletion	-	Saccharomyces cerevisiae YPL066w	g2745	deletion	HEM12	Belongs to the uroporphyrinogen decarboxylase family	g2464	deletion	PMT2	Transfers mannosyl residues from dolichyl phosphate-D-mannose to seryl and threonyl residues in proteins	g3045	deletion	-	Beta-alanine synthase	g1818	duplication	NUXM	C-terminal of NADH-ubiquinone oxidoreductase 21 kDa subunit	g1825	duplication	PEX13	Peroxin 13, N-terminal region	g3495	duplication	-	RNA recognition motif. (a.k.a. RRM, RBD, or RNP domain)	g2078	deletion
g1146	duplication	PHO89	Sodium-phosphate symporter which plays a fundamental housekeeping role in phosphate transport	g1153	duplication	NEM1	catalytic domain of ctd-like phosphatases	g4774	deletion	SDS23	Involved in DNA replication and cell separation	g2999	deletion	AAH1	Catalyzes the hydrolytic deamination of adenine to hypoxanthine. Plays an important role in the purine salvage pathway and in nitrogen catabolism	g2673	deletion	VPS28	Component of the ESCRT-I complex (endosomal sorting complex required for transport I), a regulator of vesicular trafficking process	g2676	deletion	-	Candida DB at Institut Pasteur	g2745	duplication	HEM12	Belongs to the uroporphyrinogen decarboxylase family	g2515	deletion	FSH1	Serine hydrolase (FSH1)	g3047	deletion	-	chromatin binding	g1819	duplication	-	Belongs to the peroxisomal membrane protein PXMP2 4 family	g1901	deletion	ASF1	Histone chaperone that facilitates histone deposition and histone exchange and removal during nucleosome assembly and disassembly	g3496	duplication	QCR6	Ubiquinol-cytochrome C reductase hinge protein	g2079	deletion
g1147	duplication	CAP2	protein subunit beta	g1169	deletion	TYR1	Prephenate dehydrogenase	g4777	deletion	GCV2	The glycine cleavage system catalyzes the degradation of glycine	g3000	deletion	ERG9	Squalene synthetase	g2674	deletion	DFG10	3-oxo-5-alpha-steroid 4-dehydrogenase	g2674	deletion	DFG10	3-oxo-5-alpha-steroid 4-dehydrogenase	g2746	duplication	-	May be involved in vacuolar sorting and osmoregulation	g2516	deletion	ABD1	Belongs to the class I-like SAM-binding methyltransferase superfamily. mRNA cap 0 methyltransferase family	g3068	deletion	BLM3	Proteasome-substrate-size regulator, N-terminal	g1820	duplication	-	POC1 chaperone	g1903	deletion	-	Membrane transport protein	g3497	duplication	-	alpha/beta hydrolase fold	g2082	deletion
g1148	duplication	TDA11	-	g1170	deletion	ARL1	Belongs to the small GTPase superfamily. Arf family	g4778	deletion	-	Pyridine nucleotide-disulphide oxidoreductase	g3002	deletion	-	Protoplast secreted protein 2	g2675	deletion	-	Saccharomyces cerevisiae YPL066w	g2675	deletion	-	Saccharomyces cerevisiae YPL066w	g2747	duplication	KRE9	Yeast cell wall synthesis protein KRE9/KNH1	g2526	deletion	SEC61	Protein transport protein sec61	g3069	deletion	-	EF hand	g1821	duplication	-	Nuclear pore assembly and biogenesis	g2105	deletion	-	A domain family that is part of the cupin metalloenzyme superfamily.	g3498	duplication	DAL4	Allantoin permease	g2105	deletion
g1150	duplication	clc1	Clathrin is the major protein of the polyhedral coat of coated pits and vesicles	g1171	deletion	-	Protein phosphatase inhibitor 2 (IPP-2)	g4783	deletion	cbc1	MIF4G like	g3004	deletion	SUB8	Belongs to the peptidase S8 family	g2676	deletion	-	Candida DB at Institut Pasteur	g2675	deletion	-	Saccharomyces cerevisiae YPL066w	g2812	deletion	-	Zinc-finger of the MIZ type in Nse subunit	g2527	deletion	fcf2	Fcf2 pre-rRNA processing	g3070	deletion	-	Plectin/S10 domain	g1822	duplication	NIT2	nitrilase superfamily	g2106	deletion	PDX3	Pyridoxamine 5'-phosphate oxidase	g3499	duplication	-	to Saccharomyces cerevisiae STB6 (YKL072W) and STB2 (YMR053C)	g2106	deletion
g1153	duplication	NEM1	catalytic domain of ctd-like phosphatases	g1172	deletion	zuo1	Ribosome-associated complex head domain	g4784	deletion	CAF16	ABC transporter	g3002	deletion	-	Protoplast secreted protein 2	g2674	deletion	DFG10	3-oxo-5-alpha-steroid 4-dehydrogenase	g2676	deletion	-	Candida DB at Institut Pasteur	g2816	deletion	CPR2	PPIases accelerate the folding of proteins. It catalyzes the cis-trans isomerization of proline imidic peptide bonds in oligopeptides	g2528	deletion	STD1	STD1/MTH1	g3071	deletion	ARN1	Transporter, member of the ARN family of transporters that specifically recognize siderophore-iron chelates responsible for uptake of iron bound to	g1824	duplication	PDK2	Mitochondrial branched-chain alpha-ketoacid dehydrogenase kinase	g2107	deletion	-	Ribosomal L32p protein family	g3499	duplication	-	to Saccharomyces cerevisiae STB6 (YKL072W) and STB2 (YMR053C)	g2107	deletion
g1169	deletion	TYR1	Prephenate dehydrogenase	g1173	deletion	-	SBDS protein C-terminal domain	g4786	deletion	YPK2	serine threonine protein kinase	g3004	deletion	SUB8	Belongs to the peptidase S8 family	g2675	deletion	-	Saccharomyces cerevisiae YPL066w	g2679	deletion	MET10	sulfite reductase	g2816	deletion	CPR2	PPIases accelerate the folding of proteins. It catalyzes the cis-trans isomerization of proline imidic peptide bonds in oligopeptides	g2529	deletion	NUP159	Nucleoporin or Nuclear pore complex subunit NUP214=Nup159	g1721	deletion	-	LYAR-type C2HC zinc finger	g1825	duplication	PEX13	Peroxin 13, N-terminal region	g2108	deletion	CDC10	Belongs to the TRAFAC class TrmE-Era-EngA-EngB-Septin- like GTPase superfamily. Septin GTPase family	g3501	duplication	SEC13	Component of the coat protein complex II (COPII) which promotes the formation of transport vesicles from the endoplasmic reticulum (ER). The coat has two main functions, the physical deformation of the endoplasmic reticulum membrane into vesicles and the selection of cargo molecules. It also functions as a component of the nuclear pore complex (NPC). NPC components, collectively referred to as nu…	g2108	deletion
g1170	deletion	ARL1	Belongs to the small GTPase superfamily. Arf family	g1177	deletion	QCR9	to Saccharomyces cerevisiae QCR9 (YGR183C)	g4789	deletion	-	Mitochondrial ribosomal protein L28	g3006	deletion	-	DUF1771	g2675	deletion	-	Saccharomyces cerevisiae YPL066w	g2678	deletion	-	Pheromone	g2817	deletion	MED6	Component of the Mediator complex, a coactivator involved in the regulated transcription of nearly all RNA polymerase II-dependent genes. Mediator functions as a bridge to convey information from gene-specific regulatory proteins to the basal RNA polymerase II transcription machinery	g2550	deletion	TRM7	Methylates the 2'-O-ribose of nucleotides at positions 32 and 34 of the tRNA anticodon loop of substrate tRNAs	g1722	deletion	CSM1	to Saccharomyces cerevisiae CSM1 (YCR086W)	g1901	deletion	ASF1	Histone chaperone that facilitates histone deposition and histone exchange and removal during nucleosome assembly and disassembly	g2129	deletion	MND1	Required for proper homologous chromosome pairing and efficient cross-over and intragenic recombination during meiosis	g3502	duplication	PNP1	The purine nucleoside phosphorylases catalyze the phosphorolytic breakdown of the N-glycosidic bond in the beta- (deoxy)ribonucleoside molecules, with the formation of the corresponding free purine bases and pentose-1-phosphate	g2129	deletion
g1171	deletion	-	Protein phosphatase inhibitor 2 (IPP-2)	g1175	deletion	-	-alpha-glucosidase	g4790	deletion	EAF6	Component of the NuA4 histone acetyltransferase complex which is involved in transcriptional activation of selected genes principally by acetylation of nucleosomal histone H4 and H2A. The NuA4 complex is also involved in DNA repair (By similarity)	g3007	deletion	-	GTP-binding protein	g2676	deletion	-	Candida DB at Institut Pasteur	g2679	deletion	MET10	sulfite reductase	g2818	deletion	HNT2	Dinucleoside triphosphate hydrolase	g2551	deletion	RSM10	ribosomal	g1723	deletion	RTT103	RNA polymerase II-binding domain.	g1903	deletion	-	Membrane transport protein	g2130	deletion	-	Fatty alcohol oxidase	g3503	duplication	CAF17	transferase CAF17, mitochondrial	g2130	deletion
g1172	deletion	zuo1	Ribosome-associated complex head domain	g1177	deletion	QCR9	to Saccharomyces cerevisiae QCR9 (YGR183C)	g4792	deletion	BNA5	Catalyzes the cleavage of L-kynurenine (L-Kyn) and L-3- hydroxykynurenine (L-3OHKyn) into anthranilic acid (AA) and 3- hydroxyanthranilic acid (3-OHAA), respectively	g3009	deletion	-	Asparagine synthase	g2678	deletion	-	Pheromone	g2678	deletion	-	Pheromone	g2819	deletion	TSA1	Peroxiredoxin TSA1	g2556	deletion	POX1	Belongs to the acyl-CoA oxidase family	g1724	deletion	HMI1	UvrD-like helicase C-terminal domain	g1990	deletion	COX19	cytochrome C oxidase	g2133	deletion	GTS1	Putative GTP-ase activating proteins for the small GTPase, ARF	g3504	duplication	-	Choline/Carnitine o-acyltransferase	g2133	deletion
g1173	deletion	-	SBDS protein C-terminal domain	g1178	deletion	TYS1	Tyrosyl-tRNA synthetase	g4793	deletion	APS3	Belongs to the adaptor complexes small subunit family	g3038	duplication	-	ABC transporter transmembrane region	g2679	deletion	MET10	sulfite reductase	g2679	deletion	MET10	sulfite reductase	g2821	deletion	-	Essential protein involved in maturation of 18S rRNA	g2600	deletion	KRE6	to CA5661 CaKRE6 Candida albicans CaKRE6 Glucan synthase subunit	g1796	deletion	YKE2	Prefoldin subunit	g1991	deletion	exo2	Multifunctional protein that exhibits several independent functions at different levels of the cellular processes. 5'-3' exonuclease component of the nonsense-mediated mRNA decay (NMD) which is a highly conserved mRNA degradation pathway, an RNA surveillance system whose role is to identify and rid cells of mRNA with premature termination codons and thus prevents accumulation of potentially harmf…	g2298	duplication	-	Belongs to the nucleosome assembly protein (NAP) family	g3505	duplication	-	Optic atrophy 3 protein (OPA3)	g2298	duplication
g1175	deletion	-	-alpha-glucosidase	g1179	deletion	UBR1	Ubiquitin-protein ligase	g4794	deletion	CBP4	Essential for the assembly of ubiquinol-cytochrome c reductase. It has a direct effect on the correct occurrence of the Rieske protein, core 4, core 5 and apocytochrome b (By similarity)	g3040	duplication	-	monooxygenase	g2678	deletion	-	Pheromone	g2678	deletion	-	Pheromone	g2822	deletion	NSA2	Involved in the biogenesis of the 60S ribosomal subunit. May play a part in the quality control of pre-60S particles (By similarity)	g2603	deletion	-	Paf1	g1798	deletion	-	PRELI-like family	g2105	deletion	-	A domain family that is part of the cupin metalloenzyme superfamily.	g2299	duplication	-	Protein of unknown function (DUF2470)	g3506	duplication	HTZ1	Variant histone H2A which can replace H2A in some nucleosomes. Nucleosomes wrap and compact DNA into chromatin, limiting DNA accessibility to the cellular machineries which require DNA as a template. Histones thereby play a central role in transcription regulation, DNA repair, DNA replication and chromosomal stability. DNA accessibility is regulated via a complex set of post-translational modific…	g2299	duplication
g1175	deletion	-	-alpha-glucosidase	g1235	deletion	MLP1	TPR/MLP1/MLP2-like protein	g4795	deletion	DAL5	permease	g3041	duplication	-	2OG-Fe(II) oxygenase superfamily	g2679	deletion	MET10	sulfite reductase	g2679	deletion	MET10	sulfite reductase	g2823	deletion	-	Acyl CoA binding protein	g2605	deletion	-	MINDY deubiquitinase	g1800	deletion	-	Belongs to the AAA ATPase family	g2106	deletion	PDX3	Pyridoxamine 5'-phosphate oxidase	g2300	duplication	-	DDE superfamily endonuclease	g3507	duplication	NPR2	Nitrogen permease regulator 2	g2300	duplication
g1177	deletion	QCR9	to Saccharomyces cerevisiae QCR9 (YGR183C)	g1238	deletion	GST2	Belongs to the GST superfamily	g4796	deletion	UPC2	Fungal specific transcription factor domain	g3044	deletion	-	Class II Aldolase and Adducin N-terminal domain	g2678	deletion	-	Pheromone	g2680	deletion	-	LIM-domain binding protein	g2845	deletion	GFA1	SIS domain	g2606	deletion	FYV10	Involved in the proteasome-dependent degradation of fructose-1,6-bisphosphatase	g1798	deletion	-	PRELI-like family	g2107	deletion	-	Ribosomal L32p protein family	g2392	deletion	RAV1	RAVE protein 1 C terminal	g3510	duplication	-	microtubule motor activity	g2300	duplication
g1178	deletion	TYS1	Tyrosyl-tRNA synthetase	g1238	deletion	GST2	Belongs to the GST superfamily	g4797	deletion	cdc42	Belongs to the small GTPase superfamily. Rho family	g3045	deletion	-	Beta-alanine synthase	g2679	deletion	MET10	sulfite reductase	g2684	deletion	GAL83	5'-AMP-activated protein kinase beta subunit, interation domain	g2846	deletion	-	PI31 proteasome regulator	g2607	deletion	-	Domain of unknown function (DUF2431)	g1800	deletion	-	Belongs to the AAA ATPase family	g2108	deletion	CDC10	Belongs to the TRAFAC class TrmE-Era-EngA-EngB-Septin- like GTPase superfamily. Septin GTPase family	g2395	deletion	PMC1	This magnesium-dependent enzyme catalyzes the hydrolysis of ATP coupled with the transport of calcium	g3511	duplication	-	Transcriptional regulator of RNA polII, SAGA, subunit	g2392	deletion
g1179	deletion	UBR1	Ubiquitin-protein ligase	g1240	deletion	ADR1	Zinc finger, C2H2 type	g4799	deletion	-	Domain of unknown function (DUF2427)	g3047	deletion	-	chromatin binding	g2680	deletion	-	LIM-domain binding protein	g2686	deletion	CCT2	assists the folding of proteins upon ATP hydrolysis	g2848	deletion	SOL1	Glucosamine-6-phosphate isomerases/6-phosphogluconolactonase	g2608	deletion	UBP1	Belongs to the peptidase C19 family	g1817	duplication	-	TOG	g2111	deletion	FEN1	Structure-specific nuclease with 5'-flap endonuclease and 5'-3' exonuclease activities involved in DNA replication and repair. During DNA replication, cleaves the 5'-overhanging flap structure that is generated by displacement synthesis when DNA polymerase encounters the 5'-end of a downstream Okazaki fragment. It enters the flap from the 5'-end and then tracks to cleave the flap base, leaving a …	g2392	deletion	RAV1	RAVE protein 1 C terminal	g3512	duplication	-	nitrosoguanidine resistance protein	g2395	deletion
g1235	deletion	MLP1	TPR/MLP1/MLP2-like protein	g1244	deletion	msp1	Belongs to the TRAFAC class dynamin-like GTPase superfamily. Dynamin Fzo YdjA family	g4800	deletion	CBK1	Serine threonine-protein kinase CBK1	g3068	deletion	BLM3	Proteasome-substrate-size regulator, N-terminal	g2684	deletion	GAL83	5'-AMP-activated protein kinase beta subunit, interation domain	g2693	deletion	MAF1	Mediator of diverse signals that repress RNA polymerase III transcription. Inhibits the de novo assembly of TFIIIB onto DNA	g2849	deletion	tum1	sulfurtransferase	g2609	deletion	PUB1	RNA recognition motif. (a.k.a. RRM, RBD, or RNP domain)	g1818	duplication	NUXM	C-terminal of NADH-ubiquinone oxidoreductase 21 kDa subunit	g2112	deletion	PRE6	Belongs to the peptidase T1A family	g2395	deletion	PMC1	This magnesium-dependent enzyme catalyzes the hydrolysis of ATP coupled with the transport of calcium	g3515	duplication	-	Glycosyl hydrolase family 63 C-terminal domain	g1115	deletion
g1238	deletion	GST2	Belongs to the GST superfamily	g1245	deletion	NAN1	WD40 repeats	g4801	deletion	RPL44	Belongs to the eukaryotic ribosomal protein eL42 family	g3069	deletion	-	EF hand	g2686	deletion	CCT2	assists the folding of proteins upon ATP hydrolysis	g2694	deletion	rhp57	Rad51	g2860	deletion	CDR1	Belongs to the ABC transporter superfamily	g2654	deletion	-	biological adhesion	g1819	duplication	-	Belongs to the peroxisomal membrane protein PXMP2 4 family	g2298	duplication	-	Belongs to the nucleosome assembly protein (NAP) family	g1115	deletion	-	FGGY family of carbohydrate kinases, C-terminal domain	g3516	duplication	vti1	Vesicle transport v-SNARE protein N-terminus	g1117	deletion
g1238	deletion	GST2	Belongs to the GST superfamily	g1246	deletion	RPB10	DNA-directed RNA	g4804	deletion	LDB19	Arrestin_N terminal like	g3070	deletion	-	Plectin/S10 domain	g2693	deletion	MAF1	Mediator of diverse signals that repress RNA polymerase III transcription. Inhibits the de novo assembly of TFIIIB onto DNA	g2697	deletion	SPO11	Type IIB DNA topoisomerase	g2862	deletion	DYN1	dynein heavy chain	g2656	deletion	LEU6	synthase	g1820	duplication	-	POC1 chaperone	g2299	duplication	-	Protein of unknown function (DUF2470)	g1117	deletion	SEN2	Constitutes one of the two catalytic subunit of the tRNA-splicing endonuclease complex, a complex responsible for identification and cleavage of the splice sites in pre-tRNA. It cleaves pre-tRNA at the 5'- and 3'-splice sites to release the intron. The products are an intron and two tRNA half-molecules bearing 2',3'-cyclic phosphate and 5'-OH termini. There are no conserved sequences at the splic…	g3517	duplication	YAH1	2Fe-2S iron-sulfur cluster binding domain	g1119	deletion
g1240	deletion	ADR1	Zinc finger, C2H2 type	g1247	deletion	CPS1	Peptidase dimerisation domain	g4805	deletion	ARP6	Belongs to the actin family	g3071	deletion	ARN1	Transporter, member of the ARN family of transporters that specifically recognize siderophore-iron chelates responsible for uptake of iron bound to	g2694	deletion	rhp57	Rad51	g2698	deletion	-	Chitin synthesis regulation, resistance to Congo red	g2998	deletion	SPE3	Belongs to the spermidine spermine synthase family	g2658	deletion	INP51	Inositol polyphosphate phosphatase, catalytic domain homologues	g1821	duplication	-	Nuclear pore assembly and biogenesis	g2300	duplication	-	DDE superfamily endonuclease	g1119	deletion	-	to Saccharomyces cerevisiae YDR132C and YLR108C	g3518	duplication	-	Sybindin-like family	g1120	deletion
g1244	deletion	msp1	Belongs to the TRAFAC class dynamin-like GTPase superfamily. Dynamin Fzo YdjA family	g1361	deletion	SWI1	ARID/BRIGHT DNA binding domain	g4806	deletion	GPI12	GlcNAc-PI de-N-acetylase	g3074	deletion	MRS4	Belongs to the mitochondrial carrier (TC 2.A.29) family	g2697	deletion	SPO11	Type IIB DNA topoisomerase	g2699	deletion	POL1	DNA polymerase	g2999	deletion	AAH1	Catalyzes the hydrolytic deamination of adenine to hypoxanthine. Plays an important role in the purine salvage pathway and in nitrogen catabolism	g2675	deletion	-	Saccharomyces cerevisiae YPL066w	g1822	duplication	NIT2	nitrilase superfamily	g2392	deletion	RAV1	RAVE protein 1 C terminal	g1120	deletion	ARG83	Fungal specific transcription factor domain	g3519	duplication	PMU1	Phosphoglycerate mutase family	g1146	duplication
g1245	deletion	NAN1	WD40 repeats	g1362	deletion	MNN10	galactosyl transferase GMA12/MNN10 family	g4807	deletion	-	Methyltransferase domain	g1796	deletion	YKE2	Prefoldin subunit	g2698	deletion	-	Chitin synthesis regulation, resistance to Congo red	g2742	deletion	PHM7	Extracellular tail, of 10TM putative phosphate transporter	g3000	deletion	ERG9	Squalene synthetase	g2676	deletion	-	Candida DB at Institut Pasteur	g1824	duplication	PDK2	Mitochondrial branched-chain alpha-ketoacid dehydrogenase kinase	g2395	deletion	PMC1	This magnesium-dependent enzyme catalyzes the hydrolysis of ATP coupled with the transport of calcium	g1146	duplication	PHO89	Sodium-phosphate symporter which plays a fundamental housekeeping role in phosphate transport	g3520	duplication	HEM13	coproporphyrinogen III oxidase	g1147	duplication
g1246	deletion	RPB10	DNA-directed RNA	g1363	deletion	PEX10	Pex2 / Pex12 amino terminal region	g4809	deletion	CAT8	Fungal specific transcription factor domain	g1798	deletion	-	PRELI-like family	g2699	deletion	POL1	DNA polymerase	g2744	deletion	-	Saccharomyces cerevisiae YDR049w	g3002	deletion	-	Protoplast secreted protein 2	g2726	duplication	ASN1	asparagine synthetase	g1825	duplication	PEX13	Peroxin 13, N-terminal region	g1115	deletion	-	FGGY family of carbohydrate kinases, C-terminal domain	g1147	duplication	CAP2	protein subunit beta	g3522	duplication	THI6	Thiamine monophosphate synthase	g1148	duplication
g1247	deletion	CPS1	Peptidase dimerisation domain	g1364	deletion	TIM11	ATP synthase E chain	g4810	deletion	NTH1	Bifunctional DNA N-glycosylase with associated apurinic apyrimidinic (AP) lyase function that catalyzes the first step in base excision repair (BER), the primary repair pathway for the repair of oxidative DNA damage. The DNA N-glycosylase activity releases the damaged DNA base from DNA by cleaving the N- glycosidic bond, leaving an AP site. The AP lyase activity cleaves the phosphodiester bond 3'…	g1800	deletion	-	Belongs to the AAA ATPase family	g2744	deletion	-	Saccharomyces cerevisiae YDR049w	g2745	deletion	HEM12	Belongs to the uroporphyrinogen decarboxylase family	g3004	deletion	SUB8	Belongs to the peptidase S8 family	g2727	duplication	-	aminopeptidase	g1901	deletion	ASF1	Histone chaperone that facilitates histone deposition and histone exchange and removal during nucleosome assembly and disassembly	g1117	deletion	SEN2	Constitutes one of the two catalytic subunit of the tRNA-splicing endonuclease complex, a complex responsible for identification and cleavage of the splice sites in pre-tRNA. It cleaves pre-tRNA at the 5'- and 3'-splice sites to release the intron. The products are an intron and two tRNA half-molecules bearing 2',3'-cyclic phosphate and 5'-OH termini. There are no conserved sequences at the splic…	g1148	duplication	TDA11	-	g3523	duplication	-	Alcohol acetyltransferase	g1150	duplication
g1361	deletion	SWI1	ARID/BRIGHT DNA binding domain	g1365	deletion	RCH1	SBF-like CPA transporter family (DUF4137)	g4811	deletion	BPT1	Vacuolar multidrug resistance ABC transporter	g1817	duplication	-	TOG	g2745	deletion	HEM12	Belongs to the uroporphyrinogen decarboxylase family	g2744	deletion	-	Saccharomyces cerevisiae YDR049w	g2999	duplication	AAH1	Catalyzes the hydrolytic deamination of adenine to hypoxanthine. Plays an important role in the purine salvage pathway and in nitrogen catabolism	g2728	duplication	-	Uncharacterised ACR, YagE family COG1723	g1903	deletion	-	Membrane transport protein	g1119	deletion	-	to Saccharomyces cerevisiae YDR132C and YLR108C	g1150	duplication	clc1	Clathrin is the major protein of the polyhedral coat of coated pits and vesicles	g3524	duplication	POP5	Component of ribonuclease P, a protein complex that generates mature tRNA molecules by cleaving their 5'-ends. Also a component of RNase MRP	g1153	duplication
g1362	deletion	MNN10	galactosyl transferase GMA12/MNN10 family	g1366	deletion	PTC7	Stage II sporulation protein E (SpoIIE)	g4812	deletion	-	Vacuolar multidrug resistance ABC transporter	g1818	duplication	NUXM	C-terminal of NADH-ubiquinone oxidoreductase 21 kDa subunit	g2794	deletion	-	Integral membrane channel protein	g2745	deletion	HEM12	Belongs to the uroporphyrinogen decarboxylase family	g3000	duplication	ERG9	Squalene synthetase	g2729	duplication	SNF5	SNF5 / SMARCB1 / INI1	g1990	deletion	COX19	cytochrome C oxidase	g1120	deletion	ARG83	Fungal specific transcription factor domain	g1153	duplication	NEM1	catalytic domain of ctd-like phosphatases	g3525	duplication	TFC4	RNA polymerase III transcription initiation factor complex (TFIIIC)	g1169	deletion
g1363	deletion	PEX10	Pex2 / Pex12 amino terminal region	g1367	deletion	PEP7	Multivalent adaptor protein that facilitates vesicle-mediated vacuolar protein sorting by ensuring high-fidelity vesicle docking and fusion which are essential for targeting of vesicles to the endosome	g4813	deletion	-	Leucine rich repeat	g1819	duplication	-	Belongs to the peroxisomal membrane protein PXMP2 4 family	g2795	deletion	HEM3	peptidyl-pyrromethane cofactor linkage	g2794	deletion	-	Integral membrane channel protein	g3002	duplication	-	Protoplast secreted protein 2	g2730	duplication	-	Protein of unknown function (DUF2370)	g1991	deletion	exo2	Multifunctional protein that exhibits several independent functions at different levels of the cellular processes. 5'-3' exonuclease component of the nonsense-mediated mRNA decay (NMD) which is a highly conserved mRNA degradation pathway, an RNA surveillance system whose role is to identify and rid cells of mRNA with premature termination codons and thus prevents accumulation of potentially harmf…	g1146	duplication	PHO89	Sodium-phosphate symporter which plays a fundamental housekeeping role in phosphate transport	g1169	deletion	TYR1	Prephenate dehydrogenase	g3526	duplication	-	Insulin-induced protein (INSIG)	g1170	deletion
g1364	deletion	TIM11	ATP synthase E chain	g1371	deletion	-	Transcriptional Coactivator p15 (PC4)	g4814	deletion	-	BAR domain	g1820	duplication	-	POC1 chaperone	g2796	deletion	DOT1	Histone methyltransferase that specifically methylates histone H3 to form H3K79me. This methylation is required for telomere silencing and for the pachytene checkpoint during the meiotic cell cycle by allowing the recruitment of RAD9 to double strand breaks. Nucleosomes are preferred as substrate compared to free histones	g2795	deletion	HEM3	peptidyl-pyrromethane cofactor linkage	g3004	duplication	SUB8	Belongs to the peptidase S8 family	g2742	deletion	PHM7	Extracellular tail, of 10TM putative phosphate transporter	g2105	deletion	-	A domain family that is part of the cupin metalloenzyme superfamily.	g1147	duplication	CAP2	protein subunit beta	g1170	deletion	ARL1	Belongs to the small GTPase superfamily. Arf family	g3531	duplication	PDS5	to Saccharomyces cerevisiae PDS5 (YMR076C)	g1171	deletion
g1365	deletion	RCH1	SBF-like CPA transporter family (DUF4137)	g1372	deletion	MNR2	CorA-like Mg2+ transporter protein	g4815	deletion	-	Peptidyl-tRNA hydrolase	g1821	duplication	-	Nuclear pore assembly and biogenesis	g2816	deletion	CPR2	PPIases accelerate the folding of proteins. It catalyzes the cis-trans isomerization of proline imidic peptide bonds in oligopeptides	g2796	deletion	DOT1	Histone methyltransferase that specifically methylates histone H3 to form H3K79me. This methylation is required for telomere silencing and for the pachytene checkpoint during the meiotic cell cycle by allowing the recruitment of RAD9 to double strand breaks. Nucleosomes are preferred as substrate compared to free histones	g3002	deletion	-	Protoplast secreted protein 2	g2744	deletion	-	Saccharomyces cerevisiae YDR049w	g2106	deletion	PDX3	Pyridoxamine 5'-phosphate oxidase	g1148	duplication	TDA11	-	g1171	deletion	-	Protein phosphatase inhibitor 2 (IPP-2)	g3532	duplication	-	GLE1-like protein	g1172	deletion
g1366	deletion	PTC7	Stage II sporulation protein E (SpoIIE)	g1373	deletion	YET1	B-cell receptor-associated protein 31-like	g4816	deletion	-	CoA binding domain	g1822	duplication	NIT2	nitrilase superfamily	g2816	deletion	CPR2	PPIases accelerate the folding of proteins. It catalyzes the cis-trans isomerization of proline imidic peptide bonds in oligopeptides	g2816	deletion	CPR2	PPIases accelerate the folding of proteins. It catalyzes the cis-trans isomerization of proline imidic peptide bonds in oligopeptides	g3004	deletion	SUB8	Belongs to the peptidase S8 family	g2745	deletion	HEM12	Belongs to the uroporphyrinogen decarboxylase family	g2107	deletion	-	Ribosomal L32p protein family	g1150	duplication	clc1	Clathrin is the major protein of the polyhedral coat of coated pits and vesicles	g1172	deletion	zuo1	Ribosome-associated complex head domain	g3533	duplication	mrpl7	ribosomal protein	g1173	deletion
g1367	deletion	PEP7	Multivalent adaptor protein that facilitates vesicle-mediated vacuolar protein sorting by ensuring high-fidelity vesicle docking and fusion which are essential for targeting of vesicles to the endosome	g1374	deletion	SYP1	Muniscin C-terminal mu homology domain	g4817	deletion	-	GAL4-like Zn(II)2Cys6 (or C6 zinc) binuclear cluster DNA-binding domain	g1824	duplication	PDK2	Mitochondrial branched-chain alpha-ketoacid dehydrogenase kinase	g2817	deletion	MED6	Component of the Mediator complex, a coactivator involved in the regulated transcription of nearly all RNA polymerase II-dependent genes. Mediator functions as a bridge to convey information from gene-specific regulatory proteins to the basal RNA polymerase II transcription machinery	g2816	deletion	CPR2	PPIases accelerate the folding of proteins. It catalyzes the cis-trans isomerization of proline imidic peptide bonds in oligopeptides	g3006	deletion	-	DUF1771	g2746	deletion	-	May be involved in vacuolar sorting and osmoregulation	g2108	deletion	CDC10	Belongs to the TRAFAC class TrmE-Era-EngA-EngB-Septin- like GTPase superfamily. Septin GTPase family	g1153	duplication	NEM1	catalytic domain of ctd-like phosphatases	g1173	deletion	-	SBDS protein C-terminal domain	g3532	duplication	-	GLE1-like protein	g1175	deletion
g1371	deletion	-	Transcriptional Coactivator p15 (PC4)	g1424	deletion	-	to CA3328 IPF10564 Candida albicans	g4818	deletion	POM1	Protein tyrosine kinase	g1825	duplication	PEX13	Peroxin 13, N-terminal region	g2860	deletion	CDR1	Belongs to the ABC transporter superfamily	g2817	deletion	MED6	Component of the Mediator complex, a coactivator involved in the regulated transcription of nearly all RNA polymerase II-dependent genes. Mediator functions as a bridge to convey information from gene-specific regulatory proteins to the basal RNA polymerase II transcription machinery	g3007	deletion	-	GTP-binding protein	g2751	deletion	ALT1	Aminotransferase class I and II	g2106	deletion	PDX3	Pyridoxamine 5'-phosphate oxidase	g1169	deletion	TYR1	Prephenate dehydrogenase	g1175	deletion	-	-alpha-glucosidase	g3533	duplication	mrpl7	ribosomal protein	g1171	deletion
g1372	deletion	MNR2	CorA-like Mg2+ transporter protein	g1425	deletion	-	dehydratase	g4819	deletion	tit1	Catalyzes the transfer of a dimethylallyl group onto the adenine at position 37	g1901	deletion	ASF1	Histone chaperone that facilitates histone deposition and histone exchange and removal during nucleosome assembly and disassembly	g2862	deletion	DYN1	dynein heavy chain	g2860	deletion	CDR1	Belongs to the ABC transporter superfamily	g3009	deletion	-	Asparagine synthase	g2753	deletion	URK1	Belongs to the uridine kinase family	g2107	deletion	-	Ribosomal L32p protein family	g1170	deletion	ARL1	Belongs to the small GTPase superfamily. Arf family	g1175	deletion	-	-alpha-glucosidase	g3536	duplication	-	EamA-like transporter family	g1172	deletion
g1373	deletion	YET1	B-cell receptor-associated protein 31-like	g1426	deletion	RPF1	Brix	g4821	deletion	TMA16	Translation machinery-associated protein 16	g1903	deletion	-	Membrane transport protein	g2998	deletion	SPE3	Belongs to the spermidine spermine synthase family	g2862	deletion	DYN1	dynein heavy chain	g3038	duplication	-	ABC transporter transmembrane region	g2751	deletion	ALT1	Aminotransferase class I and II	g2108	deletion	CDC10	Belongs to the TRAFAC class TrmE-Era-EngA-EngB-Septin- like GTPase superfamily. Septin GTPase family	g1171	deletion	-	Protein phosphatase inhibitor 2 (IPP-2)	g1177	deletion	QCR9	to Saccharomyces cerevisiae QCR9 (YGR183C)	g3537	duplication	RHO2	Belongs to the small GTPase superfamily. Rho family	g1173	deletion
g1374	deletion	SYP1	Muniscin C-terminal mu homology domain	g1429	deletion	RAD2	Helix-hairpin-helix class 2 (Pol1 family) motifs	g4822	deletion	FLR1	resistance protein	g2105	deletion	-	A domain family that is part of the cupin metalloenzyme superfamily.	g2999	deletion	AAH1	Catalyzes the hydrolytic deamination of adenine to hypoxanthine. Plays an important role in the purine salvage pathway and in nitrogen catabolism	g2998	deletion	SPE3	Belongs to the spermidine spermine synthase family	g3040	duplication	-	monooxygenase	g2753	deletion	URK1	Belongs to the uridine kinase family	g2111	deletion	FEN1	Structure-specific nuclease with 5'-flap endonuclease and 5'-3' exonuclease activities involved in DNA replication and repair. During DNA replication, cleaves the 5'-overhanging flap structure that is generated by displacement synthesis when DNA polymerase encounters the 5'-end of a downstream Okazaki fragment. It enters the flap from the 5'-end and then tracks to cleave the flap base, leaving a …	g1172	deletion	zuo1	Ribosome-associated complex head domain	g1178	deletion	TYS1	Tyrosyl-tRNA synthetase	g3538	duplication	NST1	May act as a negative regulator of salt tolerance	g1177	deletion
g1424	deletion	-	to CA3328 IPF10564 Candida albicans	g1424	deletion	-	to CA3328 IPF10564 Candida albicans	g4823	deletion	CAF20	Acts as an inhibitor of cap-dependent translation. Competes with eIF4G1 and EAP1 for binding to eIF4E and interferes with the formation of the eIF4F complex, inhibiting translation and stabilizing mRNA	g2106	deletion	PDX3	Pyridoxamine 5'-phosphate oxidase	g3000	deletion	ERG9	Squalene synthetase	g2999	deletion	AAH1	Catalyzes the hydrolytic deamination of adenine to hypoxanthine. Plays an important role in the purine salvage pathway and in nitrogen catabolism	g3041	duplication	-	2OG-Fe(II) oxygenase superfamily	g2812	deletion	-	Zinc-finger of the MIZ type in Nse subunit	g2112	deletion	PRE6	Belongs to the peptidase T1A family	g1173	deletion	-	SBDS protein C-terminal domain	g1179	deletion	UBR1	Ubiquitin-protein ligase	g3539	duplication	YVC1	Saccharomyces cerevisiae	g1175	deletion
g1425	deletion	-	dehydratase	g1425	deletion	-	dehydratase	g4824	deletion	EFR3	to Saccharomyces cerevisiae EFR3 (YMR212C)	g2107	deletion	-	Ribosomal L32p protein family	g3002	deletion	-	Protoplast secreted protein 2	g3000	deletion	ERG9	Squalene synthetase	g3044	deletion	-	Class II Aldolase and Adducin N-terminal domain	g2816	deletion	CPR2	PPIases accelerate the folding of proteins. It catalyzes the cis-trans isomerization of proline imidic peptide bonds in oligopeptides	g2129	deletion	MND1	Required for proper homologous chromosome pairing and efficient cross-over and intragenic recombination during meiosis	g1175	deletion	-	-alpha-glucosidase	g1238	deletion	GST2	Belongs to the GST superfamily	g3537	duplication	RHO2	Belongs to the small GTPase superfamily. Rho family	g1177	deletion
g1426	deletion	RPF1	Brix	g1426	deletion	RPF1	Brix	g4825	deletion	CEF1	Myb-like DNA-binding domain	g2108	deletion	CDC10	Belongs to the TRAFAC class TrmE-Era-EngA-EngB-Septin- like GTPase superfamily. Septin GTPase family	g3004	deletion	SUB8	Belongs to the peptidase S8 family	g3002	deletion	-	Protoplast secreted protein 2	g3045	deletion	-	Beta-alanine synthase	g2816	deletion	CPR2	PPIases accelerate the folding of proteins. It catalyzes the cis-trans isomerization of proline imidic peptide bonds in oligopeptides	g2130	deletion	-	Fatty alcohol oxidase	g1173	duplication	-	SBDS protein C-terminal domain	g1240	deletion	ADR1	Zinc finger, C2H2 type	g3538	duplication	NST1	May act as a negative regulator of salt tolerance	g1178	deletion
g1429	deletion	RAD2	Helix-hairpin-helix class 2 (Pol1 family) motifs	g1429	deletion	RAD2	Helix-hairpin-helix class 2 (Pol1 family) motifs	g4826	deletion	RIM20	Required for the proteolytic cleavage of the transcription factor RIM101 in response to alkaline ambient pH. May act as a scaffold protein that recruits the calpain-like protease RIM13 via	g2106	deletion	PDX3	Pyridoxamine 5'-phosphate oxidase	g3002	deletion	-	Protoplast secreted protein 2	g3004	deletion	SUB8	Belongs to the peptidase S8 family	g3047	deletion	-	chromatin binding	g2817	deletion	MED6	Component of the Mediator complex, a coactivator involved in the regulated transcription of nearly all RNA polymerase II-dependent genes. Mediator functions as a bridge to convey information from gene-specific regulatory proteins to the basal RNA polymerase II transcription machinery	g2133	deletion	GTS1	Putative GTP-ase activating proteins for the small GTPase, ARF	g1175	duplication	-	-alpha-glucosidase	g1244	deletion	msp1	Belongs to the TRAFAC class dynamin-like GTPase superfamily. Dynamin Fzo YdjA family	g3539	duplication	YVC1	Saccharomyces cerevisiae	g1179	deletion
g1424	deletion	-	to CA3328 IPF10564 Candida albicans	g1429	duplication	RAD2	Helix-hairpin-helix class 2 (Pol1 family) motifs	g4829	deletion	6	belongs to the acetylglutamate kinase family	g2107	deletion	-	Ribosomal L32p protein family	g3004	deletion	SUB8	Belongs to the peptidase S8 family	g3002	deletion	-	Protoplast secreted protein 2	g3068	deletion	BLM3	Proteasome-substrate-size regulator, N-terminal	g2818	deletion	HNT2	Dinucleoside triphosphate hydrolase	g2298	duplication	-	Belongs to the nucleosome assembly protein (NAP) family	g1177	duplication	QCR9	to Saccharomyces cerevisiae QCR9 (YGR183C)	g1245	deletion	NAN1	WD40 repeats	g3542	duplication	-	Catalyzes the NADPH-dependent reduction of ketopantoate into pantoic acid	g1238	deletion
g1425	deletion	-	dehydratase	g1433	duplication	-	D-amino acid oxidase	g4830	deletion	-	Tyrosine phosphatase family	g2108	deletion	CDC10	Belongs to the TRAFAC class TrmE-Era-EngA-EngB-Septin- like GTPase superfamily. Septin GTPase family	g3006	deletion	-	DUF1771	g3004	deletion	SUB8	Belongs to the peptidase S8 family	g3069	deletion	-	EF hand	g2819	deletion	TSA1	Peroxiredoxin TSA1	g2299	duplication	-	Protein of unknown function (DUF2470)	g1178	duplication	TYS1	Tyrosyl-tRNA synthetase	g1244	deletion	msp1	Belongs to the TRAFAC class dynamin-like GTPase superfamily. Dynamin Fzo YdjA family	g3543	duplication	lsb6	Phosphatidylinositol 3- and 4-kinase	g1240	deletion
g1426	deletion	RPF1	Brix	g1434	duplication	CSH3	ER membrane protein SH3	g4831	deletion	MSO1	Sec1-binding region of Mso1	g2111	deletion	FEN1	Structure-specific nuclease with 5'-flap endonuclease and 5'-3' exonuclease activities involved in DNA replication and repair. During DNA replication, cleaves the 5'-overhanging flap structure that is generated by displacement synthesis when DNA polymerase encounters the 5'-end of a downstream Okazaki fragment. It enters the flap from the 5'-end and then tracks to cleave the flap base, leaving a …	g3007	deletion	-	GTP-binding protein	g3006	deletion	-	DUF1771	g3070	deletion	-	Plectin/S10 domain	g2821	deletion	-	Essential protein involved in maturation of 18S rRNA	g2300	duplication	-	DDE superfamily endonuclease	g1179	duplication	UBR1	Ubiquitin-protein ligase	g1245	deletion	NAN1	WD40 repeats	g3542	duplication	-	Catalyzes the NADPH-dependent reduction of ketopantoate into pantoic acid	g1244	deletion
g1429	deletion	RAD2	Helix-hairpin-helix class 2 (Pol1 family) motifs	g1435	duplication	N19M	NADH-ubiquinone oxidoreductase 9.5 kDa subunit	g4832	deletion	MSS116	ATP-dependent RNA helicase required for mitochondrial splicing of group I and II introns. Also required for efficient mitochondrial translation (By similarity)	g2112	deletion	PRE6	Belongs to the peptidase T1A family	g3009	deletion	-	Asparagine synthase	g3007	deletion	-	GTP-binding protein	g3071	deletion	ARN1	Transporter, member of the ARN family of transporters that specifically recognize siderophore-iron chelates responsible for uptake of iron bound to	g2822	deletion	NSA2	Involved in the biogenesis of the 60S ribosomal subunit. May play a part in the quality control of pre-60S particles (By similarity)	g2300	duplication	-	DDE superfamily endonuclease	g1175	deletion	-	-alpha-glucosidase	g1246	deletion	RPB10	DNA-directed RNA	g3543	duplication	lsb6	Phosphatidylinositol 3- and 4-kinase	g1245	deletion
g1429	duplication	RAD2	Helix-hairpin-helix class 2 (Pol1 family) motifs	g1436	duplication	mrpl22	Belongs to the universal ribosomal protein uL22 family	g4833	deletion	-	Sad1 / UNC-like C-terminal	g2128	deletion	-	Mss4 protein	g3038	duplication	-	ABC transporter transmembrane region	g3009	deletion	-	Asparagine synthase	g3068	deletion	BLM3	Proteasome-substrate-size regulator, N-terminal	g2823	deletion	-	Acyl CoA binding protein	g2392	deletion	RAV1	RAVE protein 1 C terminal	g1177	deletion	QCR9	to Saccharomyces cerevisiae QCR9 (YGR183C)	g1247	deletion	CPS1	Peptidase dimerisation domain	g3546	duplication	BUD16	Phosphomethylpyrimidine kinase	g1246	deletion
g1433	duplication	-	D-amino acid oxidase	g1437	duplication	-	Yippee zinc-binding/DNA-binding /Mis18, centromere assembly	g4834	deletion	SFH1	SNF5 / SMARCB1 / INI1	g2129	deletion	MND1	Required for proper homologous chromosome pairing and efficient cross-over and intragenic recombination during meiosis	g3040	duplication	-	monooxygenase	g3038	duplication	-	ABC transporter transmembrane region	g3069	deletion	-	EF hand	g2860	deletion	CDR1	Belongs to the ABC transporter superfamily	g2395	deletion	PMC1	This magnesium-dependent enzyme catalyzes the hydrolysis of ATP coupled with the transport of calcium	g1178	deletion	TYS1	Tyrosyl-tRNA synthetase	g1245	duplication	NAN1	WD40 repeats	g3547	duplication	HAC1	basic region leucin zipper	g1247	deletion
g1434	duplication	CSH3	ER membrane protein SH3	g1440	duplication	-	Flo11 domain	g4836	deletion	TAD3	Cytidine and deoxycytidylate deaminase zinc-binding region	g2130	deletion	-	Fatty alcohol oxidase	g3041	duplication	-	2OG-Fe(II) oxygenase superfamily	g3040	duplication	-	monooxygenase	g3070	deletion	-	Plectin/S10 domain	g2862	deletion	DYN1	dynein heavy chain	g2392	deletion	RAV1	RAVE protein 1 C terminal	g1179	deletion	UBR1	Ubiquitin-protein ligase	g1246	duplication	RPB10	DNA-directed RNA	g3549	duplication	NPL4	Involved in the import of nuclear-targeted proteins into the nucleus and the export of poly(A) RNA out of the nucleus. Has a role in the endoplasmic reticulum-associated degradation (ERAD) pathway (By similarity)	g1361	deletion
g1435	duplication	N19M	NADH-ubiquinone oxidoreductase 9.5 kDa subunit	g1440	duplication	-	Flo11 domain	g4837	deletion	EST2	Telomerase ribonucleoprotein complex - RNA binding domain	g2133	deletion	GTS1	Putative GTP-ase activating proteins for the small GTPase, ARF	g3040	deletion	-	monooxygenase	g3041	duplication	-	2OG-Fe(II) oxygenase superfamily	g3071	deletion	ARN1	Transporter, member of the ARN family of transporters that specifically recognize siderophore-iron chelates responsible for uptake of iron bound to	g2947	deletion	-	Src homology 3 domains	g2395	deletion	PMC1	This magnesium-dependent enzyme catalyzes the hydrolysis of ATP coupled with the transport of calcium	g1238	deletion	GST2	Belongs to the GST superfamily	g1247	duplication	CPS1	Peptidase dimerisation domain	g3550	duplication	SSE1	Belongs to the heat shock protein 70 family	g1362	deletion
g1436	duplication	mrpl22	Belongs to the universal ribosomal protein uL22 family	g1441	duplication	-	sensory perception of sound	g4838	deletion	SLA1	Required for assembly of the cortical actin cytoskeleton	g2129	deletion	MND1	Required for proper homologous chromosome pairing and efficient cross-over and intragenic recombination during meiosis	g3041	deletion	-	2OG-Fe(II) oxygenase superfamily	g3040	deletion	-	monooxygenase	g1721	deletion	-	LYAR-type C2HC zinc finger	g2949	deletion	ILV2	Acetolactate synthase	g2392	deletion	RAV1	RAVE protein 1 C terminal	g1240	deletion	ADR1	Zinc finger, C2H2 type	g1269	duplication	KAE1	Component of the EKC KEOPS complex that is required for the formation of a threonylcarbamoyl group on adenosine at position 37 (t(6)A37) in tRNAs that read codons beginning with adenine. The complex is probably involved in the transfer of the threonylcarbamoyl moiety of threonylcarbamoyl-AMP (TC-AMP) to the N6 group of A37. KAE1 likely plays a direct catalytic role in this reaction, but requires …	g3551	duplication	SKY1	Protein kinase domain	g1363	deletion
g1437	duplication	-	Yippee zinc-binding/DNA-binding /Mis18, centromere assembly	g1442	duplication	OSH3	Belongs to the OSBP family	g4839	deletion	-	Belongs to the D-isomer specific 2-hydroxyacid dehydrogenase family	g2130	deletion	-	Fatty alcohol oxidase	g3044	deletion	-	Class II Aldolase and Adducin N-terminal domain	g3041	deletion	-	2OG-Fe(II) oxygenase superfamily	g1722	deletion	CSM1	to Saccharomyces cerevisiae CSM1 (YCR086W)	g2950	deletion	SSU1	to uniprot Q2VQ77 Saccharomyces cerevisiae YPL092W SSU1 Plasma membrane sulfite pump involved in sulfite metabolism and required for efficient sulfite efflux	g2395	deletion	PMC1	This magnesium-dependent enzyme catalyzes the hydrolysis of ATP coupled with the transport of calcium	g1244	deletion	msp1	Belongs to the TRAFAC class dynamin-like GTPase superfamily. Dynamin Fzo YdjA family	g1270	duplication	-	DASH complex subunit Spc34	g3552	duplication	ARC35	Functions as actin-binding component of the Arp2 3 complex which is involved in regulation of actin polymerization and together with an activating nucleation-promoting factor (NPF) mediates the formation of branched actin networks	g1364	deletion
g1433	deletion	-	D-amino acid oxidase	g1443	duplication	-	RING-type zinc-finger	g4840	deletion	COX4	Cytochrome c oxidase polypeptide IV mitochondrial	g2133	deletion	GTS1	Putative GTP-ase activating proteins for the small GTPase, ARF	g3045	deletion	-	Beta-alanine synthase	g3044	deletion	-	Class II Aldolase and Adducin N-terminal domain	g1723	deletion	RTT103	RNA polymerase II-binding domain.	g2951	deletion	SWR1	Catalytic component of the SWR1 complex which mediates the ATP-dependent exchange of histone H2A for the H2A variant HZT1 leading to transcriptional regulation of selected genes by chromatin remodeling	g1115	deletion	-	FGGY family of carbohydrate kinases, C-terminal domain	g1245	deletion	NAN1	WD40 repeats	g1271	duplication	RPL30	ribosomal protein	g3553	duplication	-	Belongs to the universal ribosomal protein uS12 family	g1365	deletion
g1434	deletion	CSH3	ER membrane protein SH3	g1479	deletion	OPT6	oligopeptide transporter	g4841	deletion	RPS26A	Belongs to the eukaryotic ribosomal protein eS26 family	g2298	duplication	-	Belongs to the nucleosome assembly protein (NAP) family	g3044	deletion	-	Class II Aldolase and Adducin N-terminal domain	g3045	deletion	-	Beta-alanine synthase	g1724	deletion	HMI1	UvrD-like helicase C-terminal domain	g2997	duplication	ATP23	Has a dual role in the assembly of mitochondrial ATPase. Acts as a protease that removes N-terminal residues of mitochondrial ATPase CF(0) subunit 6 at the intermembrane space side. Also involved in the correct assembly of the membrane- embedded ATPase CF(0) particle, probably mediating association of subunit 6 with the subunit 9 ring (By similarity)	g1117	deletion	SEN2	Constitutes one of the two catalytic subunit of the tRNA-splicing endonuclease complex, a complex responsible for identification and cleavage of the splice sites in pre-tRNA. It cleaves pre-tRNA at the 5'- and 3'-splice sites to release the intron. The products are an intron and two tRNA half-molecules bearing 2',3'-cyclic phosphate and 5'-OH termini. There are no conserved sequences at the splic…	g1246	deletion	RPB10	DNA-directed RNA	g1272	duplication	RPL24	ribosomal protein	g3554	duplication	ACP2	Carrier of the growing fatty acid chain in fatty acid biosynthesis	g1366	deletion
g1435	deletion	N19M	NADH-ubiquinone oxidoreductase 9.5 kDa subunit	g1481	deletion	-	Amidase	g4842	deletion	CDC55	Protein phosphatase PP2A regulatory subunit B	g2299	duplication	-	Protein of unknown function (DUF2470)	g3045	deletion	-	Beta-alanine synthase	g3044	deletion	-	Class II Aldolase and Adducin N-terminal domain	g1793	duplication	-	Protein of unknown function (DUF2841)	g2998	duplication	SPE3	Belongs to the spermidine spermine synthase family	g1119	deletion	-	to Saccharomyces cerevisiae YDR132C and YLR108C	g1247	deletion	CPS1	Peptidase dimerisation domain	g1273	duplication	-	Asparaginase	g3555	duplication	QCR10	Ubiquinol-cytochrome-c reductase complex subunit (QCR10)	g1367	deletion
g1436	deletion	mrpl22	Belongs to the universal ribosomal protein uL22 family	g1482	deletion	BUB1	Mad3/BUB1 hoMad3/BUB1 homology region 1	g4843	deletion	-	Cytochrome c oxidase subunit 6A, mitochondrial	g2300	duplication	-	DDE superfamily endonuclease	g3047	deletion	-	chromatin binding	g3045	deletion	-	Beta-alanine synthase	g1794	duplication	GNP1	permease	g2999	duplication	AAH1	Catalyzes the hydrolytic deamination of adenine to hypoxanthine. Plays an important role in the purine salvage pathway and in nitrogen catabolism	g1120	deletion	ARG83	Fungal specific transcription factor domain	g1361	deletion	SWI1	ARID/BRIGHT DNA binding domain	g1361	deletion	SWI1	ARID/BRIGHT DNA binding domain	g3556	duplication	-	ubiquitin protein ligase binding	g1371	deletion
g1437	deletion	-	Yippee zinc-binding/DNA-binding /Mis18, centromere assembly	g1514	deletion	RPS6	Belongs to the eukaryotic ribosomal protein eS6 family	g4844	deletion	-	LicD family	g2392	deletion	RAV1	RAVE protein 1 C terminal	g3068	deletion	BLM3	Proteasome-substrate-size regulator, N-terminal	g3047	deletion	-	chromatin binding	g1795	duplication	COQ9	COQ9	g3000	duplication	ERG9	Squalene synthetase	g1146	duplication	PHO89	Sodium-phosphate symporter which plays a fundamental housekeeping role in phosphate transport	g1362	deletion	MNN10	galactosyl transferase GMA12/MNN10 family	g1362	deletion	MNN10	galactosyl transferase GMA12/MNN10 family	g3557	duplication	-	COMPASS (Complex proteins associated with Set1p) component shg1	g1372	deletion
g1433	duplication	-	D-amino acid oxidase	g1515	deletion	SKG1	Plays a role in cell wall integrity. Affects the cell wall polymer composition in the growing region of the cell (By similarity)	g4849	deletion	-	diacylglycerol pyrophosphate phosphatase	g2395	deletion	PMC1	This magnesium-dependent enzyme catalyzes the hydrolysis of ATP coupled with the transport of calcium	g3069	deletion	-	EF hand	g3068	deletion	BLM3	Proteasome-substrate-size regulator, N-terminal	g1796	duplication	YKE2	Prefoldin subunit	g3002	duplication	-	Protoplast secreted protein 2	g1147	duplication	CAP2	protein subunit beta	g1363	deletion	PEX10	Pex2 / Pex12 amino terminal region	g1363	deletion	PEX10	Pex2 / Pex12 amino terminal region	g3558	duplication	RGD1	GTPase-activator protein for Rho-like GTPases	g1373	deletion
g1434	duplication	CSH3	ER membrane protein SH3	g1517	deletion	RLM1	MADS	g4851	deletion	-	PSP1 C-terminal conserved region	g1115	deletion	-	FGGY family of carbohydrate kinases, C-terminal domain	g3070	deletion	-	Plectin/S10 domain	g3069	deletion	-	EF hand	g1796	deletion	YKE2	Prefoldin subunit	g2998	deletion	SPE3	Belongs to the spermidine spermine synthase family	g1148	duplication	TDA11	-	g1364	deletion	TIM11	ATP synthase E chain	g1364	deletion	TIM11	ATP synthase E chain	g3560	duplication	-	Pfam:DUF1014	g1374	deletion
g1435	duplication	N19M	NADH-ubiquinone oxidoreductase 9.5 kDa subunit	g1707	deletion	SKN7	heat shock factor	g4852	deletion	PRP28	ATP-dependent RNA helicase involved in mRNA splicing. May destabilize the U1 5'-splice site duplex to permit an effective competition for the 5'-splice site by the U6 snRNA, resulting in the switch between U1 and U6 at the 5'-splice site. May also act to unwind the U4 U6 base-pairing interaction in the U4 U6 U5 snRNP, facilitating the first covalent step of splicing (By similarity)	g1117	deletion	SEN2	Constitutes one of the two catalytic subunit of the tRNA-splicing endonuclease complex, a complex responsible for identification and cleavage of the splice sites in pre-tRNA. It cleaves pre-tRNA at the 5'- and 3'-splice sites to release the intron. The products are an intron and two tRNA half-molecules bearing 2',3'-cyclic phosphate and 5'-OH termini. There are no conserved sequences at the splic…	g3071	deletion	ARN1	Transporter, member of the ARN family of transporters that specifically recognize siderophore-iron chelates responsible for uptake of iron bound to	g3070	deletion	-	Plectin/S10 domain	g1798	deletion	-	PRELI-like family	g2999	deletion	AAH1	Catalyzes the hydrolytic deamination of adenine to hypoxanthine. Plays an important role in the purine salvage pathway and in nitrogen catabolism	g1150	duplication	clc1	Clathrin is the major protein of the polyhedral coat of coated pits and vesicles	g1365	deletion	RCH1	SBF-like CPA transporter family (DUF4137)	g1365	deletion	RCH1	SBF-like CPA transporter family (DUF4137)	g3561	duplication	MOT1	essential abundant protein involved in regulation of transcription, removes Spt15p (TBP) from DNA via its C-terminal ATPase activity, forms a complex with TBP that binds TATA DNA with high affinity but with altered specificity	g1424	deletion
g1436	duplication	mrpl22	Belongs to the universal ribosomal protein uL22 family	g1708	deletion	-	SRR1	g4849	deletion	-	diacylglycerol pyrophosphate phosphatase	g1119	deletion	-	to Saccharomyces cerevisiae YDR132C and YLR108C	g3107	deletion	SGS1	DNA helicase	g3071	deletion	ARN1	Transporter, member of the ARN family of transporters that specifically recognize siderophore-iron chelates responsible for uptake of iron bound to	g1800	deletion	-	Belongs to the AAA ATPase family	g3000	deletion	ERG9	Squalene synthetase	g1153	duplication	NEM1	catalytic domain of ctd-like phosphatases	g1366	deletion	PTC7	Stage II sporulation protein E (SpoIIE)	g1366	deletion	PTC7	Stage II sporulation protein E (SpoIIE)	g3594	deletion	GDH2	NAD( )-dependent glutamate dehydrogenase which degrades glutamate to ammonia and alpha-ketoglutarate	g1425	deletion
g1437	duplication	-	Yippee zinc-binding/DNA-binding /Mis18, centromere assembly	g1709	deletion	PRS1	N-terminal domain of ribose phosphate pyrophosphokinase	g4851	deletion	-	PSP1 C-terminal conserved region	g1120	deletion	ARG83	Fungal specific transcription factor domain	g3108	deletion	-	Belongs to the ubiquitin-conjugating enzyme family	g3107	deletion	SGS1	DNA helicase	g1798	deletion	-	PRELI-like family	g3002	deletion	-	Protoplast secreted protein 2	g1169	deletion	TYR1	Prephenate dehydrogenase	g1367	deletion	PEP7	Multivalent adaptor protein that facilitates vesicle-mediated vacuolar protein sorting by ensuring high-fidelity vesicle docking and fusion which are essential for targeting of vesicles to the endosome	g1367	deletion	PEP7	Multivalent adaptor protein that facilitates vesicle-mediated vacuolar protein sorting by ensuring high-fidelity vesicle docking and fusion which are essential for targeting of vesicles to the endosome	g3595	deletion	-	WD40 repeats	g1426	deletion
g1440	duplication	-	Flo11 domain	g1710	deletion	GRP2	NADPH-dependent methylglyoxal reductase	g4852	deletion	PRP28	ATP-dependent RNA helicase involved in mRNA splicing. May destabilize the U1 5'-splice site duplex to permit an effective competition for the 5'-splice site by the U6 snRNA, resulting in the switch between U1 and U6 at the 5'-splice site. May also act to unwind the U4 U6 base-pairing interaction in the U4 U6 U5 snRNP, facilitating the first covalent step of splicing (By similarity)	g1146	duplication	PHO89	Sodium-phosphate symporter which plays a fundamental housekeeping role in phosphate transport	g3107	deletion	SGS1	DNA helicase	g3108	deletion	-	Belongs to the ubiquitin-conjugating enzyme family	g1800	deletion	-	Belongs to the AAA ATPase family	g3004	deletion	SUB8	Belongs to the peptidase S8 family	g1170	deletion	ARL1	Belongs to the small GTPase superfamily. Arf family	g1371	deletion	-	Transcriptional Coactivator p15 (PC4)	g1371	deletion	-	Transcriptional Coactivator p15 (PC4)	g3597	deletion	ALG7	Glycosyl transferase family 4	g1429	deletion
g1441	duplication	-	sensory perception of sound	g1711	deletion	LAP4	Belongs to the peptidase M18 family	g4849	deletion	-	diacylglycerol pyrophosphate phosphatase	g1147	duplication	CAP2	protein subunit beta	g3108	deletion	-	Belongs to the ubiquitin-conjugating enzyme family	g3107	deletion	SGS1	DNA helicase	g1798	deletion	-	PRELI-like family	g3002	deletion	-	Protoplast secreted protein 2	g1171	deletion	-	Protein phosphatase inhibitor 2 (IPP-2)	g1372	deletion	MNR2	CorA-like Mg2+ transporter protein	g1372	deletion	MNR2	CorA-like Mg2+ transporter protein	g3598	deletion	SEH1	Belongs to the WD repeat SEC13 family	g1429	deletion
g1442	duplication	OSH3	Belongs to the OSBP family	g1712	deletion	MDJ1	DnaJ central domain	g4851	deletion	-	PSP1 C-terminal conserved region	g1148	duplication	TDA11	-	g1721	deletion	-	LYAR-type C2HC zinc finger	g3108	deletion	-	Belongs to the ubiquitin-conjugating enzyme family	g1800	deletion	-	Belongs to the AAA ATPase family	g3004	deletion	SUB8	Belongs to the peptidase S8 family	g1172	deletion	zuo1	Ribosome-associated complex head domain	g1373	deletion	YET1	B-cell receptor-associated protein 31-like	g1373	deletion	YET1	B-cell receptor-associated protein 31-like	g3599	deletion	NSA1	Involved in the biogenesis of the 60S ribosomal subunit	g1479	deletion
g1443	duplication	-	RING-type zinc-finger	g1713	deletion	-	NUP50 (Nucleoporin 50 kDa)	g4852	deletion	PRP28	ATP-dependent RNA helicase involved in mRNA splicing. May destabilize the U1 5'-splice site duplex to permit an effective competition for the 5'-splice site by the U6 snRNA, resulting in the switch between U1 and U6 at the 5'-splice site. May also act to unwind the U4 U6 base-pairing interaction in the U4 U6 U5 snRNP, facilitating the first covalent step of splicing (By similarity)	g1150	duplication	clc1	Clathrin is the major protein of the polyhedral coat of coated pits and vesicles	g1722	deletion	CSM1	to Saccharomyces cerevisiae CSM1 (YCR086W)	g1721	deletion	-	LYAR-type C2HC zinc finger	g1798	deletion	-	PRELI-like family	g3006	deletion	-	DUF1771	g1173	deletion	-	SBDS protein C-terminal domain	g1374	deletion	SYP1	Muniscin C-terminal mu homology domain	g1374	deletion	SYP1	Muniscin C-terminal mu homology domain	g3618	deletion	PEX22	Peroxisomal biogenesis protein family	g1481	deletion
g1479	deletion	OPT6	oligopeptide transporter	g1715	deletion	HEX1	beta-hexosaminidase	g4853	deletion	-	flavin oxidoreductase	g1153	duplication	NEM1	catalytic domain of ctd-like phosphatases	g1723	deletion	RTT103	RNA polymerase II-binding domain.	g1722	deletion	CSM1	to Saccharomyces cerevisiae CSM1 (YCR086W)	g1800	deletion	-	Belongs to the AAA ATPase family	g3007	deletion	-	GTP-binding protein	g1175	deletion	-	-alpha-glucosidase	g1424	deletion	-	to CA3328 IPF10564 Candida albicans	g1424	deletion	-	to CA3328 IPF10564 Candida albicans	g3621	deletion	-	NADPH-dependent methylglyoxal reductase	g1482	deletion
g1481	deletion	-	Amidase	g1716	deletion	THR4	Threonine synthase	g4854	deletion	CWC2	Involved in the first step of pre-mRNA splicing. Required for cell growth and cell cycle control. Plays a role in the levels of the U1, U4, U5 and U6 snRNAs and the maintenance of the U4 U6 snRNA complex. May provide the link between the nineteen complex NTC spliceosome protein complex and the spliceosome through the U6 snRNA. Associates predominantly with U6 snRNAs in assembled active spliceosom…	g1169	deletion	TYR1	Prephenate dehydrogenase	g1724	deletion	HMI1	UvrD-like helicase C-terminal domain	g1723	deletion	RTT103	RNA polymerase II-binding domain.	g1817	duplication	-	TOG	g3009	deletion	-	Asparagine synthase	g1171	deletion	-	Protein phosphatase inhibitor 2 (IPP-2)	g1425	deletion	-	dehydratase	g1425	deletion	-	dehydratase	g3623	deletion	VAS1	Belongs to the class-I aminoacyl-tRNA synthetase family	g1495	deletion
g1482	deletion	BUB1	Mad3/BUB1 hoMad3/BUB1 homology region 1	g1717	deletion	TAM41	Mitochondrial matrix Mmp37	g4857	deletion	SMT3	Ubiquitin-like protein	g1170	deletion	ARL1	Belongs to the small GTPase superfamily. Arf family	g1796	deletion	YKE2	Prefoldin subunit	g1724	deletion	HMI1	UvrD-like helicase C-terminal domain	g1818	duplication	NUXM	C-terminal of NADH-ubiquinone oxidoreductase 21 kDa subunit	g3038	duplication	-	ABC transporter transmembrane region	g1172	deletion	zuo1	Ribosome-associated complex head domain	g1426	deletion	RPF1	Brix	g1426	deletion	RPF1	Brix	g3625	duplication	RRP46	3' exoribonuclease family, domain 1	g1514	deletion
g1514	deletion	RPS6	Belongs to the eukaryotic ribosomal protein eS6 family	g735	deletion	GDE1	Glycerophosphoryl diester phosphodiesterase family	g4858	deletion	PRM1	Involved in cell fusion during mating by stabilizing the plasma membrane fusion event	g1171	deletion	-	Protein phosphatase inhibitor 2 (IPP-2)	g1798	deletion	-	PRELI-like family	g1796	deletion	YKE2	Prefoldin subunit	g1819	duplication	-	Belongs to the peroxisomal membrane protein PXMP2 4 family	g3040	duplication	-	monooxygenase	g1173	deletion	-	SBDS protein C-terminal domain	g1429	deletion	RAD2	Helix-hairpin-helix class 2 (Pol1 family) motifs	g1429	deletion	RAD2	Helix-hairpin-helix class 2 (Pol1 family) motifs	g3626	duplication	DBF2	Extension to Ser/Thr-type protein kinases	g1515	deletion
g1515	deletion	SKG1	Plays a role in cell wall integrity. Affects the cell wall polymer composition in the growing region of the cell (By similarity)	g736	deletion	CAR1	Belongs to the arginase family	g4853	deletion	-	flavin oxidoreductase	g1172	deletion	zuo1	Ribosome-associated complex head domain	g1800	deletion	-	Belongs to the AAA ATPase family	g1798	deletion	-	PRELI-like family	g1820	duplication	-	POC1 chaperone	g3041	duplication	-	2OG-Fe(II) oxygenase superfamily	g1177	deletion	QCR9	to Saccharomyces cerevisiae QCR9 (YGR183C)	g1429	deletion	RAD2	Helix-hairpin-helix class 2 (Pol1 family) motifs	g1429	deletion	RAD2	Helix-hairpin-helix class 2 (Pol1 family) motifs	g3628	duplication	-	potential oxidoreductase	g1517	deletion
g1517	deletion	RLM1	MADS	g737	deletion	vip1	RNA recognition motif	g4854	deletion	CWC2	Involved in the first step of pre-mRNA splicing. Required for cell growth and cell cycle control. Plays a role in the levels of the U1, U4, U5 and U6 snRNAs and the maintenance of the U4 U6 snRNA complex. May provide the link between the nineteen complex NTC spliceosome protein complex and the spliceosome through the U6 snRNA. Associates predominantly with U6 snRNAs in assembled active spliceosom…	g1173	deletion	-	SBDS protein C-terminal domain	g1817	duplication	-	TOG	g1800	deletion	-	Belongs to the AAA ATPase family	g1821	duplication	-	Nuclear pore assembly and biogenesis	g3044	deletion	-	Class II Aldolase and Adducin N-terminal domain	g1175	duplication	-	-alpha-glucosidase	g1479	deletion	OPT6	oligopeptide transporter	g1440	deletion	-	Flo11 domain	g3629	duplication	-	Belongs to the iron ascorbate-dependent oxidoreductase family	g1643	deletion
g1707	deletion	SKN7	heat shock factor	g739	deletion	FSH3	Serine hydrolase (FSH1)	g4857	deletion	SMT3	Ubiquitin-like protein	g1177	deletion	QCR9	to Saccharomyces cerevisiae QCR9 (YGR183C)	g1818	duplication	NUXM	C-terminal of NADH-ubiquinone oxidoreductase 21 kDa subunit	g1817	duplication	-	TOG	g1822	duplication	NIT2	nitrilase superfamily	g3045	deletion	-	Beta-alanine synthase	g1177	duplication	QCR9	to Saccharomyces cerevisiae QCR9 (YGR183C)	g1481	deletion	-	Amidase	g1441	deletion	-	sensory perception of sound	g3631	duplication	SYM1	Belongs to the peroxisomal membrane protein PXMP2 4 family	g1644	deletion
g1708	deletion	-	SRR1	g740	deletion	-	OST3 / OST6 family, transporter family	g4858	deletion	PRM1	Involved in cell fusion during mating by stabilizing the plasma membrane fusion event	g1175	deletion	-	-alpha-glucosidase	g1819	duplication	-	Belongs to the peroxisomal membrane protein PXMP2 4 family	g1818	duplication	NUXM	C-terminal of NADH-ubiquinone oxidoreductase 21 kDa subunit	g1824	duplication	PDK2	Mitochondrial branched-chain alpha-ketoacid dehydrogenase kinase	g3047	deletion	-	chromatin binding	g1178	duplication	TYS1	Tyrosyl-tRNA synthetase	g1482	deletion	BUB1	Mad3/BUB1 hoMad3/BUB1 homology region 1	g1442	deletion	OSH3	Belongs to the OSBP family	g3632	duplication	RTS1	The B regulatory subunit might modulate substrate selectivity and catalytic activity, and also might direct the localization of the catalytic enzyme to a particular subcellular compartment	g1646	deletion
g1709	deletion	PRS1	N-terminal domain of ribose phosphate pyrophosphokinase	g741	deletion	-	ubiquitin carboxyl-terminal hydrolase	g4854	deletion	CWC2	Involved in the first step of pre-mRNA splicing. Required for cell growth and cell cycle control. Plays a role in the levels of the U1, U4, U5 and U6 snRNAs and the maintenance of the U4 U6 snRNA complex. May provide the link between the nineteen complex NTC spliceosome protein complex and the spliceosome through the U6 snRNA. Associates predominantly with U6 snRNAs in assembled active spliceosom…	g1177	deletion	QCR9	to Saccharomyces cerevisiae QCR9 (YGR183C)	g1820	duplication	-	POC1 chaperone	g1819	duplication	-	Belongs to the peroxisomal membrane protein PXMP2 4 family	g1825	duplication	PEX13	Peroxin 13, N-terminal region	g3068	deletion	BLM3	Proteasome-substrate-size regulator, N-terminal	g1175	duplication	-	-alpha-glucosidase	g1514	deletion	RPS6	Belongs to the eukaryotic ribosomal protein eS6 family	g1479	deletion	OPT6	oligopeptide transporter	g3633	duplication	IMD1	Catalyzes the conversion of inosine 5'-phosphate (IMP) to xanthosine 5'-phosphate (XMP), the first committed and rate- limiting step in the de novo synthesis of guanine nucleotides, and therefore plays an important role in the regulation of cell growth	g1647	deletion
g1710	deletion	GRP2	NADPH-dependent methylglyoxal reductase	g742	deletion	-	Belongs to the phospholipid scramblase family	g4857	deletion	SMT3	Ubiquitin-like protein	g1178	deletion	TYS1	Tyrosyl-tRNA synthetase	g1821	duplication	-	Nuclear pore assembly and biogenesis	g1820	duplication	-	POC1 chaperone	g1901	deletion	ASF1	Histone chaperone that facilitates histone deposition and histone exchange and removal during nucleosome assembly and disassembly	g3069	deletion	-	EF hand	g1177	duplication	QCR9	to Saccharomyces cerevisiae QCR9 (YGR183C)	g1515	deletion	SKG1	Plays a role in cell wall integrity. Affects the cell wall polymer composition in the growing region of the cell (By similarity)	g1481	deletion	-	Amidase	g3634	duplication	SCP1	Calponin homology domain	g1648	deletion
g1711	deletion	LAP4	Belongs to the peptidase M18 family	g748	duplication	oca3	tetratricopeptide repeat domain-containing protein	g4858	deletion	PRM1	Involved in cell fusion during mating by stabilizing the plasma membrane fusion event	g1179	deletion	UBR1	Ubiquitin-protein ligase	g1822	duplication	NIT2	nitrilase superfamily	g1821	duplication	-	Nuclear pore assembly and biogenesis	g1903	deletion	-	Membrane transport protein	g3070	deletion	-	Plectin/S10 domain	g1178	duplication	TYS1	Tyrosyl-tRNA synthetase	g1517	deletion	RLM1	MADS	g1482	deletion	BUB1	Mad3/BUB1 hoMad3/BUB1 homology region 1	g3635	duplication	mak16	Belongs to the MAK16 family	g1649	deletion
g1712	deletion	MDJ1	DnaJ central domain	g804	deletion	-	Saccharomyces cerevisiae YGR266w	g4859	deletion	TOS4	to Saccharomyces cerevisiae PLM2 (YDR501W) and TOS4 (YLR183C)	g1238	deletion	GST2	Belongs to the GST superfamily	g1824	duplication	PDK2	Mitochondrial branched-chain alpha-ketoacid dehydrogenase kinase	g1822	duplication	NIT2	nitrilase superfamily	g1990	deletion	COX19	cytochrome C oxidase	g3071	deletion	ARN1	Transporter, member of the ARN family of transporters that specifically recognize siderophore-iron chelates responsible for uptake of iron bound to	g1179	duplication	UBR1	Ubiquitin-protein ligase	g1556	deletion	AUR1	Aureobasidin A resistance protein	g1514	deletion	RPS6	Belongs to the eukaryotic ribosomal protein eS6 family	g3636	duplication	RSB1	to Saccharomyces cerevisiae RSB1 (YOR049C)	g1651	deletion
g1713	deletion	-	NUP50 (Nucleoporin 50 kDa)	g805	deletion	PPR1	Fungal specific transcription factor domain	g4860	deletion	RPL37B	Binds to the 23S rRNA	g1240	deletion	ADR1	Zinc finger, C2H2 type	g1825	duplication	PEX13	Peroxin 13, N-terminal region	g1824	duplication	PDK2	Mitochondrial branched-chain alpha-ketoacid dehydrogenase kinase	g1991	deletion	exo2	Multifunctional protein that exhibits several independent functions at different levels of the cellular processes. 5'-3' exonuclease component of the nonsense-mediated mRNA decay (NMD) which is a highly conserved mRNA degradation pathway, an RNA surveillance system whose role is to identify and rid cells of mRNA with premature termination codons and thus prevents accumulation of potentially harmf…	g3068	deletion	BLM3	Proteasome-substrate-size regulator, N-terminal	g1175	deletion	-	-alpha-glucosidase	g1558	deletion	GPR1	Pfam:Git3_C	g1515	deletion	SKG1	Plays a role in cell wall integrity. Affects the cell wall polymer composition in the growing region of the cell (By similarity)	g3638	duplication	TCRP	4-hydroxyphenylpyruvate dioxygenase	g1707	deletion
g1715	deletion	HEX1	beta-hexosaminidase	g808	deletion	ATG16	Stabilizes the ATG5-ATG12 conjugate which is necessary for autophagy. The ATG5-ATG12 ATG16 complex is required for efficient promotion of ATG8-conjugation to phosphatidylethanolamine and ATG8 localization to the pre- autophagosomal structure (PAS). Recruits also ATG3 to the PAS. Involved in endoplasmic reticulum-specific autophagic process and is essential for the survival of cells subjected to s…	g4861	deletion	LCD1	DNA damage checkpoint protein	g1244	deletion	msp1	Belongs to the TRAFAC class dynamin-like GTPase superfamily. Dynamin Fzo YdjA family	g1901	deletion	ASF1	Histone chaperone that facilitates histone deposition and histone exchange and removal during nucleosome assembly and disassembly	g1825	duplication	PEX13	Peroxin 13, N-terminal region	g1990	deletion	COX19	cytochrome C oxidase	g3069	deletion	-	EF hand	g1177	deletion	QCR9	to Saccharomyces cerevisiae QCR9 (YGR183C)	g1560	deletion	-	Saccharomyces cerevisiae YNL190W	g1517	deletion	RLM1	MADS	g3639	duplication	EFH1	KilA-N	g1708	deletion
g1716	deletion	THR4	Threonine synthase	g810	deletion	RIM13	Belongs to the peptidase C2 family	g4862	deletion	NEP1	Nucleolar essential protein 1	g1245	deletion	NAN1	WD40 repeats	g1903	deletion	-	Membrane transport protein	g1901	deletion	ASF1	Histone chaperone that facilitates histone deposition and histone exchange and removal during nucleosome assembly and disassembly	g1991	deletion	exo2	Multifunctional protein that exhibits several independent functions at different levels of the cellular processes. 5'-3' exonuclease component of the nonsense-mediated mRNA decay (NMD) which is a highly conserved mRNA degradation pathway, an RNA surveillance system whose role is to identify and rid cells of mRNA with premature termination codons and thus prevents accumulation of potentially harmf…	g3070	deletion	-	Plectin/S10 domain	g1178	deletion	TYS1	Tyrosyl-tRNA synthetase	g1561	deletion	NUC1	mitochondrial nuclease	g1515	duplication	SKG1	Plays a role in cell wall integrity. Affects the cell wall polymer composition in the growing region of the cell (By similarity)	g3697	deletion	TUS1	CNH domain	g1709	deletion
g1717	deletion	TAM41	Mitochondrial matrix Mmp37	g811	deletion	OST3	OST3 / OST6 family, transporter family	g4863	deletion	GIN4	Fungal kinase associated-1 domain	g1246	deletion	RPB10	DNA-directed RNA	g1990	deletion	COX19	cytochrome C oxidase	g1903	deletion	-	Membrane transport protein	g1990	deletion	COX19	cytochrome C oxidase	g3071	deletion	ARN1	Transporter, member of the ARN family of transporters that specifically recognize siderophore-iron chelates responsible for uptake of iron bound to	g1179	deletion	UBR1	Ubiquitin-protein ligase	g1562	deletion	SAP98	aspartic-type endopeptidase activity	g1517	duplication	RLM1	MADS	g3698	deletion	APE2	aminopeptidase	g1710	deletion
g735	deletion	GDE1	Glycerophosphoryl diester phosphodiesterase family	g813	deletion	PSD2	Catalyzes the formation of phosphatidylethanolamine (PtdEtn) from phosphatidylserine (PtdSer). Plays a central role in phospholipid metabolism and in the interorganelle trafficking of phosphatidylserine	g4865	deletion	KRR1	Required for 40S ribosome biogenesis. Involved in nucleolar processing of pre-18S ribosomal RNA and ribosome assembly	g1247	deletion	CPS1	Peptidase dimerisation domain	g1991	deletion	exo2	Multifunctional protein that exhibits several independent functions at different levels of the cellular processes. 5'-3' exonuclease component of the nonsense-mediated mRNA decay (NMD) which is a highly conserved mRNA degradation pathway, an RNA surveillance system whose role is to identify and rid cells of mRNA with premature termination codons and thus prevents accumulation of potentially harmf…	g1990	deletion	COX19	cytochrome C oxidase	g1991	deletion	exo2	Multifunctional protein that exhibits several independent functions at different levels of the cellular processes. 5'-3' exonuclease component of the nonsense-mediated mRNA decay (NMD) which is a highly conserved mRNA degradation pathway, an RNA surveillance system whose role is to identify and rid cells of mRNA with premature termination codons and thus prevents accumulation of potentially harmf…	g1721	deletion	-	LYAR-type C2HC zinc finger	g1238	deletion	GST2	Belongs to the GST superfamily	g1563	deletion	FAS1	fatty acid synthase	g1556	deletion	AUR1	Aureobasidin A resistance protein	g3699	deletion	URA6	Catalyzes the phosphorylation of pyrimidine nucleoside monophosphates at the expense of ATP. Plays an important role in de novo pyrimidine nucleotide biosynthesis. Has preference for UMP and dUMP as phosphate acceptors, but can also use CMP, dCMP and AMP	g1711	deletion
g736	deletion	CAR1	Belongs to the arginase family	g817	deletion	COX10	Converts protoheme IX and farnesyl diphosphate to heme O	g4867	deletion	-	MRC1-like domain	g1361	deletion	SWI1	ARID/BRIGHT DNA binding domain	g1990	deletion	COX19	cytochrome C oxidase	g1991	deletion	exo2	Multifunctional protein that exhibits several independent functions at different levels of the cellular processes. 5'-3' exonuclease component of the nonsense-mediated mRNA decay (NMD) which is a highly conserved mRNA degradation pathway, an RNA surveillance system whose role is to identify and rid cells of mRNA with premature termination codons and thus prevents accumulation of potentially harmf…	g2105	deletion	-	A domain family that is part of the cupin metalloenzyme superfamily.	g1722	deletion	CSM1	to Saccharomyces cerevisiae CSM1 (YCR086W)	g1240	deletion	ADR1	Zinc finger, C2H2 type	g1707	deletion	SKN7	heat shock factor	g1558	deletion	GPR1	Pfam:Git3_C	g3701	deletion	ATP1	Produces ATP from ADP in the presence of a proton gradient across the membrane	g1712	deletion
g737	deletion	vip1	RNA recognition motif	g818	deletion	RPN8	regulatory subunit	g4868	deletion	SAM2	Catalyzes the formation of S-adenosylmethionine from methionine and ATP	g1362	deletion	MNN10	galactosyl transferase GMA12/MNN10 family	g1991	deletion	exo2	Multifunctional protein that exhibits several independent functions at different levels of the cellular processes. 5'-3' exonuclease component of the nonsense-mediated mRNA decay (NMD) which is a highly conserved mRNA degradation pathway, an RNA surveillance system whose role is to identify and rid cells of mRNA with premature termination codons and thus prevents accumulation of potentially harmf…	g1990	deletion	COX19	cytochrome C oxidase	g2106	deletion	PDX3	Pyridoxamine 5'-phosphate oxidase	g1723	deletion	RTT103	RNA polymerase II-binding domain.	g1244	deletion	msp1	Belongs to the TRAFAC class dynamin-like GTPase superfamily. Dynamin Fzo YdjA family	g1708	deletion	-	SRR1	g1696	deletion	-	Tc5 transposase DNA-binding domain	g3697	deletion	TUS1	CNH domain	g1713	deletion
g739	deletion	FSH3	Serine hydrolase (FSH1)	g819	deletion	-	Conserved hypothetical ATP binding protein	g4870	deletion	RIA1	Elongation factor G C-terminus	g1363	deletion	PEX10	Pex2 / Pex12 amino terminal region	g1990	deletion	COX19	cytochrome C oxidase	g1991	deletion	exo2	Multifunctional protein that exhibits several independent functions at different levels of the cellular processes. 5'-3' exonuclease component of the nonsense-mediated mRNA decay (NMD) which is a highly conserved mRNA degradation pathway, an RNA surveillance system whose role is to identify and rid cells of mRNA with premature termination codons and thus prevents accumulation of potentially harmf…	g2107	deletion	-	Ribosomal L32p protein family	g1724	deletion	HMI1	UvrD-like helicase C-terminal domain	g1245	deletion	NAN1	WD40 repeats	g1709	deletion	PRS1	N-terminal domain of ribose phosphate pyrophosphokinase	g1697	deletion	COF1	Belongs to the actin-binding proteins ADF family	g3698	deletion	APE2	aminopeptidase	g1715	deletion
g740	deletion	-	OST3 / OST6 family, transporter family	g820	deletion	-	Domain of unknown function (DUF3835)	g4872	deletion	GSM1	Transcription factor which regulates nonfermentable carbon utilization	g1364	deletion	TIM11	ATP synthase E chain	g1991	deletion	exo2	Multifunctional protein that exhibits several independent functions at different levels of the cellular processes. 5'-3' exonuclease component of the nonsense-mediated mRNA decay (NMD) which is a highly conserved mRNA degradation pathway, an RNA surveillance system whose role is to identify and rid cells of mRNA with premature termination codons and thus prevents accumulation of potentially harmf…	g1990	deletion	COX19	cytochrome C oxidase	g2108	deletion	CDC10	Belongs to the TRAFAC class TrmE-Era-EngA-EngB-Septin- like GTPase superfamily. Septin GTPase family	g1793	duplication	-	Protein of unknown function (DUF2841)	g1246	deletion	RPB10	DNA-directed RNA	g1710	deletion	GRP2	NADPH-dependent methylglyoxal reductase	g1698	deletion	XDJ1	DnaJ central domain	g3699	deletion	URA6	Catalyzes the phosphorylation of pyrimidine nucleoside monophosphates at the expense of ATP. Plays an important role in de novo pyrimidine nucleotide biosynthesis. Has preference for UMP and dUMP as phosphate acceptors, but can also use CMP, dCMP and AMP	g1716	deletion
g741	deletion	-	ubiquitin carboxyl-terminal hydrolase	g915	deletion	DBR1	Lariat debranching enzyme, C-terminal domain	g4873	deletion	YMC2	Belongs to the mitochondrial carrier (TC 2.A.29) family	g1365	deletion	RCH1	SBF-like CPA transporter family (DUF4137)	g2076	deletion	DIT1	Pyoverdine/dityrosine biosynthesis protein	g1991	deletion	exo2	Multifunctional protein that exhibits several independent functions at different levels of the cellular processes. 5'-3' exonuclease component of the nonsense-mediated mRNA decay (NMD) which is a highly conserved mRNA degradation pathway, an RNA surveillance system whose role is to identify and rid cells of mRNA with premature termination codons and thus prevents accumulation of potentially harmf…	g2129	deletion	MND1	Required for proper homologous chromosome pairing and efficient cross-over and intragenic recombination during meiosis	g1794	duplication	GNP1	permease	g1247	deletion	CPS1	Peptidase dimerisation domain	g1711	deletion	LAP4	Belongs to the peptidase M18 family	g1700	deletion	CSF1	to Saccharomyces cerevisiae CSF1 (YLR087C)	g3701	deletion	ATP1	Produces ATP from ADP in the presence of a proton gradient across the membrane	g1717	deletion
g742	deletion	-	Belongs to the phospholipid scramblase family	g916	deletion	SLM2	PH domain	g4874	deletion	-	Ammonium Transporter Family	g1366	deletion	PTC7	Stage II sporulation protein E (SpoIIE)	g2077	deletion	DIT2	cytochrome P450	g1990	deletion	COX19	cytochrome C oxidase	g2130	deletion	-	Fatty alcohol oxidase	g1795	duplication	COQ9	COQ9	g1361	deletion	SWI1	ARID/BRIGHT DNA binding domain	g1712	deletion	MDJ1	DnaJ central domain	g1707	deletion	SKN7	heat shock factor	g3828	deletion	DIP5	Dicarboxylic amino acid permease	g732	deletion
g748	duplication	oca3	tetratricopeptide repeat domain-containing protein	g917	deletion	RPL23A	Belongs to the universal ribosomal protein uL14 family	g4875	deletion	SOG2	RAM signalling pathway protein	g1367	deletion	PEP7	Multivalent adaptor protein that facilitates vesicle-mediated vacuolar protein sorting by ensuring high-fidelity vesicle docking and fusion which are essential for targeting of vesicles to the endosome	g2078	deletion	DTR1	Major Facilitator Superfamily	g1991	deletion	exo2	Multifunctional protein that exhibits several independent functions at different levels of the cellular processes. 5'-3' exonuclease component of the nonsense-mediated mRNA decay (NMD) which is a highly conserved mRNA degradation pathway, an RNA surveillance system whose role is to identify and rid cells of mRNA with premature termination codons and thus prevents accumulation of potentially harmf…	g2133	deletion	GTS1	Putative GTP-ase activating proteins for the small GTPase, ARF	g1796	duplication	YKE2	Prefoldin subunit	g1362	deletion	MNN10	galactosyl transferase GMA12/MNN10 family	g1713	deletion	-	NUP50 (Nucleoporin 50 kDa)	g1708	deletion	-	SRR1	g3830	deletion	SET6	SET (Su(var)3-9, Enhancer-of-zeste, Trithorax) domain	g733	deletion
g748	duplication	oca3	tetratricopeptide repeat domain-containing protein	g918	deletion	TEL1	Serine threonine protein kinase which activates checkpoint signaling upon genotoxic stresses such as ionizing radiation (IR), ultraviolet light (UV), or DNA replication stalling, thereby acting as a DNA damage sensor. Recognizes the substrate consensus sequence ST -Q. Phosphorylates histone H2A to form H2AS128ph (gamma-H2A) at sites of DNA damage, involved in the regulation of DNA damage response…	g4876	deletion	-	Heavy-metal-associated domain	g1371	deletion	-	Transcriptional Coactivator p15 (PC4)	g2079	deletion	-	Belongs to the BI1 family	g2076	deletion	DIT1	Pyoverdine/dityrosine biosynthesis protein	g2282	deletion	-	Lecithin:cholesterol acyltransferase	g1796	deletion	YKE2	Prefoldin subunit	g1363	deletion	PEX10	Pex2 / Pex12 amino terminal region	g1715	deletion	HEX1	beta-hexosaminidase	g1709	deletion	PRS1	N-terminal domain of ribose phosphate pyrophosphokinase	g3831	deletion	-	Protein similar to CwfJ C-terminus 2	g735	deletion
g804	deletion	-	Saccharomyces cerevisiae YGR266w	g923	duplication	WSC2	WSC domain	g4877	deletion	-	Protein of unknown function (DUF3419)	g1372	deletion	MNR2	CorA-like Mg2+ transporter protein	g2082	deletion	PEX14	Peroxisomal membrane protein	g2077	deletion	DIT2	cytochrome P450	g2283	deletion	USV1	Zinc finger, C2H2 type	g1798	deletion	-	PRELI-like family	g1364	deletion	TIM11	ATP synthase E chain	g1716	deletion	THR4	Threonine synthase	g1710	deletion	GRP2	NADPH-dependent methylglyoxal reductase	g3832	deletion	-	Belongs to the TRAFAC class myosin-kinesin ATPase superfamily. Kinesin family	g735	deletion
g805	deletion	PPR1	Fungal specific transcription factor domain	g925	duplication	GCV1	The glycine cleavage system catalyzes the degradation of glycine	g4878	deletion	ARO7	chorismate mutase	g1373	deletion	YET1	B-cell receptor-associated protein 31-like	g2105	deletion	-	A domain family that is part of the cupin metalloenzyme superfamily.	g2078	deletion	DTR1	Major Facilitator Superfamily	g2284	deletion	-	DnaJ C terminal domain	g1800	deletion	-	Belongs to the AAA ATPase family	g1365	deletion	RCH1	SBF-like CPA transporter family (DUF4137)	g1717	deletion	TAM41	Mitochondrial matrix Mmp37	g1711	deletion	LAP4	Belongs to the peptidase M18 family	g3833	deletion	-	Domain present in ubiquitin-regulatory proteins	g736	deletion
g808	deletion	ATG16	Stabilizes the ATG5-ATG12 conjugate which is necessary for autophagy. The ATG5-ATG12 ATG16 complex is required for efficient promotion of ATG8-conjugation to phosphatidylethanolamine and ATG8 localization to the pre- autophagosomal structure (PAS). Recruits also ATG3 to the PAS. Involved in endoplasmic reticulum-specific autophagic process and is essential for the survival of cells subjected to s…	g929	duplication	srp72	Signal-recognition-particle assembly has a crucial role in targeting secretory proteins to the rough endoplasmic reticulum membrane	g4879	deletion	JID1	DnaJ molecular chaperone homology domain	g1374	deletion	SYP1	Muniscin C-terminal mu homology domain	g2106	deletion	PDX3	Pyridoxamine 5'-phosphate oxidase	g2079	deletion	-	Belongs to the BI1 family	g2285	deletion	-	Vacuolar protein 14 C-terminal Fig4p binding	g1798	deletion	-	PRELI-like family	g1366	deletion	PTC7	Stage II sporulation protein E (SpoIIE)	g698	deletion	-	Protein of unknown function (DUF410)	g1712	deletion	MDJ1	DnaJ central domain	g3890	deletion	-	DNA polymerase subunit Cdc27	g737	deletion
g810	deletion	RIM13	Belongs to the peptidase C2 family	g401	duplication	-	to Saccharomyces cerevisiae SCD5 (YOR329C)	g4882	deletion	IPT1	PAP2 superfamily	g1424	deletion	-	to CA3328 IPF10564 Candida albicans	g2107	deletion	-	Ribosomal L32p protein family	g2082	deletion	PEX14	Peroxisomal membrane protein	g2286	deletion	hxk1	Belongs to the hexokinase family	g1800	deletion	-	Belongs to the AAA ATPase family	g1367	deletion	PEP7	Multivalent adaptor protein that facilitates vesicle-mediated vacuolar protein sorting by ensuring high-fidelity vesicle docking and fusion which are essential for targeting of vesicles to the endosome	g699	deletion	-	diphosphoinositol polyphosphate phosphohydrolase	g1713	deletion	-	NUP50 (Nucleoporin 50 kDa)	g3891	deletion	TSC13	3-oxo-5-alpha-steroid 4-dehydrogenase	g739	deletion
g811	deletion	OST3	OST3 / OST6 family, transporter family	g404	duplication	KEX1	Protease with a carboxypeptidase B-like function involved in the C-terminal processing of the lysine and arginine residues from protein precursors. Promotes cell fusion and is involved in the programmed cell death (By similarity)	g4884	deletion	GRP1	GDP-mannose 4,6 dehydratase	g1425	deletion	-	dehydratase	g2108	deletion	CDC10	Belongs to the TRAFAC class TrmE-Era-EngA-EngB-Septin- like GTPase superfamily. Septin GTPase family	g2105	deletion	-	A domain family that is part of the cupin metalloenzyme superfamily.	g2287	deletion	-	Disordered region of unknown function (DUF5315)	g1798	deletion	-	PRELI-like family	g1371	deletion	-	Transcriptional Coactivator p15 (PC4)	g700	deletion	-	to Saccharomyces cerevisiae SSP120 (YLR250W)	g1715	deletion	HEX1	beta-hexosaminidase	g3892	deletion	PET112	Allows the formation of correctly charged Gln-tRNA(Gln) through the transamidation of misacylated Glu-tRNA(Gln) in the mitochondria. The reaction takes place in the presence of glutamine and ATP through an activated gamma-phospho-Glu- tRNA(Gln)	g740	deletion
g813	deletion	PSD2	Catalyzes the formation of phosphatidylethanolamine (PtdEtn) from phosphatidylserine (PtdSer). Plays a central role in phospholipid metabolism and in the interorganelle trafficking of phosphatidylserine	g463	deletion	PPM1	Methylates the carboxyl group of the C-terminal leucine residue of protein phosphatase 2A catalytic subunits to form alpha-leucine ester residues	g4885	deletion	PHO84	Inorganic phosphate transporter	g1426	deletion	RPF1	Brix	g2129	deletion	MND1	Required for proper homologous chromosome pairing and efficient cross-over and intragenic recombination during meiosis	g2106	deletion	PDX3	Pyridoxamine 5'-phosphate oxidase	g2288	deletion	GPI2	Phosphatidylinositol N-acetylglucosaminyltransferase	g1800	deletion	-	Belongs to the AAA ATPase family	g1372	deletion	MNR2	CorA-like Mg2+ transporter protein	g701	deletion	-	CHCH-CHCH-like Cx9C, IMS import disulfide relay-system,	g1716	deletion	THR4	Threonine synthase	g3893	deletion	kap123	HEAT-like repeat	g741	deletion
g817	deletion	COX10	Converts protoheme IX and farnesyl diphosphate to heme O	g464	deletion	TRM9	Methyltransferase domain	g4886	deletion	-	EXOIII	g1429	deletion	RAD2	Helix-hairpin-helix class 2 (Pol1 family) motifs	g2130	deletion	-	Fatty alcohol oxidase	g2107	deletion	-	Ribosomal L32p protein family	g2289	deletion	ISC1	phospholipase C	g1817	duplication	-	TOG	g1373	deletion	YET1	B-cell receptor-associated protein 31-like	g705	deletion	-	glycerophosphoinositol permease	g1717	deletion	TAM41	Mitochondrial matrix Mmp37	g3967	deletion	HSP31	Heat Shock Protein	g742	deletion
g818	deletion	RPN8	regulatory subunit	g467	deletion	POL3	DNA Polymerase	g4888	deletion	-	Protein of unknown function (DUF3591)	g1424	deletion	-	to CA3328 IPF10564 Candida albicans	g2133	deletion	GTS1	Putative GTP-ase activating proteins for the small GTPase, ARF	g2108	deletion	CDC10	Belongs to the TRAFAC class TrmE-Era-EngA-EngB-Septin- like GTPase superfamily. Septin GTPase family	g2290	deletion	PRP21	Pre-mRNA splicing factor PRP21 like protein	g1818	duplication	NUXM	C-terminal of NADH-ubiquinone oxidoreductase 21 kDa subunit	g1374	deletion	SYP1	Muniscin C-terminal mu homology domain	g730	deletion	-	Saccharomyces cerevisiae YHR045w	g730	duplication	-	Saccharomyces cerevisiae YHR045w	g3968	deletion	-	Protein of unknown function (DUF788)	g748	duplication
g819	deletion	-	Conserved hypothetical ATP binding protein	g570	deletion	RTA1	to uniprot P40100 Saccharomyces cerevisiae YER185W	g4889	deletion	SAM3	Amino acid permease	g1425	deletion	-	dehydratase	g2297	deletion	-	Domain in Tre-2, BUB2p, and Cdc16p. Probable Rab-GAPs.	g2129	deletion	MND1	Required for proper homologous chromosome pairing and efficient cross-over and intragenic recombination during meiosis	g2291	deletion	-	Chromosome segregation protein Spc25	g1819	duplication	-	Belongs to the peroxisomal membrane protein PXMP2 4 family	g1377	deletion	-	CFEM domain	g731	deletion	PCL5	g1 s-specific cyclin	g731	duplication	PCL5	g1 s-specific cyclin	g3969	deletion	-	Signal recognition particle 9 kDa protein (SRP9)	g804	deletion
g820	deletion	-	Domain of unknown function (DUF3835)	g572	deletion	NdufS2	Belongs to the complex I 49 kDa subunit family	g4890	deletion	DHH1	Belongs to the DEAD box helicase family	g1426	deletion	RPF1	Brix	g2298	deletion	-	Belongs to the nucleosome assembly protein (NAP) family	g2130	deletion	-	Fatty alcohol oxidase	g2292	deletion	BUD5	Guanine nucleotide exchange factor for Ras-like small GTPases	g1820	duplication	-	POC1 chaperone	g1379	deletion	-	protein involved in heme-iron utilization	g733	deletion	-	Belongs to the peptidase A1 family	g732	duplication	SDT1	Haloacid dehalogenase-like hydrolase	g3970	deletion	GAL83	amylopectin binding	g805	deletion
g847	deletion	GEF2	Voltage gated chloride channel	g576	deletion	AFR075C	pheromone-regulated membrane protein	g4891	deletion	ADE4	belongs to the purine pyrimidine phosphoribosyltransferase family	g1429	deletion	RAD2	Helix-hairpin-helix class 2 (Pol1 family) motifs	g2299	deletion	-	Protein of unknown function (DUF2470)	g2133	deletion	GTS1	Putative GTP-ase activating proteins for the small GTPase, ARF	g2293	deletion	ALG6	Belongs to the ALG6 ALG8 glucosyltransferase family	g1821	duplication	-	Nuclear pore assembly and biogenesis	g1381	deletion	AXL2	Dystroglycan-type cadherin-like domains.	g735	deletion	GDE1	Glycerophosphoryl diester phosphodiesterase family	g733	duplication	-	Belongs to the peptidase A1 family	g3971	deletion	-	ABC-2 type transporter	g808	deletion
g848	deletion	ARR3	Sodium Bile acid symporter family	g577	deletion	-	Programmed cell death protein 2, C-terminal putative domain	g4892	deletion	VRG4	GDP-mannose transporter	g1429	deletion	RAD2	Helix-hairpin-helix class 2 (Pol1 family) motifs	g2300	deletion	-	DDE superfamily endonuclease	g2297	deletion	-	Domain in Tre-2, BUB2p, and Cdc16p. Probable Rab-GAPs.	g2295	deletion	MHP1	to Saccharomyces cerevisiae MHP1 (YJL042W)	g1822	duplication	NIT2	nitrilase superfamily	g1424	deletion	-	to CA3328 IPF10564 Candida albicans	g735	deletion	GDE1	Glycerophosphoryl diester phosphodiesterase family	g734	duplication	TIP41	TIP41-like family	g4069	deletion	RPB2	DNA-dependent RNA polymerase catalyzes the transcription of DNA into RNA using the four ribonucleoside triphosphates as substrates	g810	deletion
g850	deletion	NOP8	to Saccharomyces cerevisiae NOP8 (YOL144W)	g579	deletion	IFM1	Initiation factor	g4893	deletion	CSE1	CAS/CSE protein, C-terminus	g1479	deletion	OPT6	oligopeptide transporter	g2298	duplication	-	Belongs to the nucleosome assembly protein (NAP) family	g2298	deletion	-	Belongs to the nucleosome assembly protein (NAP) family	g2296	deletion	-	Transcription elongation factor implicated in the maintenance of proper chromatin structure in actively transcribed regions	g1824	duplication	PDK2	Mitochondrial branched-chain alpha-ketoacid dehydrogenase kinase	g1425	deletion	-	dehydratase	g736	deletion	CAR1	Belongs to the arginase family	g732	deletion	SDT1	Haloacid dehalogenase-like hydrolase	g4070	deletion	MRP20	Ribosomal protein L23	g811	deletion
g915	deletion	DBR1	Lariat debranching enzyme, C-terminal domain	g591	deletion	-	Protein of unknown function (DUF3533)	g4894	deletion	HAP2	CCAAT-Binding transcription Factor	g1481	deletion	-	Amidase	g2299	duplication	-	Protein of unknown function (DUF2470)	g2299	deletion	-	Protein of unknown function (DUF2470)	g2297	deletion	-	Domain in Tre-2, BUB2p, and Cdc16p. Probable Rab-GAPs.	g1825	duplication	PEX13	Peroxin 13, N-terminal region	g1426	deletion	RPF1	Brix	g737	deletion	vip1	RNA recognition motif	g733	deletion	-	Belongs to the peptidase A1 family	g4071	deletion	-	TB2/DP1, HVA22 family	g813	deletion
g916	deletion	SLM2	PH domain	g593	deletion	SHM1	Interconversion of serine and glycine	g4895	deletion	-	Vps51/Vps67	g1482	deletion	BUB1	Mad3/BUB1 hoMad3/BUB1 homology region 1	g2300	duplication	-	DDE superfamily endonuclease	g2300	deletion	-	DDE superfamily endonuclease	g2298	deletion	-	Belongs to the nucleosome assembly protein (NAP) family	g1900	deletion	-	Responsible for addition of the terminal mannose residues to the outer chain of core N-linked polysaccharides and to O-linked mannotriose. Implicated in late Golgi modifications (By similarity)	g1429	deletion	RAD2	Helix-hairpin-helix class 2 (Pol1 family) motifs	g739	deletion	FSH3	Serine hydrolase (FSH1)	g735	deletion	GDE1	Glycerophosphoryl diester phosphodiesterase family	g4072	deletion	ARP8	Probably involved in transcription regulation via its interaction with the INO80 complex, a chromatin remodeling complex	g817	deletion
g917	deletion	RPL23A	Belongs to the universal ribosomal protein uL14 family	g594	deletion	SIN4	Component of the Mediator complex, a coactivator involved in the regulated transcription of nearly all RNA polymerase II-dependent genes. Mediator functions as a bridge to convey information from gene-specific regulatory proteins to the basal RNA polymerase II transcription machinery. Mediator is recruited to promoters by direct interactions with regulatory proteins and serves as a scaffold for t…	g4896	deletion	-	U3-containing 90S pre-ribosomal complex subunit	g1514	deletion	RPS6	Belongs to the eukaryotic ribosomal protein eS6 family	g2300	deletion	-	DDE superfamily endonuclease	g2298	duplication	-	Belongs to the nucleosome assembly protein (NAP) family	g2299	deletion	-	Protein of unknown function (DUF2470)	g1901	deletion	ASF1	Histone chaperone that facilitates histone deposition and histone exchange and removal during nucleosome assembly and disassembly	g1429	deletion	RAD2	Helix-hairpin-helix class 2 (Pol1 family) motifs	g740	deletion	-	OST3 / OST6 family, transporter family	g732	duplication	SDT1	Haloacid dehalogenase-like hydrolase	g4073	deletion	LSC1	Succinyl-CoA synthetase functions in the citric acid cycle (TCA), coupling the hydrolysis of succinyl-CoA to the synthesis of ATP and thus represents the only step of substrate- level phosphorylation in the TCA. The alpha subunit of the enzyme binds the substrates coenzyme A and phosphate, while succinate binding and nucleotide specificity is provided by the beta subunit	g818	deletion
g918	deletion	TEL1	Serine threonine protein kinase which activates checkpoint signaling upon genotoxic stresses such as ionizing radiation (IR), ultraviolet light (UV), or DNA replication stalling, thereby acting as a DNA damage sensor. Recognizes the substrate consensus sequence ST -Q. Phosphorylates histone H2A to form H2AS128ph (gamma-H2A) at sites of DNA damage, involved in the regulation of DNA damage response…	g619	deletion	SSH4	SPRY domain	g4897	deletion	MTO1	GidA associated domain 3	g1515	deletion	SKG1	Plays a role in cell wall integrity. Affects the cell wall polymer composition in the growing region of the cell (By similarity)	g2301	deletion	-	Zinc-binding domain, present in Dystrophin, CREB-binding protein.	g2299	duplication	-	Protein of unknown function (DUF2470)	g2300	deletion	-	DDE superfamily endonuclease	g1903	deletion	-	Membrane transport protein	g1479	deletion	OPT6	oligopeptide transporter	g741	deletion	-	ubiquitin carboxyl-terminal hydrolase	g733	duplication	-	Belongs to the peptidase A1 family	g4074	deletion	FYV4	IGR	g819	deletion
g923	duplication	WSC2	WSC domain	g621	deletion	UBC2	Belongs to the ubiquitin-conjugating enzyme family	g4900	deletion	ECO1	ESCO1/2 acetyl-transferase	g1517	deletion	RLM1	MADS	g2392	deletion	RAV1	RAVE protein 1 C terminal	g2300	duplication	-	DDE superfamily endonuclease	g2298	duplication	-	Belongs to the nucleosome assembly protein (NAP) family	g1901	deletion	ASF1	Histone chaperone that facilitates histone deposition and histone exchange and removal during nucleosome assembly and disassembly	g1481	deletion	-	Amidase	g742	deletion	-	Belongs to the phospholipid scramblase family	g734	duplication	TIP41	TIP41-like family	g4074	duplication	FYV4	IGR	g820	deletion
g925	duplication	GCV1	The glycine cleavage system catalyzes the degradation of glycine	g4	deletion	LEO1	Leo1-like protein	g4901	deletion	BNA6	Involved in the catabolism of quinolinic acid (QA)	g1707	deletion	SKN7	heat shock factor	g2395	deletion	PMC1	This magnesium-dependent enzyme catalyzes the hydrolysis of ATP coupled with the transport of calcium	g2300	deletion	-	DDE superfamily endonuclease	g2299	duplication	-	Protein of unknown function (DUF2470)	g1903	deletion	-	Membrane transport protein	g1482	deletion	BUB1	Mad3/BUB1 hoMad3/BUB1 homology region 1	g744	duplication	SFC1	Belongs to the mitochondrial carrier (TC 2.A.29) family	g735	duplication	GDE1	Glycerophosphoryl diester phosphodiesterase family	g4075	duplication	ESP1	Peptidase family C50	g826	deletion
g929	duplication	srp72	Signal-recognition-particle assembly has a crucial role in targeting secretory proteins to the rough endoplasmic reticulum membrane	g5	deletion	SAC7	GTPase activating protein (GAP) for	g4902	deletion	-	Anaphase-promoting complex, subunit 10 (APC10)	g1708	deletion	-	SRR1	g2392	deletion	RAV1	RAVE protein 1 C terminal	g2301	deletion	-	Zinc-binding domain, present in Dystrophin, CREB-binding protein.	g2300	duplication	-	DDE superfamily endonuclease	g1901	deletion	ASF1	Histone chaperone that facilitates histone deposition and histone exchange and removal during nucleosome assembly and disassembly	g1514	deletion	RPS6	Belongs to the eukaryotic ribosomal protein eS6 family	g748	duplication	oca3	tetratricopeptide repeat domain-containing protein	g735	deletion	GDE1	Glycerophosphoryl diester phosphodiesterase family	g4076	duplication	ISN1	IMP-specific 5'-nucleotidase involved in IMP (inositol monophosphate) degradation	g827	deletion
g401	duplication	-	to Saccharomyces cerevisiae SCD5 (YOR329C)	g92	duplication	sif3	Uncharacterised ACR, YagE family COG1723	g4903	deletion	SMI1	SMI1 / KNR4 family	g1709	deletion	PRS1	N-terminal domain of ribose phosphate pyrophosphokinase	g2395	deletion	PMC1	This magnesium-dependent enzyme catalyzes the hydrolysis of ATP coupled with the transport of calcium	g2392	deletion	RAV1	RAVE protein 1 C terminal	g2392	deletion	RAV1	RAVE protein 1 C terminal	g1903	deletion	-	Membrane transport protein	g1515	deletion	SKG1	Plays a role in cell wall integrity. Affects the cell wall polymer composition in the growing region of the cell (By similarity)	g804	deletion	-	Saccharomyces cerevisiae YGR266w	g736	deletion	CAR1	Belongs to the arginase family	g4077	duplication	-	Complex I intermediate-associated protein 30 (CIA30)	g828	deletion
g404	duplication	KEX1	Protease with a carboxypeptidase B-like function involved in the C-terminal processing of the lysine and arginine residues from protein precursors. Promotes cell fusion and is involved in the programmed cell death (By similarity)	g93	duplication	GUS1	Belongs to the class-I aminoacyl-tRNA synthetase family	g4904	deletion	GSH1	glutamate-cysteine ligase	g1710	deletion	GRP2	NADPH-dependent methylglyoxal reductase	g2392	deletion	RAV1	RAVE protein 1 C terminal	g2395	deletion	PMC1	This magnesium-dependent enzyme catalyzes the hydrolysis of ATP coupled with the transport of calcium	g2395	deletion	PMC1	This magnesium-dependent enzyme catalyzes the hydrolysis of ATP coupled with the transport of calcium	g1990	deletion	COX19	cytochrome C oxidase	g1517	deletion	RLM1	MADS	g805	deletion	PPR1	Fungal specific transcription factor domain	g737	deletion	vip1	RNA recognition motif	g4079	duplication	RPS4	Belongs to the eukaryotic ribosomal protein eS4 family	g829	deletion
g463	deletion	PPM1	Methylates the carboxyl group of the C-terminal leucine residue of protein phosphatase 2A catalytic subunits to form alpha-leucine ester residues	g94	duplication	-	Dicarboxylic amino acid permease	g4905	deletion	-	Phosphoribosylglycinamide synthetase, C domain	g1711	deletion	LAP4	Belongs to the peptidase M18 family	g2395	deletion	PMC1	This magnesium-dependent enzyme catalyzes the hydrolysis of ATP coupled with the transport of calcium	g2392	deletion	RAV1	RAVE protein 1 C terminal	g2392	deletion	RAV1	RAVE protein 1 C terminal	g1991	deletion	exo2	Multifunctional protein that exhibits several independent functions at different levels of the cellular processes. 5'-3' exonuclease component of the nonsense-mediated mRNA decay (NMD) which is a highly conserved mRNA degradation pathway, an RNA surveillance system whose role is to identify and rid cells of mRNA with premature termination codons and thus prevents accumulation of potentially harmf…	g1551	deletion	SEC16	Involved in the initiation of assembly of the COPII coat required for the formation of transport vesicles from the endoplasmic reticulum (ER) and the selection of cargo molecules. Also involved in autophagy	g808	deletion	ATG16	Stabilizes the ATG5-ATG12 conjugate which is necessary for autophagy. The ATG5-ATG12 ATG16 complex is required for efficient promotion of ATG8-conjugation to phosphatidylethanolamine and ATG8 localization to the pre- autophagosomal structure (PAS). Recruits also ATG3 to the PAS. Involved in endoplasmic reticulum-specific autophagic process and is essential for the survival of cells subjected to s…	g739	deletion	FSH3	Serine hydrolase (FSH1)	g4075	duplication	ESP1	Peptidase family C50	g830	deletion
g464	deletion	TRM9	Methyltransferase domain	g96	duplication	-	Domain of unknown function (DUF4451)	g4906	deletion	-	Survival protein SurE	g1712	deletion	MDJ1	DnaJ central domain	g1115	deletion	-	FGGY family of carbohydrate kinases, C-terminal domain	g2395	deletion	PMC1	This magnesium-dependent enzyme catalyzes the hydrolysis of ATP coupled with the transport of calcium	g2395	deletion	PMC1	This magnesium-dependent enzyme catalyzes the hydrolysis of ATP coupled with the transport of calcium	g1990	deletion	COX19	cytochrome C oxidase	g1552	deletion	SUT1	GAL4-like Zn(II)2Cys6 (or C6 zinc) binuclear cluster DNA-binding domain	g810	deletion	RIM13	Belongs to the peptidase C2 family	g740	deletion	-	OST3 / OST6 family, transporter family	g4076	duplication	ISN1	IMP-specific 5'-nucleotidase involved in IMP (inositol monophosphate) degradation	g915	deletion
g467	deletion	POL3	DNA Polymerase	g97	duplication	FMP45	SUR7/PalI family	g4908	deletion	mrpl3	Ribonuclease III family	g1713	deletion	-	NUP50 (Nucleoporin 50 kDa)	g1117	deletion	SEN2	Constitutes one of the two catalytic subunit of the tRNA-splicing endonuclease complex, a complex responsible for identification and cleavage of the splice sites in pre-tRNA. It cleaves pre-tRNA at the 5'- and 3'-splice sites to release the intron. The products are an intron and two tRNA half-molecules bearing 2',3'-cyclic phosphate and 5'-OH termini. There are no conserved sequences at the splic…	g2392	deletion	RAV1	RAVE protein 1 C terminal	g1115	deletion	-	FGGY family of carbohydrate kinases, C-terminal domain	g1991	deletion	exo2	Multifunctional protein that exhibits several independent functions at different levels of the cellular processes. 5'-3' exonuclease component of the nonsense-mediated mRNA decay (NMD) which is a highly conserved mRNA degradation pathway, an RNA surveillance system whose role is to identify and rid cells of mRNA with premature termination codons and thus prevents accumulation of potentially harmf…	g1554	deletion	YMR099C	Catalyzes the interconversion between the alpha and beta anomers from at least three hexose 6-phosphate sugars (Glc6P, Gal6P, and Man6P)	g811	deletion	OST3	OST3 / OST6 family, transporter family	g741	deletion	-	ubiquitin carboxyl-terminal hydrolase	g4077	duplication	-	Complex I intermediate-associated protein 30 (CIA30)	g916	deletion
g570	deletion	RTA1	to uniprot P40100 Saccharomyces cerevisiae YER185W	g116	deletion	GPH1	Phosphorylase is an important allosteric enzyme in carbohydrate metabolism. Enzymes from different sources differ in their regulatory mechanisms and in their natural substrates. However, all known phosphorylases share catalytic and structural properties	g4910	deletion	ERD1	EXS family	g1715	deletion	HEX1	beta-hexosaminidase	g1119	deletion	-	to Saccharomyces cerevisiae YDR132C and YLR108C	g2395	deletion	PMC1	This magnesium-dependent enzyme catalyzes the hydrolysis of ATP coupled with the transport of calcium	g1117	deletion	SEN2	Constitutes one of the two catalytic subunit of the tRNA-splicing endonuclease complex, a complex responsible for identification and cleavage of the splice sites in pre-tRNA. It cleaves pre-tRNA at the 5'- and 3'-splice sites to release the intron. The products are an intron and two tRNA half-molecules bearing 2',3'-cyclic phosphate and 5'-OH termini. There are no conserved sequences at the splic…	g1990	deletion	COX19	cytochrome C oxidase	g1560	deletion	-	Saccharomyces cerevisiae YNL190W	g813	deletion	PSD2	Catalyzes the formation of phosphatidylethanolamine (PtdEtn) from phosphatidylserine (PtdSer). Plays a central role in phospholipid metabolism and in the interorganelle trafficking of phosphatidylserine	g742	deletion	-	Belongs to the phospholipid scramblase family	g4079	duplication	RPS4	Belongs to the eukaryotic ribosomal protein eS4 family	g917	deletion
g572	deletion	NdufS2	Belongs to the complex I 49 kDa subunit family	g118	deletion	MCM1	Transcription factor	g4911	deletion	-	Nucleolar protein 12 (25kDa)	g1716	deletion	THR4	Threonine synthase	g1120	deletion	ARG83	Fungal specific transcription factor domain	g1115	deletion	-	FGGY family of carbohydrate kinases, C-terminal domain	g1119	deletion	-	to Saccharomyces cerevisiae YDR132C and YLR108C	g1991	deletion	exo2	Multifunctional protein that exhibits several independent functions at different levels of the cellular processes. 5'-3' exonuclease component of the nonsense-mediated mRNA decay (NMD) which is a highly conserved mRNA degradation pathway, an RNA surveillance system whose role is to identify and rid cells of mRNA with premature termination codons and thus prevents accumulation of potentially harmf…	g1561	deletion	NUC1	mitochondrial nuclease	g817	deletion	COX10	Converts protoheme IX and farnesyl diphosphate to heme O	g748	duplication	oca3	tetratricopeptide repeat domain-containing protein	g4080	duplication	SVF1	Survival factor 1	g918	deletion
g576	deletion	AFR075C	pheromone-regulated membrane protein	g118	deletion	MCM1	Transcription factor	g4912	deletion	-	Sas10/Utp3/C1D family	g1717	deletion	TAM41	Mitochondrial matrix Mmp37	g1146	duplication	PHO89	Sodium-phosphate symporter which plays a fundamental housekeeping role in phosphate transport	g1117	deletion	SEN2	Constitutes one of the two catalytic subunit of the tRNA-splicing endonuclease complex, a complex responsible for identification and cleavage of the splice sites in pre-tRNA. It cleaves pre-tRNA at the 5'- and 3'-splice sites to release the intron. The products are an intron and two tRNA half-molecules bearing 2',3'-cyclic phosphate and 5'-OH termini. There are no conserved sequences at the splic…	g1120	deletion	ARG83	Fungal specific transcription factor domain	g1990	deletion	COX19	cytochrome C oxidase	g1562	deletion	SAP98	aspartic-type endopeptidase activity	g818	deletion	RPN8	regulatory subunit	g804	deletion	-	Saccharomyces cerevisiae YGR266w	g4122	duplication	ATG3	E2 conjugating enzyme required for the cytoplasm to vacuole transport (Cvt) and autophagy. Required for selective autophagic degradation of the nucleus (nucleophagy) as well as for mitophagy which contributes to regulate mitochondrial quantity and quality by eliminating the mitochondria to a basal level to fulfill cellular energy requirements and preventing excess ROS production. Responsible for …	g923	duplication
g577	deletion	-	Programmed cell death protein 2, C-terminal putative domain	g181	deletion	-	Probable molybdopterin binding domain	g4913	deletion	IRE1	domain in protein kinases, N-glycanases and other nuclear proteins	g730	duplication	-	Saccharomyces cerevisiae YHR045w	g1147	duplication	CAP2	protein subunit beta	g1119	deletion	-	to Saccharomyces cerevisiae YDR132C and YLR108C	g1146	duplication	PHO89	Sodium-phosphate symporter which plays a fundamental housekeeping role in phosphate transport	g1991	deletion	exo2	Multifunctional protein that exhibits several independent functions at different levels of the cellular processes. 5'-3' exonuclease component of the nonsense-mediated mRNA decay (NMD) which is a highly conserved mRNA degradation pathway, an RNA surveillance system whose role is to identify and rid cells of mRNA with premature termination codons and thus prevents accumulation of potentially harmf…	g1563	deletion	FAS1	fatty acid synthase	g819	deletion	-	Conserved hypothetical ATP binding protein	g805	deletion	PPR1	Fungal specific transcription factor domain	g4123	duplication	MAL1	Belongs to the major facilitator superfamily. Sugar transporter (TC 2.A.1.1) family	g925	duplication
g579	deletion	IFM1	Initiation factor	g182	deletion	-	Serine threonine-protein phosphatase	g4914	deletion	-	Swi5	g731	duplication	PCL5	g1 s-specific cyclin	g1148	duplication	TDA11	-	g1120	deletion	ARG83	Fungal specific transcription factor domain	g1147	duplication	CAP2	protein subunit beta	g1990	deletion	COX19	cytochrome C oxidase	g1646	deletion	PAP1	Poly(A) polymerase	g820	deletion	-	Domain of unknown function (DUF3835)	g808	deletion	ATG16	Stabilizes the ATG5-ATG12 conjugate which is necessary for autophagy. The ATG5-ATG12 ATG16 complex is required for efficient promotion of ATG8-conjugation to phosphatidylethanolamine and ATG8 localization to the pre- autophagosomal structure (PAS). Recruits also ATG3 to the PAS. Involved in endoplasmic reticulum-specific autophagic process and is essential for the survival of cells subjected to s…	g4124	duplication	MAL6	Alpha-glucosidase	g929	duplication
g591	deletion	-	Protein of unknown function (DUF3533)	g184	deletion	PHO80	Cyclin	g4916	deletion	-	domain in glucosyltransferases, myotubularins and other putative membrane-associated proteins	g732	duplication	SDT1	Haloacid dehalogenase-like hydrolase	g1150	duplication	clc1	Clathrin is the major protein of the polyhedral coat of coated pits and vesicles	g1146	duplication	PHO89	Sodium-phosphate symporter which plays a fundamental housekeeping role in phosphate transport	g1148	duplication	TDA11	-	g1991	deletion	exo2	Multifunctional protein that exhibits several independent functions at different levels of the cellular processes. 5'-3' exonuclease component of the nonsense-mediated mRNA decay (NMD) which is a highly conserved mRNA degradation pathway, an RNA surveillance system whose role is to identify and rid cells of mRNA with premature termination codons and thus prevents accumulation of potentially harmf…	g1647	deletion	OSH6	Belongs to the OSBP family	g826	deletion	YHB1	Belongs to the globin family	g810	deletion	RIM13	Belongs to the peptidase C2 family	g4125	duplication	-	Belongs to the bacterial ribosomal protein bL35 family	g378	deletion
g593	deletion	SHM1	Interconversion of serine and glycine	g185	deletion	SRC1	Man1-Src1p-C-terminal domain	g4918	deletion	PEX3	Peroxin-3	g733	duplication	-	Belongs to the peptidase A1 family	g1153	duplication	NEM1	catalytic domain of ctd-like phosphatases	g1147	duplication	CAP2	protein subunit beta	g1150	duplication	clc1	Clathrin is the major protein of the polyhedral coat of coated pits and vesicles	g1990	deletion	COX19	cytochrome C oxidase	g1648	deletion	PIK1	Belongs to the PI3 PI4-kinase family	g827	deletion	DIC1	Belongs to the mitochondrial carrier (TC 2.A.29) family	g811	deletion	OST3	OST3 / OST6 family, transporter family	g4126	duplication	NMA111	Pro-apoptotic serine protease NMA111	g379	deletion
g594	deletion	SIN4	Component of the Mediator complex, a coactivator involved in the regulated transcription of nearly all RNA polymerase II-dependent genes. Mediator functions as a bridge to convey information from gene-specific regulatory proteins to the basal RNA polymerase II transcription machinery. Mediator is recruited to promoters by direct interactions with regulatory proteins and serves as a scaffold for t…	g186	deletion	RAV2	Rogdi leucine zipper containing protein	g4919	deletion	sconC	Belongs to the SKP1 family	g734	duplication	TIP41	TIP41-like family	g1169	deletion	TYR1	Prephenate dehydrogenase	g1148	duplication	TDA11	-	g1153	duplication	NEM1	catalytic domain of ctd-like phosphatases	g1991	deletion	exo2	Multifunctional protein that exhibits several independent functions at different levels of the cellular processes. 5'-3' exonuclease component of the nonsense-mediated mRNA decay (NMD) which is a highly conserved mRNA degradation pathway, an RNA surveillance system whose role is to identify and rid cells of mRNA with premature termination codons and thus prevents accumulation of potentially harmf…	g1649	deletion	-	sequence-specific DNA binding	g828	deletion	QCR7	component of the ubiquinol-cytochrome c reductase complex (complex III or cytochrome b-c1 complex), which is part of the mitochondrial respiratory chain	g813	deletion	PSD2	Catalyzes the formation of phosphatidylethanolamine (PtdEtn) from phosphatidylserine (PtdSer). Plays a central role in phospholipid metabolism and in the interorganelle trafficking of phosphatidylserine	g4127	duplication	-	Origin recognition complex subunit 6 (ORC6)	g381	deletion
g616	deletion	-	Insulinase (Peptidase family M16)	g5059	deletion	-	Ferric reductase	g4921	deletion	ubx2	UAS	g735	duplication	GDE1	Glycerophosphoryl diester phosphodiesterase family	g1170	deletion	ARL1	Belongs to the small GTPase superfamily. Arf family	g1150	duplication	clc1	Clathrin is the major protein of the polyhedral coat of coated pits and vesicles	g1169	deletion	TYR1	Prephenate dehydrogenase	g2105	deletion	-	A domain family that is part of the cupin metalloenzyme superfamily.	g1651	deletion	RCY1	Exocyst complex component Sec10	g829	deletion	APA2	ATP adenylyltransferase	g817	deletion	COX10	Converts protoheme IX and farnesyl diphosphate to heme O	g4128	duplication	NdufS4	ETC complex I subunit conserved region	g382	deletion
g619	deletion	SSH4	SPRY domain	g3512	deletion	-	nitrosoguanidine resistance protein	g4922	deletion	-	to uniprot Q03558 Saccharomyces cerevisiae YHR179w OYE2 NADPH dehydrogenase or uniprot P41816 Saccharomyces cerevisiae YPL171c OYE3	g736	duplication	CAR1	Belongs to the arginase family	g1171	deletion	-	Protein phosphatase inhibitor 2 (IPP-2)	g1153	duplication	NEM1	catalytic domain of ctd-like phosphatases	g1170	deletion	ARL1	Belongs to the small GTPase superfamily. Arf family	g2106	deletion	PDX3	Pyridoxamine 5'-phosphate oxidase	g1707	deletion	SKN7	heat shock factor	g830	deletion	-	Mis6 domain protein	g818	deletion	RPN8	regulatory subunit	g2453	deletion	YSA1	NUDIX domain	g384	deletion
g621	deletion	UBC2	Belongs to the ubiquitin-conjugating enzyme family	g1175	deletion	-	-alpha-glucosidase	g4923	deletion	TPK2	serine threonine protein kinase	g737	duplication	vip1	RNA recognition motif	g1172	deletion	zuo1	Ribosome-associated complex head domain	g1169	deletion	TYR1	Prephenate dehydrogenase	g1171	deletion	-	Protein phosphatase inhibitor 2 (IPP-2)	g2107	deletion	-	Ribosomal L32p protein family	g1708	deletion	-	SRR1	g915	deletion	DBR1	Lariat debranching enzyme, C-terminal domain	g819	deletion	-	Conserved hypothetical ATP binding protein	g2454	deletion	SUS1	Involved in mRNA export coupled transcription activation by association with both the TREX-2 and the SAGA complexes. At the promoters, SAGA is required for recruitment of the basal transcription machinery. It influences RNA polymerase II transcriptional activity through different activities such as TBP interaction and promoter selectivity, interaction with transcription activators, and chromatin …	g385	deletion
g4	deletion	LEO1	Leo1-like protein	g1429	deletion	RAD2	Helix-hairpin-helix class 2 (Pol1 family) motifs	g4924	deletion	STE12	Transcription factor	g739	duplication	FSH3	Serine hydrolase (FSH1)	g1173	deletion	-	SBDS protein C-terminal domain	g1170	deletion	ARL1	Belongs to the small GTPase superfamily. Arf family	g1172	deletion	zuo1	Ribosome-associated complex head domain	g2108	deletion	CDC10	Belongs to the TRAFAC class TrmE-Era-EngA-EngB-Septin- like GTPase superfamily. Septin GTPase family	g1709	deletion	PRS1	N-terminal domain of ribose phosphate pyrophosphokinase	g916	deletion	SLM2	PH domain	g820	deletion	-	Domain of unknown function (DUF3835)	g2455	deletion	HUT1	UDP-galactose transporter	g388	deletion
g5	deletion	SAC7	GTPase activating protein (GAP) for					g4925	deletion	STU1	cell division	g740	duplication	-	OST3 / OST6 family, transporter family	g1175	deletion	-	-alpha-glucosidase	g1171	deletion	-	Protein phosphatase inhibitor 2 (IPP-2)	g1173	deletion	-	SBDS protein C-terminal domain	g2129	deletion	MND1	Required for proper homologous chromosome pairing and efficient cross-over and intragenic recombination during meiosis	g1710	deletion	GRP2	NADPH-dependent methylglyoxal reductase	g917	deletion	RPL23A	Belongs to the universal ribosomal protein uL14 family	g826	deletion	YHB1	Belongs to the globin family	g2456	deletion	SRP68	Signal-recognition-particle assembly has a crucial role in targeting secretory proteins to the rough endoplasmic reticulum membrane	g401	duplication
g86	deletion	GLN4	Belongs to the class-I aminoacyl-tRNA synthetase family					g4926	deletion	POL12	May play an essential role at the early stage of chromosomal DNA replication by coupling the polymerase alpha primase complex to the cellular replication machinery	g735	deletion	GDE1	Glycerophosphoryl diester phosphodiesterase family	g1175	deletion	-	-alpha-glucosidase	g1172	deletion	zuo1	Ribosome-associated complex head domain	g1175	deletion	-	-alpha-glucosidase	g2130	deletion	-	Fatty alcohol oxidase	g1711	deletion	LAP4	Belongs to the peptidase M18 family	g918	deletion	TEL1	Serine threonine protein kinase which activates checkpoint signaling upon genotoxic stresses such as ionizing radiation (IR), ultraviolet light (UV), or DNA replication stalling, thereby acting as a DNA damage sensor. Recognizes the substrate consensus sequence ST -Q. Phosphorylates histone H2A to form H2AS128ph (gamma-H2A) at sites of DNA damage, involved in the regulation of DNA damage response…	g827	deletion	DIC1	Belongs to the mitochondrial carrier (TC 2.A.29) family	g2458	deletion	GCY1	NADP( ) coupled glycerol dehydrogenase proposed to be involved in an alternative pathway for glycerol catabolism	g404	duplication
g87	deletion	THG1	Adds a GMP to the 5'-end of tRNA(His) after transcription and RNase P cleavage					g4927	deletion	-	Domain in the RNA-binding Lupus La protein; unknown function	g736	deletion	CAR1	Belongs to the arginase family	g1177	deletion	QCR9	to Saccharomyces cerevisiae QCR9 (YGR183C)	g1173	deletion	-	SBDS protein C-terminal domain	g1175	deletion	-	-alpha-glucosidase	g2133	deletion	GTS1	Putative GTP-ase activating proteins for the small GTPase, ARF	g1712	deletion	MDJ1	DnaJ central domain	g923	duplication	WSC2	WSC domain	g828	deletion	QCR7	component of the ubiquinol-cytochrome c reductase complex (complex III or cytochrome b-c1 complex), which is part of the mitochondrial respiratory chain	g2459	deletion	-	cleavage activating protein	g463	deletion
g88	deletion	RPA135	DNA-dependent RNA polymerase catalyzes the transcription of DNA into RNA using the four ribonucleoside triphosphates as substrates					g4928	deletion	-	Pyridoxal 5'-phosphate (PLP)-binding protein, which may be involved in intracellular homeostatic regulation of pyridoxal 5'-phosphate (PLP), the active form of vitamin B6	g737	deletion	vip1	RNA recognition motif	g1178	deletion	TYS1	Tyrosyl-tRNA synthetase	g1175	deletion	-	-alpha-glucosidase	g1177	deletion	QCR9	to Saccharomyces cerevisiae QCR9 (YGR183C)	g2298	duplication	-	Belongs to the nucleosome assembly protein (NAP) family	g1713	deletion	-	NUP50 (Nucleoporin 50 kDa)	g925	duplication	GCV1	The glycine cleavage system catalyzes the degradation of glycine	g829	deletion	APA2	ATP adenylyltransferase	g2654	deletion	-	biological adhesion	g464	deletion
g92	duplication	sif3	Uncharacterised ACR, YagE family COG1723					g4929	deletion	-	Calcium-activated chloride channel	g739	deletion	FSH3	Serine hydrolase (FSH1)	g1179	deletion	UBR1	Ubiquitin-protein ligase	g1175	deletion	-	-alpha-glucosidase	g1178	deletion	TYS1	Tyrosyl-tRNA synthetase	g2299	duplication	-	Protein of unknown function (DUF2470)	g1715	deletion	HEX1	beta-hexosaminidase	g929	duplication	srp72	Signal-recognition-particle assembly has a crucial role in targeting secretory proteins to the rough endoplasmic reticulum membrane	g830	deletion	-	Mis6 domain protein	g2656	deletion	LEU6	synthase	g467	deletion
g93	duplication	GUS1	Belongs to the class-I aminoacyl-tRNA synthetase family					g4930	deletion	-	superoxide-generating NADPH oxidase activator activity	g740	deletion	-	OST3 / OST6 family, transporter family	g1238	deletion	GST2	Belongs to the GST superfamily	g1177	deletion	QCR9	to Saccharomyces cerevisiae QCR9 (YGR183C)	g1179	deletion	UBR1	Ubiquitin-protein ligase	g2300	duplication	-	DDE superfamily endonuclease	g1716	deletion	THR4	Threonine synthase	g401	duplication	-	to Saccharomyces cerevisiae SCD5 (YOR329C)	g915	deletion	DBR1	Lariat debranching enzyme, C-terminal domain	g2658	deletion	INP51	Inositol polyphosphate phosphatase, catalytic domain homologues	g576	deletion
g94	duplication	-	Dicarboxylic amino acid permease					g4931	deletion	SWD2	WD domain, G-beta repeat	g741	deletion	-	ubiquitin carboxyl-terminal hydrolase	g1240	deletion	ADR1	Zinc finger, C2H2 type	g1178	deletion	TYS1	Tyrosyl-tRNA synthetase	g1238	deletion	GST2	Belongs to the GST superfamily	g2392	deletion	RAV1	RAVE protein 1 C terminal	g1717	deletion	TAM41	Mitochondrial matrix Mmp37	g404	duplication	KEX1	Protease with a carboxypeptidase B-like function involved in the C-terminal processing of the lysine and arginine residues from protein precursors. Promotes cell fusion and is involved in the programmed cell death (By similarity)	g916	deletion	SLM2	PH domain	g2742	deletion	PHM7	Extracellular tail, of 10TM putative phosphate transporter	g577	deletion
g96	duplication	-	Domain of unknown function (DUF4451)					g4932	deletion	-	RNA pseudouridylate synthase	g742	deletion	-	Belongs to the phospholipid scramblase family	g1244	deletion	msp1	Belongs to the TRAFAC class dynamin-like GTPase superfamily. Dynamin Fzo YdjA family	g1179	deletion	UBR1	Ubiquitin-protein ligase	g1240	deletion	ADR1	Zinc finger, C2H2 type	g2395	deletion	PMC1	This magnesium-dependent enzyme catalyzes the hydrolysis of ATP coupled with the transport of calcium	g698	deletion	-	Protein of unknown function (DUF410)	g450	deletion	ATS1	Regulator of chromosome condensation (RCC1) repeat	g917	deletion	RPL23A	Belongs to the universal ribosomal protein uL14 family	g2744	deletion	-	Saccharomyces cerevisiae YDR049w	g579	deletion
g97	duplication	FMP45	SUR7/PalI family					g4933	deletion	PRY1	SCP / Tpx-1 / Ag5 / PR-1 / Sc7 family of extracellular domains.	g748	duplication	oca3	tetratricopeptide repeat domain-containing protein	g1245	deletion	NAN1	WD40 repeats	g1238	deletion	GST2	Belongs to the GST superfamily	g1244	deletion	msp1	Belongs to the TRAFAC class dynamin-like GTPase superfamily. Dynamin Fzo YdjA family	g2392	deletion	RAV1	RAVE protein 1 C terminal	g699	deletion	-	diphosphoinositol polyphosphate phosphohydrolase	g451	deletion	-	Protein of unknown function (DUF775)	g918	deletion	TEL1	Serine threonine protein kinase which activates checkpoint signaling upon genotoxic stresses such as ionizing radiation (IR), ultraviolet light (UV), or DNA replication stalling, thereby acting as a DNA damage sensor. Recognizes the substrate consensus sequence ST -Q. Phosphorylates histone H2A to form H2AS128ph (gamma-H2A) at sites of DNA damage, involved in the regulation of DNA damage response…	g2745	deletion	HEM12	Belongs to the uroporphyrinogen decarboxylase family	g591	deletion
g93	deletion	GUS1	Belongs to the class-I aminoacyl-tRNA synthetase family					g4934	deletion	-	Adaptins are components of the adaptor complexes which link clathrin to receptors in coated vesicles. Clathrin-associated protein complexes are believed to interact with the cytoplasmic tails of membrane proteins, leading to their selection and concentration	g804	deletion	-	Saccharomyces cerevisiae YGR266w	g1244	deletion	msp1	Belongs to the TRAFAC class dynamin-like GTPase superfamily. Dynamin Fzo YdjA family	g1240	deletion	ADR1	Zinc finger, C2H2 type	g1245	deletion	NAN1	WD40 repeats	g2395	deletion	PMC1	This magnesium-dependent enzyme catalyzes the hydrolysis of ATP coupled with the transport of calcium	g700	deletion	-	to Saccharomyces cerevisiae SSP120 (YLR250W)	g453	deletion	CYS3	Cystathionine gamma-lyase	g923	duplication	WSC2	WSC domain	g2794	deletion	-	Integral membrane channel protein	g593	deletion
g94	deletion	-	Dicarboxylic amino acid permease					g4935	deletion	ATP7	Mitochondrial membrane ATP synthase (F(1)F(0) ATP synthase or Complex V) produces ATP from ADP in the presence of a proton gradient across the membrane which is generated by electron transport complexes of the respiratory chain. F-type ATPases consist of two structural domains, F(1) - containing the extramembraneous catalytic core, and F(0) - containing the membrane proton channel, linked togethe…	g805	deletion	PPR1	Fungal specific transcription factor domain	g1245	deletion	NAN1	WD40 repeats	g1244	deletion	msp1	Belongs to the TRAFAC class dynamin-like GTPase superfamily. Dynamin Fzo YdjA family	g1246	deletion	RPB10	DNA-directed RNA	g2392	deletion	RAV1	RAVE protein 1 C terminal	g701	deletion	-	CHCH-CHCH-like Cx9C, IMS import disulfide relay-system,	g454	deletion	SIL1	Required for protein translocation and folding in the endoplasmic reticulum (ER). Functions as a nucleotide exchange factor for the ER lumenal chaperone KAR2 (By similarity)	g925	duplication	GCV1	The glycine cleavage system catalyzes the degradation of glycine	g2795	deletion	HEM3	peptidyl-pyrromethane cofactor linkage	g594	deletion
g97	deletion	FMP45	SUR7/PalI family					g4936	deletion	-	PAP2 superfamily	g808	deletion	ATG16	Stabilizes the ATG5-ATG12 conjugate which is necessary for autophagy. The ATG5-ATG12 ATG16 complex is required for efficient promotion of ATG8-conjugation to phosphatidylethanolamine and ATG8 localization to the pre- autophagosomal structure (PAS). Recruits also ATG3 to the PAS. Involved in endoplasmic reticulum-specific autophagic process and is essential for the survival of cells subjected to s…	g1246	deletion	RPB10	DNA-directed RNA	g1245	deletion	NAN1	WD40 repeats	g1247	deletion	CPS1	Peptidase dimerisation domain	g2395	deletion	PMC1	This magnesium-dependent enzyme catalyzes the hydrolysis of ATP coupled with the transport of calcium	g705	deletion	-	glycerophosphoinositol permease	g463	deletion	PPM1	Methylates the carboxyl group of the C-terminal leucine residue of protein phosphatase 2A catalytic subunits to form alpha-leucine ester residues	g929	duplication	srp72	Signal-recognition-particle assembly has a crucial role in targeting secretory proteins to the rough endoplasmic reticulum membrane	g2796	deletion	DOT1	Histone methyltransferase that specifically methylates histone H3 to form H3K79me. This methylation is required for telomere silencing and for the pachytene checkpoint during the meiotic cell cycle by allowing the recruitment of RAD9 to double strand breaks. Nucleosomes are preferred as substrate compared to free histones	g625	duplication
g116	deletion	GPH1	Phosphorylase is an important allosteric enzyme in carbohydrate metabolism. Enzymes from different sources differ in their regulatory mechanisms and in their natural substrates. However, all known phosphorylases share catalytic and structural properties					g4937	deletion	-	to Saccharomyces cerevisiae	g810	deletion	RIM13	Belongs to the peptidase C2 family	g1247	deletion	CPS1	Peptidase dimerisation domain	g1244	deletion	msp1	Belongs to the TRAFAC class dynamin-like GTPase superfamily. Dynamin Fzo YdjA family	g1245	duplication	NAN1	WD40 repeats	g1115	deletion	-	FGGY family of carbohydrate kinases, C-terminal domain	g732	deletion	SDT1	Haloacid dehalogenase-like hydrolase	g464	deletion	TRM9	Methyltransferase domain	g985	deletion	PTK2	serine threonine protein kinase	g2816	deletion	CPR2	PPIases accelerate the folding of proteins. It catalyzes the cis-trans isomerization of proline imidic peptide bonds in oligopeptides	g626	duplication
g118	deletion	MCM1	Transcription factor					g4938	deletion	GRX5	Belongs to the glutaredoxin family. Monothiol subfamily	g811	deletion	OST3	OST3 / OST6 family, transporter family	g1288	duplication	-	Calreticulin family	g1245	deletion	NAN1	WD40 repeats	g1246	duplication	RPB10	DNA-directed RNA	g1117	deletion	SEN2	Constitutes one of the two catalytic subunit of the tRNA-splicing endonuclease complex, a complex responsible for identification and cleavage of the splice sites in pre-tRNA. It cleaves pre-tRNA at the 5'- and 3'-splice sites to release the intron. The products are an intron and two tRNA half-molecules bearing 2',3'-cyclic phosphate and 5'-OH termini. There are no conserved sequences at the splic…	g733	deletion	-	Belongs to the peptidase A1 family	g467	deletion	POL3	DNA Polymerase	g986	deletion	SUR7	SUR7/PalI family	g2817	deletion	MED6	Component of the Mediator complex, a coactivator involved in the regulated transcription of nearly all RNA polymerase II-dependent genes. Mediator functions as a bridge to convey information from gene-specific regulatory proteins to the basal RNA polymerase II transcription machinery	g627	duplication
g118	deletion	MCM1	Transcription factor					g4939	deletion	PUT3	Fungal specific transcription factor domain	g813	deletion	PSD2	Catalyzes the formation of phosphatidylethanolamine (PtdEtn) from phosphatidylserine (PtdSer). Plays a central role in phospholipid metabolism and in the interorganelle trafficking of phosphatidylserine	g1361	deletion	SWI1	ARID/BRIGHT DNA binding domain	g1246	deletion	RPB10	DNA-directed RNA	g1247	duplication	CPS1	Peptidase dimerisation domain	g1119	deletion	-	to Saccharomyces cerevisiae YDR132C and YLR108C	g735	deletion	GDE1	Glycerophosphoryl diester phosphodiesterase family	g565	deletion	PLC1	Phosphoinositide phospholipase C	g988	deletion	ATG15	Lipase which is essential for lysis of subvacuolar cytoplasm to vacuole targeted bodies and intravacuolar autophagic bodies. Involved in the lysis of intravacuolar multivesicular body (MVB) vesicles. The intravacuolar membrane disintegration by ATG15 is critical to life span extension (By similarity)	g2818	deletion	HNT2	Dinucleoside triphosphate hydrolase	g630	duplication
g177	deletion	SLA2	I/LWEQ domain					g4940	deletion	-	Belongs to the CRISP family	g817	deletion	COX10	Converts protoheme IX and farnesyl diphosphate to heme O	g1362	deletion	MNN10	galactosyl transferase GMA12/MNN10 family	g1247	deletion	CPS1	Peptidase dimerisation domain	g1288	duplication	-	Calreticulin family	g1120	deletion	ARG83	Fungal specific transcription factor domain	g735	deletion	GDE1	Glycerophosphoryl diester phosphodiesterase family	g566	deletion	ENP1	Bystin	g989	deletion	BUD17	Phosphomethylpyrimidine kinase	g2819	deletion	TSA1	Peroxiredoxin TSA1	g631	duplication
g178	deletion	GRC3	polynucleotide 5'-hydroxyl-kinase activity					g4943	deletion	-	AAA domain	g818	deletion	RPN8	regulatory subunit	g1363	deletion	PEX10	Pex2 / Pex12 amino terminal region	g1288	duplication	-	Calreticulin family	g1361	deletion	SWI1	ARID/BRIGHT DNA binding domain	g1122	deletion	TMN2	Belongs to the nonaspanin (TM9SF) (TC 9.A.2) family	g736	deletion	CAR1	Belongs to the arginase family	g567	deletion	ERC1	MatE	g255	duplication	ETF1	Electron transfer flavoprotein FAD-binding domain	g2821	deletion	-	Essential protein involved in maturation of 18S rRNA	g92	duplication
g181	deletion	-	Probable molybdopterin binding domain					g4944	deletion	-	Fungal protein of unknown function (DUF1748)	g819	deletion	-	Conserved hypothetical ATP binding protein	g1364	deletion	TIM11	ATP synthase E chain	g1361	deletion	SWI1	ARID/BRIGHT DNA binding domain	g1362	deletion	MNN10	galactosyl transferase GMA12/MNN10 family	g1123	deletion	atg6	Autophagy protein Apg6	g737	deletion	vip1	RNA recognition motif	g570	deletion	RTA1	to uniprot P40100 Saccharomyces cerevisiae YER185W	g401	duplication	-	to Saccharomyces cerevisiae SCD5 (YOR329C)	g2822	deletion	NSA2	Involved in the biogenesis of the 60S ribosomal subunit. May play a part in the quality control of pre-60S particles (By similarity)	g93	duplication
g182	deletion	-	Serine threonine-protein phosphatase					g4946	deletion	-	Serine/Threonine protein kinases, catalytic domain	g820	deletion	-	Domain of unknown function (DUF3835)	g1365	deletion	RCH1	SBF-like CPA transporter family (DUF4137)	g1362	deletion	MNN10	galactosyl transferase GMA12/MNN10 family	g1363	deletion	PEX10	Pex2 / Pex12 amino terminal region	g1125	deletion	-	Frag1/DRAM/Sfk1 family	g739	deletion	FSH3	Serine hydrolase (FSH1)	g572	deletion	NdufS2	Belongs to the complex I 49 kDa subunit family	g404	duplication	KEX1	Protease with a carboxypeptidase B-like function involved in the C-terminal processing of the lysine and arginine residues from protein precursors. Promotes cell fusion and is involved in the programmed cell death (By similarity)	g2823	deletion	-	Acyl CoA binding protein	g94	duplication
g184	deletion	PHO80	Cyclin					g5063	deletion	-	sulfiredoxin	g915	deletion	DBR1	Lariat debranching enzyme, C-terminal domain	g1366	deletion	PTC7	Stage II sporulation protein E (SpoIIE)	g1363	deletion	PEX10	Pex2 / Pex12 amino terminal region	g1364	deletion	TIM11	ATP synthase E chain	g1146	duplication	PHO89	Sodium-phosphate symporter which plays a fundamental housekeeping role in phosphate transport	g740	deletion	-	OST3 / OST6 family, transporter family	g576	deletion	AFR075C	pheromone-regulated membrane protein	g463	deletion	PPM1	Methylates the carboxyl group of the C-terminal leucine residue of protein phosphatase 2A catalytic subunits to form alpha-leucine ester residues	g2860	deletion	CDR1	Belongs to the ABC transporter superfamily	g96	duplication
g185	deletion	SRC1	Man1-Src1p-C-terminal domain					g5064	deletion	-	FAD-binding domain	g916	deletion	SLM2	PH domain	g1367	deletion	PEP7	Multivalent adaptor protein that facilitates vesicle-mediated vacuolar protein sorting by ensuring high-fidelity vesicle docking and fusion which are essential for targeting of vesicles to the endosome	g1364	deletion	TIM11	ATP synthase E chain	g1365	deletion	RCH1	SBF-like CPA transporter family (DUF4137)	g1147	duplication	CAP2	protein subunit beta	g741	deletion	-	ubiquitin carboxyl-terminal hydrolase	g577	deletion	-	Programmed cell death protein 2, C-terminal putative domain	g464	deletion	TRM9	Methyltransferase domain	g2862	deletion	DYN1	dynein heavy chain	g97	duplication
g186	deletion	RAV2	Rogdi leucine zipper containing protein					g5353	deletion	SMF3	Natural resistance-associated macrophage protein	g917	deletion	RPL23A	Belongs to the universal ribosomal protein uL14 family	g1371	deletion	-	Transcriptional Coactivator p15 (PC4)	g1365	deletion	RCH1	SBF-like CPA transporter family (DUF4137)	g1366	deletion	PTC7	Stage II sporulation protein E (SpoIIE)	g1148	duplication	TDA11	-	g742	deletion	-	Belongs to the phospholipid scramblase family	g579	deletion	IFM1	Initiation factor	g467	deletion	POL3	DNA Polymerase	g2998	deletion	SPE3	Belongs to the spermidine spermine synthase family	g118	deletion
g3512	deletion	-	nitrosoguanidine resistance protein					g5354	deletion	-	to Saccharomyces cerevisiae RSC58 (YLR033W)	g918	deletion	TEL1	Serine threonine protein kinase which activates checkpoint signaling upon genotoxic stresses such as ionizing radiation (IR), ultraviolet light (UV), or DNA replication stalling, thereby acting as a DNA damage sensor. Recognizes the substrate consensus sequence ST -Q. Phosphorylates histone H2A to form H2AS128ph (gamma-H2A) at sites of DNA damage, involved in the regulation of DNA damage response…	g1372	deletion	MNR2	CorA-like Mg2+ transporter protein	g1366	deletion	PTC7	Stage II sporulation protein E (SpoIIE)	g1367	deletion	PEP7	Multivalent adaptor protein that facilitates vesicle-mediated vacuolar protein sorting by ensuring high-fidelity vesicle docking and fusion which are essential for targeting of vesicles to the endosome	g1150	duplication	clc1	Clathrin is the major protein of the polyhedral coat of coated pits and vesicles	g744	duplication	SFC1	Belongs to the mitochondrial carrier (TC 2.A.29) family	g591	deletion	-	Protein of unknown function (DUF3533)	g570	deletion	RTA1	to uniprot P40100 Saccharomyces cerevisiae YER185W	g2999	deletion	AAH1	Catalyzes the hydrolytic deamination of adenine to hypoxanthine. Plays an important role in the purine salvage pathway and in nitrogen catabolism	g177	deletion
g2605	deletion	-	MINDY deubiquitinase					g5355	deletion	-	Amino acid permease	g923	duplication	WSC2	WSC domain	g1373	deletion	YET1	B-cell receptor-associated protein 31-like	g1367	deletion	PEP7	Multivalent adaptor protein that facilitates vesicle-mediated vacuolar protein sorting by ensuring high-fidelity vesicle docking and fusion which are essential for targeting of vesicles to the endosome	g1371	deletion	-	Transcriptional Coactivator p15 (PC4)	g1153	duplication	NEM1	catalytic domain of ctd-like phosphatases	g748	duplication	oca3	tetratricopeptide repeat domain-containing protein	g593	deletion	SHM1	Interconversion of serine and glycine	g572	deletion	NdufS2	Belongs to the complex I 49 kDa subunit family	g3000	deletion	ERG9	Squalene synthetase	g178	deletion
g1429	deletion	RAD2	Helix-hairpin-helix class 2 (Pol1 family) motifs					g5357	deletion	-	MatE	g925	duplication	GCV1	The glycine cleavage system catalyzes the degradation of glycine	g1374	deletion	SYP1	Muniscin C-terminal mu homology domain	g1371	deletion	-	Transcriptional Coactivator p15 (PC4)	g1372	deletion	MNR2	CorA-like Mg2+ transporter protein	g1169	deletion	TYR1	Prephenate dehydrogenase	g748	duplication	oca3	tetratricopeptide repeat domain-containing protein	g594	deletion	SIN4	Component of the Mediator complex, a coactivator involved in the regulated transcription of nearly all RNA polymerase II-dependent genes. Mediator functions as a bridge to convey information from gene-specific regulatory proteins to the basal RNA polymerase II transcription machinery. Mediator is recruited to promoters by direct interactions with regulatory proteins and serves as a scaffold for t…	g576	deletion	AFR075C	pheromone-regulated membrane protein	g3002	deletion	-	Protoplast secreted protein 2	g181	deletion
g849	deletion	FLO8	Lissencephaly type-1-like homology motif					g5394	duplication	LEU5	Belongs to the mitochondrial carrier (TC 2.A.29) family	g929	duplication	srp72	Signal-recognition-particle assembly has a crucial role in targeting secretory proteins to the rough endoplasmic reticulum membrane	g1377	deletion	-	CFEM domain	g1372	deletion	MNR2	CorA-like Mg2+ transporter protein	g1373	deletion	YET1	B-cell receptor-associated protein 31-like	g1170	deletion	ARL1	Belongs to the small GTPase superfamily. Arf family	g804	deletion	-	Saccharomyces cerevisiae YGR266w	g625	duplication	-	Ubiquitin fusion degradation protein UFD1	g577	deletion	-	Programmed cell death protein 2, C-terminal putative domain	g3004	deletion	SUB8	Belongs to the peptidase S8 family	g182	deletion
g96	deletion	-	Domain of unknown function (DUF4451)					g5396	duplication	acrB	to Saccharomyces cerevisiae NNF2 (YGR089W)	g401	duplication	-	to Saccharomyces cerevisiae SCD5 (YOR329C)	g1379	deletion	-	protein involved in heme-iron utilization	g1373	deletion	YET1	B-cell receptor-associated protein 31-like	g1374	deletion	SYP1	Muniscin C-terminal mu homology domain	g1171	deletion	-	Protein phosphatase inhibitor 2 (IPP-2)	g805	deletion	PPR1	Fungal specific transcription factor domain	g626	duplication	ERG5	Belongs to the cytochrome P450 family	g579	deletion	IFM1	Initiation factor	g3002	deletion	-	Protoplast secreted protein 2	g181	deletion
								g5397	duplication	-	Flavin reductase like domain	g404	duplication	KEX1	Protease with a carboxypeptidase B-like function involved in the C-terminal processing of the lysine and arginine residues from protein precursors. Promotes cell fusion and is involved in the programmed cell death (By similarity)	g1381	deletion	AXL2	Dystroglycan-type cadherin-like domains.	g1374	deletion	SYP1	Muniscin C-terminal mu homology domain	g1424	deletion	-	to CA3328 IPF10564 Candida albicans	g1172	deletion	zuo1	Ribosome-associated complex head domain	g808	deletion	ATG16	Stabilizes the ATG5-ATG12 conjugate which is necessary for autophagy. The ATG5-ATG12 ATG16 complex is required for efficient promotion of ATG8-conjugation to phosphatidylethanolamine and ATG8 localization to the pre- autophagosomal structure (PAS). Recruits also ATG3 to the PAS. Involved in endoplasmic reticulum-specific autophagic process and is essential for the survival of cells subjected to s…	g627	duplication	-	Transcription initiation factor IID, 18kD subunit	g591	deletion	-	Protein of unknown function (DUF3533)	g3004	deletion	SUB8	Belongs to the peptidase S8 family	g182	deletion
								g5398	duplication	-	Putative TOS1-like glycosyl hydrolase (DUF2401)	g404	deletion	KEX1	Protease with a carboxypeptidase B-like function involved in the C-terminal processing of the lysine and arginine residues from protein precursors. Promotes cell fusion and is involved in the programmed cell death (By similarity)	g1424	deletion	-	to CA3328 IPF10564 Candida albicans	g1377	deletion	-	CFEM domain	g1425	deletion	-	dehydratase	g1173	deletion	-	SBDS protein C-terminal domain	g810	deletion	RIM13	Belongs to the peptidase C2 family	g630	duplication	-	The RING-variant domain is a C4HC3 zinc-finger like motif found in a number of cellular and viral proteins. Some of these proteins have been shown both in vivo and in vitro to have ubiquitin E3 ligase activity.	g593	deletion	SHM1	Interconversion of serine and glycine	g3006	deletion	-	DUF1771	g181	deletion
								g5400	duplication	FAV3	Glycosyl hydrolase family 76	g405	deletion	stuA	KilA-N	g1425	deletion	-	dehydratase	g1379	deletion	-	protein involved in heme-iron utilization	g1426	deletion	RPF1	Brix	g1175	deletion	-	-alpha-glucosidase	g811	deletion	OST3	OST3 / OST6 family, transporter family	g631	duplication	PMT1	Dolichyl-phosphate-mannose--protein mannosyltransferase 1	g594	deletion	SIN4	Component of the Mediator complex, a coactivator involved in the regulated transcription of nearly all RNA polymerase II-dependent genes. Mediator functions as a bridge to convey information from gene-specific regulatory proteins to the basal RNA polymerase II transcription machinery. Mediator is recruited to promoters by direct interactions with regulatory proteins and serves as a scaffold for t…	g3007	deletion	-	GTP-binding protein	g182	deletion
								g5401	duplication	DUR4	Belongs to the sodium solute symporter (SSF) (TC 2.A.21) family	g407	deletion	CDC45	CDC45-like protein	g1426	deletion	RPF1	Brix	g1381	deletion	AXL2	Dystroglycan-type cadherin-like domains.	g1429	deletion	RAD2	Helix-hairpin-helix class 2 (Pol1 family) motifs	g1171	deletion	-	Protein phosphatase inhibitor 2 (IPP-2)	g813	deletion	PSD2	Catalyzes the formation of phosphatidylethanolamine (PtdEtn) from phosphatidylserine (PtdSer). Plays a central role in phospholipid metabolism and in the interorganelle trafficking of phosphatidylserine	g92	duplication	sif3	Uncharacterised ACR, YagE family COG1723	g626	duplication	ERG5	Belongs to the cytochrome P450 family	g3009	deletion	-	Asparagine synthase	g183	deletion
								g5402	duplication	MPP10	Involved in nucleolar processing of pre-18S ribosomal RNA	g408	deletion	qutD	Belongs to the major facilitator superfamily. Sugar transporter (TC 2.A.1.1) family	g1429	deletion	RAD2	Helix-hairpin-helix class 2 (Pol1 family) motifs	g1424	deletion	-	to CA3328 IPF10564 Candida albicans	g1429	deletion	RAD2	Helix-hairpin-helix class 2 (Pol1 family) motifs	g1172	deletion	zuo1	Ribosome-associated complex head domain	g817	deletion	COX10	Converts protoheme IX and farnesyl diphosphate to heme O	g93	duplication	GUS1	Belongs to the class-I aminoacyl-tRNA synthetase family	g627	duplication	-	Transcription initiation factor IID, 18kD subunit	g3038	duplication	-	ABC transporter transmembrane region	g184	deletion
								g5403	duplication	-	Steryl acetyl hydrolase	g410	deletion	-	Aminotransferase class I and II	g1429	deletion	RAD2	Helix-hairpin-helix class 2 (Pol1 family) motifs	g1425	deletion	-	dehydratase	g1479	deletion	OPT6	oligopeptide transporter	g1173	deletion	-	SBDS protein C-terminal domain	g818	deletion	RPN8	regulatory subunit	g94	duplication	-	Dicarboxylic amino acid permease	g630	duplication	-	The RING-variant domain is a C4HC3 zinc-finger like motif found in a number of cellular and viral proteins. Some of these proteins have been shown both in vivo and in vitro to have ubiquitin E3 ligase activity.	g3040	duplication	-	monooxygenase	g185	deletion
								g5404	duplication	RRN3	RNA Polymerase	g411	deletion	NTE1	Intracellular phospholipase B that catalyzes the double deacylation of phosphatidylcholine (PC) to glycerophosphocholine (GroPCho). Plays an important role in membrane lipid homeostasis	g1440	deletion	-	Flo11 domain	g1426	deletion	RPF1	Brix	g1481	deletion	-	Amidase	g1177	deletion	QCR9	to Saccharomyces cerevisiae QCR9 (YGR183C)	g819	deletion	-	Conserved hypothetical ATP binding protein	g96	duplication	-	Domain of unknown function (DUF4451)	g659	deletion	CYR1	Adenylate cyclase	g3041	duplication	-	2OG-Fe(II) oxygenase superfamily	g186	deletion
								g5406	duplication	CHL1	ATP-dependent DNA helicase important for chromosome transmission and normal cell cycle progression in G(2) M (By similarity). May have a role in changing DNA topology to allow the loading of proteins involved in maintaining sister chromatid cohesion in the vicinity of the centromeres (By similarity). Has a specific role in chromosome segregation during meiosis II (By similarity)	g412	deletion	PIF1	DNA-dependent ATPase and 5'-3' DNA helicase required for the maintenance of both mitochondrial and nuclear genome stability. Efficiently unwinds G-quadruplex (G4) DNA structures and forked RNA-DNA hybrids. Resolves G4 structures, preventing replication pausing and double-strand breaks (DSBs) at G4 motifs. Involved in the maintenance of telomeric DNA. Inhibits telomere elongation, de novo telomere…	g1441	deletion	-	sensory perception of sound	g1429	deletion	RAD2	Helix-hairpin-helix class 2 (Pol1 family) motifs	g1482	deletion	BUB1	Mad3/BUB1 hoMad3/BUB1 homology region 1	g1175	deletion	-	-alpha-glucosidase	g820	deletion	-	Domain of unknown function (DUF3835)	g97	duplication	FMP45	SUR7/PalI family	g5	duplication	SAC7	GTPase activating protein (GAP) for	g3044	deletion	-	Class II Aldolase and Adducin N-terminal domain	g211	deletion
								g5407	duplication	-	Transcription factor IIIC subunit delta N-term	g413	deletion	-	Secretory pathway protein Sec39	g1442	deletion	OSH3	Belongs to the OSBP family	g1429	deletion	RAD2	Helix-hairpin-helix class 2 (Pol1 family) motifs	g1514	deletion	RPS6	Belongs to the eukaryotic ribosomal protein eS6 family	g1177	deletion	QCR9	to Saccharomyces cerevisiae QCR9 (YGR183C)	g915	deletion	DBR1	Lariat debranching enzyme, C-terminal domain	g116	deletion	GPH1	Phosphorylase is an important allosteric enzyme in carbohydrate metabolism. Enzymes from different sources differ in their regulatory mechanisms and in their natural substrates. However, all known phosphorylases share catalytic and structural properties	g8	duplication	-	tRNA-specific adenosine deaminase	g3045	deletion	-	Beta-alanine synthase	g212	deletion
								g5408	duplication	REG1	Fungal protein of unknown function (DUF1752)	g416	deletion	MRPL4	ribosomal protein	g1479	deletion	OPT6	oligopeptide transporter	g1440	deletion	-	Flo11 domain	g1515	deletion	SKG1	Plays a role in cell wall integrity. Affects the cell wall polymer composition in the growing region of the cell (By similarity)	g1178	deletion	TYS1	Tyrosyl-tRNA synthetase	g916	deletion	SLM2	PH domain	g118	deletion	MCM1	Transcription factor	g92	duplication	sif3	Uncharacterised ACR, YagE family COG1723	g3047	deletion	-	chromatin binding	g2802	deletion
								g5409	duplication	-	STIMATE family	g463	deletion	PPM1	Methylates the carboxyl group of the C-terminal leucine residue of protein phosphatase 2A catalytic subunits to form alpha-leucine ester residues	g1481	deletion	-	Amidase	g1441	deletion	-	sensory perception of sound	g1517	deletion	RLM1	MADS	g1179	deletion	UBR1	Ubiquitin-protein ligase	g917	deletion	RPL23A	Belongs to the universal ribosomal protein uL14 family	g116	deletion	GPH1	Phosphorylase is an important allosteric enzyme in carbohydrate metabolism. Enzymes from different sources differ in their regulatory mechanisms and in their natural substrates. However, all known phosphorylases share catalytic and structural properties	g93	duplication	GUS1	Belongs to the class-I aminoacyl-tRNA synthetase family	g3068	deletion	BLM3	Proteasome-substrate-size regulator, N-terminal	g1175	deletion
								g5410	duplication	-	Vps54-like protein	g464	deletion	TRM9	Methyltransferase domain	g1482	deletion	BUB1	Mad3/BUB1 hoMad3/BUB1 homology region 1	g1442	deletion	OSH3	Belongs to the OSBP family	g1515	deletion	SKG1	Plays a role in cell wall integrity. Affects the cell wall polymer composition in the growing region of the cell (By similarity)	g1238	deletion	GST2	Belongs to the GST superfamily	g918	deletion	TEL1	Serine threonine protein kinase which activates checkpoint signaling upon genotoxic stresses such as ionizing radiation (IR), ultraviolet light (UV), or DNA replication stalling, thereby acting as a DNA damage sensor. Recognizes the substrate consensus sequence ST -Q. Phosphorylates histone H2A to form H2AS128ph (gamma-H2A) at sites of DNA damage, involved in the regulation of DNA damage response…	g118	deletion	MCM1	Transcription factor	g94	duplication	-	Dicarboxylic amino acid permease	g3069	deletion	-	EF hand	g734	deletion
								g5411	duplication	MRI1	Catalyzes the interconversion of methylthioribose-1- phosphate (MTR-1-P) into methylthioribulose-1-phosphate (MTRu-1- P)	g467	deletion	POL3	DNA Polymerase	g1481	deletion	-	Amidase	g1479	deletion	OPT6	oligopeptide transporter	g1517	deletion	RLM1	MADS	g1240	deletion	ADR1	Zinc finger, C2H2 type	g923	duplication	WSC2	WSC domain	g118	deletion	MCM1	Transcription factor	g96	duplication	-	Domain of unknown function (DUF4451)	g3070	deletion	-	Plectin/S10 domain
								g5412	duplication	PEX12	Pex2 / Pex12 amino terminal region	g570	deletion	RTA1	to uniprot P40100 Saccharomyces cerevisiae YER185W	g1482	deletion	BUB1	Mad3/BUB1 hoMad3/BUB1 homology region 1	g1481	deletion	-	Amidase	g1515	duplication	SKG1	Plays a role in cell wall integrity. Affects the cell wall polymer composition in the growing region of the cell (By similarity)	g1244	deletion	msp1	Belongs to the TRAFAC class dynamin-like GTPase superfamily. Dynamin Fzo YdjA family	g925	duplication	GCV1	The glycine cleavage system catalyzes the degradation of glycine	g177	deletion	SLA2	I/LWEQ domain	g92	duplication	sif3	Uncharacterised ACR, YagE family COG1723	g3071	deletion	ARN1	Transporter, member of the ARN family of transporters that specifically recognize siderophore-iron chelates responsible for uptake of iron bound to
								g5414	duplication	NOT3	Not1 N-terminal domain, CCR4-Not complex component	g572	deletion	NdufS2	Belongs to the complex I 49 kDa subunit family	g1483	deletion	GPI16	transamidase	g1482	deletion	BUB1	Mad3/BUB1 hoMad3/BUB1 homology region 1	g1517	duplication	RLM1	MADS	g1245	deletion	NAN1	WD40 repeats	g929	duplication	srp72	Signal-recognition-particle assembly has a crucial role in targeting secretory proteins to the rough endoplasmic reticulum membrane	g178	deletion	GRC3	polynucleotide 5'-hydroxyl-kinase activity	g93	duplication	GUS1	Belongs to the class-I aminoacyl-tRNA synthetase family	g1796	deletion	YKE2	Prefoldin subunit
								g5415	duplication	KAR2	Belongs to the heat shock protein 70 family	g576	deletion	AFR075C	pheromone-regulated membrane protein	g1484	deletion	-	Elongator subunit Iki1	g1481	deletion	-	Amidase	g1640	deletion	HAL9	GAL4-like Zn(II)2Cys6 (or C6 zinc) binuclear cluster DNA-binding domain	g1246	deletion	RPB10	DNA-directed RNA	g255	duplication	ETF1	Electron transfer flavoprotein FAD-binding domain	g181	deletion	-	Probable molybdopterin binding domain	g94	duplication	-	Dicarboxylic amino acid permease	g1798	deletion	-	PRELI-like family
								g5416	duplication	PKAR	cAMP-dependent protein kinase regulatory subunit	g577	deletion	-	Programmed cell death protein 2, C-terminal putative domain	g1485	duplication	prp10	to Saccharomyces cerevisiae HSH155 (YMR288W)	g1482	deletion	BUB1	Mad3/BUB1 hoMad3/BUB1 homology region 1	g1643	deletion	STI1	Heat Shock Protein	g1247	deletion	CPS1	Peptidase dimerisation domain	g401	duplication	-	to Saccharomyces cerevisiae SCD5 (YOR329C)	g181	deletion	-	Probable molybdopterin binding domain	g96	duplication	-	Domain of unknown function (DUF4451)	g1800	deletion	-	Belongs to the AAA ATPase family
								g5417	duplication	ERG28	Erg28 like protein	g579	deletion	IFM1	Initiation factor	g1486	duplication	-	to Saccharomyces cerevisiae PFS1 (YHR185C)	g1483	deletion	GPI16	transamidase	g1644	deletion	FCR3	basic region leucin zipper	g1245	duplication	NAN1	WD40 repeats	g404	duplication	KEX1	Protease with a carboxypeptidase B-like function involved in the C-terminal processing of the lysine and arginine residues from protein precursors. Promotes cell fusion and is involved in the programmed cell death (By similarity)	g181	deletion	-	Probable molybdopterin binding domain	g97	duplication	FMP45	SUR7/PalI family	g1798	deletion	-	PRELI-like family
								g5418	duplication	NIC96	Nuclear pore protein	g591	deletion	-	Protein of unknown function (DUF3533)	g1487	duplication	-	Melanoma-associated antigen	g1484	deletion	-	Elongator subunit Iki1	g1646	deletion	PAP1	Poly(A) polymerase	g1246	duplication	RPB10	DNA-directed RNA	g450	deletion	ATS1	Regulator of chromosome condensation (RCC1) repeat	g182	deletion	-	Serine threonine-protein phosphatase	g116	deletion	GPH1	Phosphorylase is an important allosteric enzyme in carbohydrate metabolism. Enzymes from different sources differ in their regulatory mechanisms and in their natural substrates. However, all known phosphorylases share catalytic and structural properties	g1800	deletion	-	Belongs to the AAA ATPase family
								g5419	duplication	HNM1	Amino acid permease	g593	deletion	SHM1	Interconversion of serine and glycine	g1488	duplication	cprA	belongs to the flavoprotein pyridine nucleotide cytochrome reductase family	g1485	duplication	prp10	to Saccharomyces cerevisiae HSH155 (YMR288W)	g1647	deletion	OSH6	Belongs to the OSBP family	g1247	duplication	CPS1	Peptidase dimerisation domain	g451	deletion	-	Protein of unknown function (DUF775)	g184	deletion	PHO80	Cyclin	g118	deletion	MCM1	Transcription factor	g1817	duplication	-	TOG
								g5420	duplication	CHA1	Pyridoxal-phosphate dependent enzyme	g594	deletion	SIN4	Component of the Mediator complex, a coactivator involved in the regulated transcription of nearly all RNA polymerase II-dependent genes. Mediator functions as a bridge to convey information from gene-specific regulatory proteins to the basal RNA polymerase II transcription machinery. Mediator is recruited to promoters by direct interactions with regulatory proteins and serves as a scaffold for t…	g1495	deletion	ATG1	Serine threonine protein kinase involved in the cytoplasm to vacuole transport (Cvt) and found to be essential in autophagy, where it is required for the formation of autophagosomes. Involved in the clearance of protein aggregates which cannot be efficiently cleared by the proteasome. Required for selective autophagic degradation of the nucleus (nucleophagy) as well as for mitophagy which contrib…	g1486	duplication	-	to Saccharomyces cerevisiae PFS1 (YHR185C)	g1648	deletion	PIK1	Belongs to the PI3 PI4-kinase family	g1298	deletion	-	Basic region leucine zipper	g453	deletion	CYS3	Cystathionine gamma-lyase	g185	deletion	SRC1	Man1-Src1p-C-terminal domain	g118	deletion	MCM1	Transcription factor	g1818	duplication	NUXM	C-terminal of NADH-ubiquinone oxidoreductase 21 kDa subunit
								g5421	duplication	-	structural molecule activity	g616	deletion	-	Insulinase (Peptidase family M16)	g1514	deletion	RPS6	Belongs to the eukaryotic ribosomal protein eS6 family	g1487	duplication	-	Melanoma-associated antigen	g1649	deletion	-	sequence-specific DNA binding	g1361	deletion	SWI1	ARID/BRIGHT DNA binding domain	g454	deletion	SIL1	Required for protein translocation and folding in the endoplasmic reticulum (ER). Functions as a nucleotide exchange factor for the ER lumenal chaperone KAR2 (By similarity)	g186	deletion	RAV2	Rogdi leucine zipper containing protein	g177	deletion	SLA2	I/LWEQ domain	g1819	duplication	-	Belongs to the peroxisomal membrane protein PXMP2 4 family
								g5422	duplication	DCW1	Mannan endo-1,6-alpha-mannosidase	g619	deletion	SSH4	SPRY domain	g1515	deletion	SKG1	Plays a role in cell wall integrity. Affects the cell wall polymer composition in the growing region of the cell (By similarity)	g1488	duplication	cprA	belongs to the flavoprotein pyridine nucleotide cytochrome reductase family	g1646	deletion	PAP1	Poly(A) polymerase	g1362	deletion	MNN10	galactosyl transferase GMA12/MNN10 family	g463	deletion	PPM1	Methylates the carboxyl group of the C-terminal leucine residue of protein phosphatase 2A catalytic subunits to form alpha-leucine ester residues	g211	deletion	ATM1	Performs an essential function in the generation of cytoplasmic iron-sulfur proteins by mediating the ATP-dependent export of Fe S cluster precursors synthesized by NFS1 and other mitochondrial proteins. Hydrolyzes ATP. Binds glutathione and may function by transporting a glutathione-conjugated iron-sulfur compound (By similarity)	g178	deletion	GRC3	polynucleotide 5'-hydroxyl-kinase activity	g1820	duplication	-	POC1 chaperone
								g5423	duplication	SNX4	phosphatidylinositol binding	g619	deletion	SSH4	SPRY domain	g1517	deletion	RLM1	MADS	g1495	deletion	ATG1	Serine threonine protein kinase involved in the cytoplasm to vacuole transport (Cvt) and found to be essential in autophagy, where it is required for the formation of autophagosomes. Involved in the clearance of protein aggregates which cannot be efficiently cleared by the proteasome. Required for selective autophagic degradation of the nucleus (nucleophagy) as well as for mitophagy which contrib…	g1647	deletion	OSH6	Belongs to the OSBP family	g1363	deletion	PEX10	Pex2 / Pex12 amino terminal region	g464	deletion	TRM9	Methyltransferase domain	g212	deletion	-	alanine glyoxylate aminotransferase	g181	deletion	-	Probable molybdopterin binding domain	g1821	duplication	-	Nuclear pore assembly and biogenesis
								g5424	duplication	PTM1	Lung seven transmembrane receptor	g621	deletion	UBC2	Belongs to the ubiquitin-conjugating enzyme family	g1515	deletion	SKG1	Plays a role in cell wall integrity. Affects the cell wall polymer composition in the growing region of the cell (By similarity)	g1514	deletion	RPS6	Belongs to the eukaryotic ribosomal protein eS6 family	g1648	deletion	PIK1	Belongs to the PI3 PI4-kinase family	g1364	deletion	TIM11	ATP synthase E chain	g467	deletion	POL3	DNA Polymerase	g5059	deletion	-	Ferric reductase	g182	deletion	-	Serine threonine-protein phosphatase	g1822	duplication	NIT2	nitrilase superfamily
								g5425	duplication	RPN9	motif in proteasome subunits, Int-6, Nip-1 and TRIP-15	g4	deletion	LEO1	Leo1-like protein	g1517	deletion	RLM1	MADS	g1515	deletion	SKG1	Plays a role in cell wall integrity. Affects the cell wall polymer composition in the growing region of the cell (By similarity)	g1649	deletion	-	sequence-specific DNA binding	g1365	deletion	RCH1	SBF-like CPA transporter family (DUF4137)	g565	deletion	PLC1	Phosphoinositide phospholipase C	g732	deletion	SDT1	Haloacid dehalogenase-like hydrolase	g184	deletion	PHO80	Cyclin	g1824	duplication	PDK2	Mitochondrial branched-chain alpha-ketoacid dehydrogenase kinase
								g5426	duplication	SNX41	phosphatidylinositol binding	g5	deletion	SAC7	GTPase activating protein (GAP) for	g1515	duplication	SKG1	Plays a role in cell wall integrity. Affects the cell wall polymer composition in the growing region of the cell (By similarity)	g1517	deletion	RLM1	MADS	g1651	deletion	RCY1	Exocyst complex component Sec10	g1366	deletion	PTC7	Stage II sporulation protein E (SpoIIE)	g566	deletion	ENP1	Bystin	g734	deletion	TIP41	TIP41-like family	g185	deletion	SRC1	Man1-Src1p-C-terminal domain	g1825	duplication	PEX13	Peroxin 13, N-terminal region
								g5428	duplication	-	Epsin N-terminal homology (ENTH) domain	g92	duplication	sif3	Uncharacterised ACR, YagE family COG1723	g1517	duplication	RLM1	MADS	g1515	duplication	SKG1	Plays a role in cell wall integrity. Affects the cell wall polymer composition in the growing region of the cell (By similarity)	g1696	deletion	-	Tc5 transposase DNA-binding domain	g1367	deletion	PEP7	Multivalent adaptor protein that facilitates vesicle-mediated vacuolar protein sorting by ensuring high-fidelity vesicle docking and fusion which are essential for targeting of vesicles to the endosome	g567	deletion	ERC1	MatE					g186	deletion	RAV2	Rogdi leucine zipper containing protein	g1901	deletion	ASF1	Histone chaperone that facilitates histone deposition and histone exchange and removal during nucleosome assembly and disassembly
								g5429	duplication	ESC4	Regulator of Ty1 transposition protein 107 BRCT domain	g93	duplication	GUS1	Belongs to the class-I aminoacyl-tRNA synthetase family	g1542	deletion	MRP10	Involved in mitochondrial genome encoded proteins translation	g1517	duplication	RLM1	MADS	g1697	deletion	COF1	Belongs to the actin-binding proteins ADF family	g1371	deletion	-	Transcriptional Coactivator p15 (PC4)	g570	deletion	RTA1	to uniprot P40100 Saccharomyces cerevisiae YER185W					g211	deletion	ATM1	Performs an essential function in the generation of cytoplasmic iron-sulfur proteins by mediating the ATP-dependent export of Fe S cluster precursors synthesized by NFS1 and other mitochondrial proteins. Hydrolyzes ATP. Binds glutathione and may function by transporting a glutathione-conjugated iron-sulfur compound (By similarity)	g1903	deletion	-	Membrane transport protein
								g5430	duplication	CLB2	Belongs to the cyclin family	g94	duplication	-	Dicarboxylic amino acid permease	g1543	deletion	TEF4	Elongation factor 1 gamma, conserved domain	g1542	deletion	MRP10	Involved in mitochondrial genome encoded proteins translation	g1698	deletion	XDJ1	DnaJ central domain	g1372	deletion	MNR2	CorA-like Mg2+ transporter protein	g572	deletion	NdufS2	Belongs to the complex I 49 kDa subunit family					g212	deletion	-	alanine glyoxylate aminotransferase	g2105	deletion	-	A domain family that is part of the cupin metalloenzyme superfamily.
								g5432	duplication	APT1	adenine phosphoribosyltransferase	g96	duplication	-	Domain of unknown function (DUF4451)	g1545	deletion	-	Transient receptor potential (TRP) ion channel	g1543	deletion	TEF4	Elongation factor 1 gamma, conserved domain	g1700	deletion	CSF1	to Saccharomyces cerevisiae CSF1 (YLR087C)	g1373	deletion	YET1	B-cell receptor-associated protein 31-like	g570	deletion	RTA1	to uniprot P40100 Saccharomyces cerevisiae YER185W					g734	deletion	TIP41	TIP41-like family	g2106	deletion	PDX3	Pyridoxamine 5'-phosphate oxidase
								g5433	duplication	DYN2	Dynein light chain 1, cytoplasmic	g97	duplication	FMP45	SUR7/PalI family	g1546	deletion	RMS1	SET (Su(var)3-9, Enhancer-of-zeste, Trithorax) domain	g1545	deletion	-	Transient receptor potential (TRP) ion channel	g1707	deletion	SKN7	heat shock factor	g1374	deletion	SYP1	Muniscin C-terminal mu homology domain	g572	deletion	NdufS2	Belongs to the complex I 49 kDa subunit family					g660	deletion	LMO1	Saccharomyces cerevisiae YLL007c	g2107	deletion	-	Ribosomal L32p protein family
								g5434	duplication	-	Metal dependent phosphohydrolases with conserved 'HD' motif.	g93	deletion	GUS1	Belongs to the class-I aminoacyl-tRNA synthetase family	g1556	deletion	AUR1	Aureobasidin A resistance protein	g1546	deletion	RMS1	SET (Su(var)3-9, Enhancer-of-zeste, Trithorax) domain	g1708	deletion	-	SRR1	g1424	deletion	-	to CA3328 IPF10564 Candida albicans	g576	deletion	AFR075C	pheromone-regulated membrane protein									g2108	deletion	CDC10	Belongs to the TRAFAC class TrmE-Era-EngA-EngB-Septin- like GTPase superfamily. Septin GTPase family
								g5435	duplication	SSN2	Component of the SRB8-11 complex. The SRB8-11 complex is a regulatory module of the Mediator complex which is itself involved in regulation of basal and activated RNA polymerase II- dependent transcription. The SRB8-11 complex may be involved in the transcriptional repression of a subset of genes regulated by Mediator. It may inhibit the association of the Mediator complex with RNA polymerase II …	g94	deletion	-	Dicarboxylic amino acid permease	g1558	deletion	GPR1	Pfam:Git3_C	g1556	deletion	AUR1	Aureobasidin A resistance protein	g1709	deletion	PRS1	N-terminal domain of ribose phosphate pyrophosphokinase	g1425	deletion	-	dehydratase	g577	deletion	-	Programmed cell death protein 2, C-terminal putative domain									g2129	deletion	MND1	Required for proper homologous chromosome pairing and efficient cross-over and intragenic recombination during meiosis
								g5430	duplication	CLB2	Belongs to the cyclin family	g97	deletion	FMP45	SUR7/PalI family	g1560	deletion	-	Saccharomyces cerevisiae YNL190W	g1558	deletion	GPR1	Pfam:Git3_C	g1710	deletion	GRP2	NADPH-dependent methylglyoxal reductase	g1426	deletion	RPF1	Brix	g579	deletion	IFM1	Initiation factor									g2130	deletion	-	Fatty alcohol oxidase
								g5432	duplication	APT1	adenine phosphoribosyltransferase	g116	deletion	GPH1	Phosphorylase is an important allosteric enzyme in carbohydrate metabolism. Enzymes from different sources differ in their regulatory mechanisms and in their natural substrates. However, all known phosphorylases share catalytic and structural properties	g1561	deletion	NUC1	mitochondrial nuclease	g1560	deletion	-	Saccharomyces cerevisiae YNL190W	g1711	deletion	LAP4	Belongs to the peptidase M18 family	g1429	deletion	RAD2	Helix-hairpin-helix class 2 (Pol1 family) motifs	g591	deletion	-	Protein of unknown function (DUF3533)									g2133	deletion	GTS1	Putative GTP-ase activating proteins for the small GTPase, ARF
								g5433	duplication	DYN2	Dynein light chain 1, cytoplasmic	g118	deletion	MCM1	Transcription factor	g1562	deletion	SAP98	aspartic-type endopeptidase activity	g1561	deletion	NUC1	mitochondrial nuclease	g1712	deletion	MDJ1	DnaJ central domain	g1429	deletion	RAD2	Helix-hairpin-helix class 2 (Pol1 family) motifs	g593	deletion	SHM1	Interconversion of serine and glycine									g2237	deletion	ECI1	Enoyl-CoA hydratase/isomerase
								g5434	duplication	-	Metal dependent phosphohydrolases with conserved 'HD' motif.	g118	deletion	MCM1	Transcription factor	g1563	deletion	FAS1	fatty acid synthase	g1562	deletion	SAP98	aspartic-type endopeptidase activity	g1713	deletion	-	NUP50 (Nucleoporin 50 kDa)	g1479	deletion	OPT6	oligopeptide transporter	g594	deletion	SIN4	Component of the Mediator complex, a coactivator involved in the regulated transcription of nearly all RNA polymerase II-dependent genes. Mediator functions as a bridge to convey information from gene-specific regulatory proteins to the basal RNA polymerase II transcription machinery. Mediator is recruited to promoters by direct interactions with regulatory proteins and serves as a scaffold for t…									g2238	deletion	NPR3	Mediates inactivation of the TORC1 complex in response to amino acid starvation. Required for meiotic nuclear division (By similarity)
								g5435	duplication	SSN2	Component of the SRB8-11 complex. The SRB8-11 complex is a regulatory module of the Mediator complex which is itself involved in regulation of basal and activated RNA polymerase II- dependent transcription. The SRB8-11 complex may be involved in the transcriptional repression of a subset of genes regulated by Mediator. It may inhibit the association of the Mediator complex with RNA polymerase II …	g177	deletion	SLA2	I/LWEQ domain	g1640	deletion	HAL9	GAL4-like Zn(II)2Cys6 (or C6 zinc) binuclear cluster DNA-binding domain	g1563	deletion	FAS1	fatty acid synthase	g1715	deletion	HEX1	beta-hexosaminidase	g1481	deletion	-	Amidase	g625	duplication	-	Ubiquitin fusion degradation protein UFD1									g2240	deletion	LCB1	Aminotransferase class I and II
								g5436	duplication	SPT5	The SPT4-SPT5 complex mediates both activation and inhibition of transcription elongation, and plays a role in pre- mRNA processing. This complex seems to be important for the stability of the RNA polymerase II elongation machinery on the chromatin template but not for the inherent ability of this machinery to translocate down the gene	g178	deletion	GRC3	polynucleotide 5'-hydroxyl-kinase activity	g1696	deletion	-	Tc5 transposase DNA-binding domain	g1640	deletion	HAL9	GAL4-like Zn(II)2Cys6 (or C6 zinc) binuclear cluster DNA-binding domain	g1716	deletion	THR4	Threonine synthase	g1482	deletion	BUB1	Mad3/BUB1 hoMad3/BUB1 homology region 1	g626	duplication	ERG5	Belongs to the cytochrome P450 family									g2242	deletion	PRP8	to Saccharomyces cerevisiae PRP8 (YHR165C)
								g5437	duplication	-	RNA polymerase transcription factor	g181	deletion	-	Probable molybdopterin binding domain	g1697	deletion	COF1	Belongs to the actin-binding proteins ADF family	g1696	deletion	-	Tc5 transposase DNA-binding domain	g1717	deletion	TAM41	Mitochondrial matrix Mmp37	g1514	deletion	RPS6	Belongs to the eukaryotic ribosomal protein eS6 family	g627	duplication	-	Transcription initiation factor IID, 18kD subunit									g2243	deletion	ECI1	to Saccharomyces cerevisiae ECI1 (YLR284C) and DCI1 (YOR180C)
								g5438	duplication	TAD2	adenosine deaminase	g182	deletion	-	Serine threonine-protein phosphatase	g1698	deletion	XDJ1	DnaJ central domain	g1697	deletion	COF1	Belongs to the actin-binding proteins ADF family	g732	deletion	SDT1	Haloacid dehalogenase-like hydrolase	g1515	deletion	SKG1	Plays a role in cell wall integrity. Affects the cell wall polymer composition in the growing region of the cell (By similarity)	g630	duplication	-	The RING-variant domain is a C4HC3 zinc-finger like motif found in a number of cellular and viral proteins. Some of these proteins have been shown both in vivo and in vitro to have ubiquitin E3 ligase activity.									g2244	deletion	cut23	Anaphase promoting complex subunit 8 / Cdc23
								g5439	duplication	PPE1	Demethylates proteins that have been reversibly carboxymethylated	g184	deletion	PHO80	Cyclin	g1700	deletion	CSF1	to Saccharomyces cerevisiae CSF1 (YLR087C)	g1698	deletion	XDJ1	DnaJ central domain	g733	deletion	-	Belongs to the peptidase A1 family	g1517	deletion	RLM1	MADS	g631	duplication	PMT1	Dolichyl-phosphate-mannose--protein mannosyltransferase 1									g2247	deletion	-	ABC transporter
								g5440	duplication	QNS1	) synthase glutamine-hydrolyzing	g185	deletion	SRC1	Man1-Src1p-C-terminal domain	g1707	deletion	SKN7	heat shock factor	g1700	deletion	CSF1	to Saccharomyces cerevisiae CSF1 (YLR087C)	g735	deletion	GDE1	Glycerophosphoryl diester phosphodiesterase family	g1515	deletion	SKG1	Plays a role in cell wall integrity. Affects the cell wall polymer composition in the growing region of the cell (By similarity)	g635	deletion	-	Family of unknown function (DUF5427)									g2248	deletion	RPS20	ribosomal protein
								g5441	duplication	-	Taurine catabolism dioxygenase TauD, TfdA family	g186	deletion	RAV2	Rogdi leucine zipper containing protein	g1708	deletion	-	SRR1	g1707	deletion	SKN7	heat shock factor	g735	deletion	GDE1	Glycerophosphoryl diester phosphodiesterase family	g1517	deletion	RLM1	MADS	g636	deletion	-	Belongs to the small heat shock protein (HSP20) family									g2249	deletion	ATP10	ATP10 protein
								g5442	duplication	ned1	LNS2	g5059	deletion	-	Ferric reductase	g1709	deletion	PRS1	N-terminal domain of ribose phosphate pyrophosphokinase	g1708	deletion	-	SRR1	g736	deletion	CAR1	Belongs to the arginase family	g1515	duplication	SKG1	Plays a role in cell wall integrity. Affects the cell wall polymer composition in the growing region of the cell (By similarity)	g638	deletion	-	Uncharacterised protein domain (DUF2415)									g2250	deletion	DCP2	Dcp2, box A domain
								g5443	duplication	-	Arginine methyltransferase involved in the assembly or stability of mitochondrial NADH ubiquinone oxidoreductase complex (complex I)	g3512	deletion	-	nitrosoguanidine resistance protein	g1710	deletion	GRP2	NADPH-dependent methylglyoxal reductase	g1709	deletion	PRS1	N-terminal domain of ribose phosphate pyrophosphokinase	g737	deletion	vip1	RNA recognition motif	g1517	duplication	RLM1	MADS	g639	deletion	-	La domain									g2252	deletion	rio2	Rio2, N-terminal
								g3111	duplication	GDB1	Glycogen debranching enzyme	g1175	deletion	-	-alpha-glucosidase	g1711	deletion	LAP4	Belongs to the peptidase M18 family	g1710	deletion	GRP2	NADPH-dependent methylglyoxal reductase	g739	deletion	FSH3	Serine hydrolase (FSH1)	g1640	deletion	HAL9	GAL4-like Zn(II)2Cys6 (or C6 zinc) binuclear cluster DNA-binding domain	g92	duplication	sif3	Uncharacterised ACR, YagE family COG1723									g2253	deletion	SSB1	Belongs to the heat shock protein 70 family
								g3112	duplication	-	uniprot P32917 Saccharomyces cerevisiae YDR103W STE5 Scaffold protein that in response to pheromone shuttles from the nucleus to the plasma membrane and assembles kinases Ste11p Ste7p and Fus3p into a specific signaling complex	g1429	deletion	RAD2	Helix-hairpin-helix class 2 (Pol1 family) motifs	g1712	deletion	MDJ1	DnaJ central domain	g1711	deletion	LAP4	Belongs to the peptidase M18 family	g740	deletion	-	OST3 / OST6 family, transporter family	g1640	deletion	HAL9	GAL4-like Zn(II)2Cys6 (or C6 zinc) binuclear cluster DNA-binding domain	g93	duplication	GUS1	Belongs to the class-I aminoacyl-tRNA synthetase family									g2254	deletion	PTP1	Protein tyrosine phosphatase, catalytic domain
								g3113	duplication	PDA1	The pyruvate dehydrogenase complex catalyzes the overall conversion of pyruvate to acetyl-CoA and CO(2)	g96	deletion	-	Domain of unknown function (DUF4451)	g1713	deletion	-	NUP50 (Nucleoporin 50 kDa)	g1712	deletion	MDJ1	DnaJ central domain	g741	deletion	-	ubiquitin carboxyl-terminal hydrolase	g1640	deletion	HAL9	GAL4-like Zn(II)2Cys6 (or C6 zinc) binuclear cluster DNA-binding domain	g94	duplication	-	Dicarboxylic amino acid permease									g2255	deletion	ACO1	Belongs to the aconitase IPM isomerase family
								g3114	duplication	brr2	Sec63 Brl domain					g1715	deletion	HEX1	beta-hexosaminidase	g1713	deletion	-	NUP50 (Nucleoporin 50 kDa)	g742	deletion	-	Belongs to the phospholipid scramblase family	g1643	deletion	STI1	Heat Shock Protein	g96	duplication	-	Domain of unknown function (DUF4451)									g2257	deletion	SSY5	Protease component of the SPS-sensor system, which regulates the expression of several amino acid-metabolizing enzymes and amino acid- and peptide-permeases in response to extracellular amino acid levels by controlling the activity of two transcription factors, STP1 and STP2. Catalyzes the activation of these transcription factors, which are synthesized as latent cytoplasmic precursors, by proteo…
								g3115	duplication	TRP4	Glycosyl transferase family, a/b domain					g1716	deletion	THR4	Threonine synthase	g1715	deletion	HEX1	beta-hexosaminidase	g748	duplication	oca3	tetratricopeptide repeat domain-containing protein	g1643	deletion	STI1	Heat Shock Protein	g92	duplication	sif3	Uncharacterised ACR, YagE family COG1723									g2258	deletion	FBP26	Phosphoglycerate mutase family
								g3116	duplication	UPS2	PRELI-like family					g1717	deletion	TAM41	Mitochondrial matrix Mmp37	g1716	deletion	THR4	Threonine synthase	g748	duplication	oca3	tetratricopeptide repeat domain-containing protein	g1644	deletion	FCR3	basic region leucin zipper	g93	duplication	GUS1	Belongs to the class-I aminoacyl-tRNA synthetase family									g2259	deletion	hus5	Belongs to the ubiquitin-conjugating enzyme family
								g3117	duplication	-	endocytic hemoglobin import					g732	deletion	SDT1	Haloacid dehalogenase-like hydrolase	g1717	deletion	TAM41	Mitochondrial matrix Mmp37	g801	deletion	-	to Saccharomyces cerevisiae HUA1 (YGR268C)	g1646	deletion	PAP1	Poly(A) polymerase	g94	duplication	-	Dicarboxylic amino acid permease									g2260	deletion	SKI2	DSHCT
								g3118	duplication	ubi3	Fusion protein that is cleaved to yield a ribosomal protein of the small (40S) subunit and ubiquitin					g733	deletion	-	Belongs to the peptidase A1 family	g732	deletion	SDT1	Haloacid dehalogenase-like hydrolase	g803	deletion	-	Saccharomyces cerevisiae YGR237C	g1647	deletion	OSH6	Belongs to the OSBP family	g96	duplication	-	Domain of unknown function (DUF4451)									g2262	deletion	AFG2	ATPase family associated with various cellular activities (AAA)
								g3119	duplication	SEC10	Exocyst complex component Sec10					g735	deletion	GDE1	Glycerophosphoryl diester phosphodiesterase family	g733	deletion	-	Belongs to the peptidase A1 family	g804	deletion	-	Saccharomyces cerevisiae YGR266w	g1648	deletion	PIK1	Belongs to the PI3 PI4-kinase family	g97	duplication	FMP45	SUR7/PalI family									g2263	deletion	PEX19	Pex19 protein family
								g3114	duplication	brr2	Sec63 Brl domain					g735	deletion	GDE1	Glycerophosphoryl diester phosphodiesterase family	g735	deletion	GDE1	Glycerophosphoryl diester phosphodiesterase family	g805	deletion	PPR1	Fungal specific transcription factor domain	g1649	deletion	-	sequence-specific DNA binding	g116	deletion	GPH1	Phosphorylase is an important allosteric enzyme in carbohydrate metabolism. Enzymes from different sources differ in their regulatory mechanisms and in their natural substrates. However, all known phosphorylases share catalytic and structural properties									g2264	deletion	PTC5	Serine/threonine phosphatases, family 2C, catalytic domain
								g3115	duplication	TRP4	Glycosyl transferase family, a/b domain					g736	deletion	CAR1	Belongs to the arginase family	g735	deletion	GDE1	Glycerophosphoryl diester phosphodiesterase family	g804	deletion	-	Saccharomyces cerevisiae YGR266w	g1646	deletion	PAP1	Poly(A) polymerase	g118	deletion	MCM1	Transcription factor									g2266	deletion	-	arm repeat-containing protein
								g3116	duplication	UPS2	PRELI-like family					g737	deletion	vip1	RNA recognition motif	g736	deletion	CAR1	Belongs to the arginase family	g805	deletion	PPR1	Fungal specific transcription factor domain	g1647	deletion	OSH6	Belongs to the OSBP family	g118	deletion	MCM1	Transcription factor									g2268	deletion	FUM1	Lyase
								g3117	duplication	-	endocytic hemoglobin import					g739	deletion	FSH3	Serine hydrolase (FSH1)	g737	deletion	vip1	RNA recognition motif	g808	deletion	ATG16	Stabilizes the ATG5-ATG12 conjugate which is necessary for autophagy. The ATG5-ATG12 ATG16 complex is required for efficient promotion of ATG8-conjugation to phosphatidylethanolamine and ATG8 localization to the pre- autophagosomal structure (PAS). Recruits also ATG3 to the PAS. Involved in endoplasmic reticulum-specific autophagic process and is essential for the survival of cells subjected to s…	g1648	deletion	PIK1	Belongs to the PI3 PI4-kinase family	g177	deletion	SLA2	I/LWEQ domain									g2269	deletion	-	uniprot Q08176 Saccharomyces cerevisiae YOL026C MIM1 Mitochondrial outer membrane protein that mediates assembly of mitochondrial beta- barrel proteins
								g3118	duplication	ubi3	Fusion protein that is cleaved to yield a ribosomal protein of the small (40S) subunit and ubiquitin					g740	deletion	-	OST3 / OST6 family, transporter family	g739	deletion	FSH3	Serine hydrolase (FSH1)	g810	deletion	RIM13	Belongs to the peptidase C2 family	g1649	deletion	-	sequence-specific DNA binding	g178	deletion	GRC3	polynucleotide 5'-hydroxyl-kinase activity									g2271	deletion	TPM2	Tropomyosin like
								g3119	duplication	SEC10	Exocyst complex component Sec10					g741	deletion	-	ubiquitin carboxyl-terminal hydrolase	g740	deletion	-	OST3 / OST6 family, transporter family	g811	deletion	OST3	OST3 / OST6 family, transporter family	g1651	deletion	RCY1	Exocyst complex component Sec10	g181	deletion	-	Probable molybdopterin binding domain									g2272	deletion	-	N-glycosylation protein
								g3120	duplication	-	Something about silencing, SAS, complex subunit 4					g742	deletion	-	Belongs to the phospholipid scramblase family	g741	deletion	-	ubiquitin carboxyl-terminal hydrolase	g813	deletion	PSD2	Catalyzes the formation of phosphatidylethanolamine (PtdEtn) from phosphatidylserine (PtdSer). Plays a central role in phospholipid metabolism and in the interorganelle trafficking of phosphatidylserine	g1696	deletion	-	Tc5 transposase DNA-binding domain	g181	deletion	-	Probable molybdopterin binding domain									g2273	deletion	TSR1	Protein of unknown function (DUF663)
								g3121	duplication	SCC2	Sister chromatid cohesion protein					g744	duplication	SFC1	Belongs to the mitochondrial carrier (TC 2.A.29) family	g742	deletion	-	Belongs to the phospholipid scramblase family	g817	deletion	COX10	Converts protoheme IX and farnesyl diphosphate to heme O	g1697	deletion	COF1	Belongs to the actin-binding proteins ADF family	g182	deletion	-	Serine threonine-protein phosphatase									g2276	deletion	rga8	Domain found in Dishevelled, Egl-10, and Pleckstrin (DEP)
								g3123	duplication	MET16	reductase					g748	duplication	oca3	tetratricopeptide repeat domain-containing protein	g744	duplication	SFC1	Belongs to the mitochondrial carrier (TC 2.A.29) family	g818	deletion	RPN8	regulatory subunit	g1698	deletion	XDJ1	DnaJ central domain	g184	deletion	PHO80	Cyclin									g2278	deletion	LPD1	dihydrolipoyl dehydrogenase
								g3124	duplication	-	Cytochrome P-450					g748	duplication	oca3	tetratricopeptide repeat domain-containing protein	g748	duplication	oca3	tetratricopeptide repeat domain-containing protein	g819	deletion	-	Conserved hypothetical ATP binding protein	g1700	deletion	CSF1	to Saccharomyces cerevisiae CSF1 (YLR087C)	g185	deletion	SRC1	Man1-Src1p-C-terminal domain									g2279	deletion	SEC5	Exocyst complex component Sec5
								g3125	duplication	YDC1	Ceramidase					g801	deletion	-	to Saccharomyces cerevisiae HUA1 (YGR268C)	g748	duplication	oca3	tetratricopeptide repeat domain-containing protein	g820	deletion	-	Domain of unknown function (DUF3835)	g1707	deletion	SKN7	heat shock factor	g186	deletion	RAV2	Rogdi leucine zipper containing protein									g2280	deletion	-	Pyridoxamine 5'-phosphate oxidase
								g3126	duplication	msh2	Component of the post-replicative DNA mismatch repair system (MMR)					g803	deletion	-	Saccharomyces cerevisiae YGR237C	g801	deletion	-	to Saccharomyces cerevisiae HUA1 (YGR268C)	g822	deletion	ACH1	acetyl-coA hydrolase	g1708	deletion	-	SRR1	g247	deletion	-	PX-associated									g2281	deletion	-	Phenol hydroxylase
								g3127	duplication	ZRT1	ZIP Zinc transporter					g804	deletion	-	Saccharomyces cerevisiae YGR266w	g803	deletion	-	Saccharomyces cerevisiae YGR237C	g824	deletion	ESF2	Involved in the small subunit (SSU) processome assembly and function, and in the 18S rRNA synthesis. Required for the early cleavages at sites A0, A1 and A2 (By similarity)	g1709	deletion	PRS1	N-terminal domain of ribose phosphate pyrophosphokinase	g5059	deletion	-	Ferric reductase									g2282	deletion	-	Lecithin:cholesterol acyltransferase
[truncated: 912 more rows]
[truncated: 6 more columns]
