# Supplementary material for: Origin of fungal hybrids with pathogenic potential from warm seawater environments
Source: Nat Commun. 2023 Oct 30;14:6919. doi: 10.1038/s41467-023-42679-4 (PMC10616089; doi:10.1038/s41467-023-42679-4)
Supplement: Supplementary file 11 — Source Data [file 41467_2023_42679_MOESM11_ESM.xlsx]

## Sheet: Figure 1b
Figure 1b
Strain	Chromosome	Start	End	#SNPs	BlockSize	SNP_BlockSize
2Y71	chr8	40570	41429	29	859.0	0.0337602
2Y71	chr8	41584	42392	33	808.0	0.0408416
2Y71	chr8	43799	43988	7	189.0	0.037037
2Y71	chr8	52402	54545	119	2143.0	0.0555296
2Y71	chr8	55430	55622	8	192.0	0.0416667
2Y71	chr8	55738	56003	9	265.0	0.0339623
2Y71	chr8	56501	57013	28	512.0	0.0546875
2Y71	chr8	58445	58746	13	301.0	0.0431894
2Y71	chr8	59052	60325	69	1273.0	0.0542027
2Y71	chr8	60470	60710	10	240.0	0.0416667
2Y71	chr8	60823	61390	23	567.0	0.0405644
2Y71	chr8	61513	61615	12	102.0	0.117647
2Y71	chr8	61805	62064	7	259.0	0.027027
2Y71	chr8	62174	62445	10	271.0	0.0369004
2Y71	chr8	62546	63068	13	522.0	0.0249042
2Y71	chr8	65843	67133	60	1290.0	0.0465116
2Y71	chr8	67375	68447	49	1072.0	0.045709
2Y71	chr8	69701	70276	42	575.0	0.0730435
2Y71	chr8	71219	71394	4	175.0	0.0228571
2Y71	chr8	71513	72492	37	979.0	0.0377937
2Y71	chr8	73820	74315	25	495.0	0.0505051
2Y71	chr8	74422	75331	32	909.0	0.0352035
2Y71	chr8	75441	77287	116	1846.0	0.0628386
2Y71	chr8	77424	77626	10	202.0	0.049505
2Y71	chr8	78612	79353	30	741.0	0.0404858
2Y71	chr8	80042	80143	5	101.0	0.049505
2Y71	chr8	80765	80883	7	118.0	0.059322
2Y71	chr8	84826	85072	17	246.0	0.0691057
2Y71	chr8	118636	120546	160	1910.0	0.0837696
2Y71	chr8	120863	121659	121	796.0	0.15201
2Y71	chr8	122486	122637	22	151.0	0.145695
2Y71	chr8	126556	127038	43	482.0	0.0892116
2Y71	chr8	133400	133942	48	542.0	0.0885609
2Y71	chr8	134228	134848	39	620.0	0.0629032
2Y71	chr8	136385	136485	7	100.0	0.07
2Y71	chr8	136652	136926	17	274.0	0.0620438
2Y71	chr8	138178	138710	40	532.0	0.075188
2Y71	chr8	159612	159752	4	140.0	0.0285714
2Y71	chr8	159878	161980	66	2102.0	0.0313987
2Y71	chr8	162349	162932	37	583.0	0.0634648
2Y71	chr8	163474	163730	7	256.0	0.0273438
2Y71	chr8	163834	163967	6	133.0	0.0451128
2Y71	chr8	164137	164687	26	550.0	0.0472727
2Y71	chr8	164844	165506	41	662.0	0.0619335
2Y71	chr8	165619	165913	15	294.0	0.0510204
2Y71	chr8	166014	166723	27	709.0	0.0380818
2Y71	chr8	176206	176963	33	757.0	0.0435931
2Y71	chr8	177094	177575	25	481.0	0.0519751
2Y71	chr8	177697	177823	10	126.0	0.0793651
2Y71	chr8	177988	178901	46	913.0	0.0503834
2Y71	chr8	179581	180051	37	470.0	0.0787234
2Y71	chr8	180969	181288	15	319.0	0.0470219
2Y71	chr8	181395	182119	30	724.0	0.0414365
2Y71	chr8	182367	183361	37	994.0	0.0372233
2Y71	chr8	183505	183646	5	141.0	0.035461
2Y71	chr8	184710	185353	34	643.0	0.0528771
2Y71	chr8	185631	185842	8	211.0	0.0379147
2Y71	chr8	186233	187030	67	797.0	0.0840652
2Y71	chr8	187350	187804	19	454.0	0.0418502
2Y71	chr8	189807	190881	60	1074.0	0.0558659
2Y71	chr8	191313	192106	36	793.0	0.0453972
2Y71	chr8	193077	193291	15	214.0	0.0700935
2Y71	chr8	194190	197261	207	3071.0	0.0674048
2Y71	chr8	197364	197620	28	256.0	0.109375
2Y71	chr8	197763	198872	90	1109.0	0.0811542
2Y71	chr8	199422	201373	96	1951.0	0.0492055
2Y71	chr8	201495	203135	62	1640.0	0.0378049
2Y71	chr8	203530	205058	76	1528.0	0.0497382
2Y71	chr8	207095	207651	22	556.0	0.0395683
2Y71	chr8	207792	208770	66	978.0	0.0674847
2Y71	chr8	209063	209258	6	195.0	0.0307692
2Y71	chr8	209578	210175	31	597.0	0.0519263
2Y71	chr8	211335	211455	3	120.0	0.025
2Y71	chr8	212227	212327	3	100.0	0.03
2Y71	chr8	213235	213335	2	100.0	0.02
2Y71	chr8	213967	214217	14	250.0	0.056
2Y71	chr8	214321	214498	6	177.0	0.0338983
2Y71	chr8	214825	215394	30	569.0	0.0527241
2Y71	chr8	215506	216663	56	1157.0	0.048401
2Y71	chr8	217005	218488	89	1483.0	0.0600135
2Y71	chr8	218738	220650	113	1912.0	0.0591004
2Y71	chr8	220769	220974	11	205.0	0.0536585
2Y71	chr8	222707	223059	25	352.0	0.0710227
2Y71	chr8	224128	225252	72	1124.0	0.0640569
2Y71	chr8	225375	227325	132	1950.0	0.0676923
2Y71	chr8	227507	227874	12	367.0	0.0326975
2Y71	chr8	227984	228279	17	295.0	0.0576271
2Y71	chr8	228488	228625	7	137.0	0.0510949
2Y71	chr8	228753	229409	27	656.0	0.0411585
2Y71	chr8	229738	230897	46	1159.0	0.0396894
2Y71	chr8	230998	231437	20	439.0	0.0455581
2Y71	chr8	231561	232065	42	504.0	0.0833333
2Y71	chr8	232279	233363	88	1084.0	0.0811808
2Y71	chr8	233594	233818	16	224.0	0.0714286
2Y71	chr8	234105	234471	12	366.0	0.0327869
2Y71	chr8	234667	235490	48	823.0	0.0583232
2Y71	chr8	316554	317201	37	647.0	0.057187
2Y71	chr8	321865	322427	20	562.0	0.0355872
2Y71	chr8	334415	334716	9	301.0	0.0299003
2Y71	chr8	335797	336354	49	557.0	0.0879713
2Y71	chr8	336732	337588	38	856.0	0.0443925
2Y71	chr8	337698	337874	6	176.0	0.0340909
2Y71	chr8	371685	372590	35	905.0	0.038674
2Y71	chr8	373207	373732	21	525.0	0.04
2Y71	chr8	373910	374193	10	283.0	0.0353357
2Y71	chr8	374309	374600	11	291.0	0.0378007
2Y71	chr8	375074	375953	41	879.0	0.0466439
2Y71	chr8	376275	377557	51	1282.0	0.0397816
2Y71	chr8	377784	377974	8	190.0	0.0421053
2Y71	chr8	378339	378505	7	166.0	0.0421687
2Y71	chr8	378613	378741	6	128.0	0.046875
2Y71	chr8	378868	379093	11	225.0	0.0488889
2Y71	chr8	379194	379487	13	293.0	0.0443686
2Y71	chr8	379998	381262	64	1264.0	0.0506329
2Y71	chr8	391998	392209	10	211.0	0.0473934
2Y71	chr8	392325	393143	49	818.0	0.0599022
2Y71	chr8	394734	394978	13	244.0	0.0532787
2Y71	chr8	395125	395331	7	206.0	0.0339806
2Y71	chr8	395466	396093	26	627.0	0.0414673
2Y71	chr8	396305	397086	43	781.0	0.0550576
2Y71	chr8	417962	418290	23	328.0	0.070122
2Y71	chr8	418812	418919	8	107.0	0.0747664
2Y71	chr8	420514	420670	12	156.0	0.0769231
2Y71	chr8	424369	424540	13	171.0	0.0760234
2Y71	chr8	424944	425127	6	183.0	0.0327869
2Y71	chr8	429176	429621	33	445.0	0.0741573
2Y71	chr8	430660	430858	8	198.0	0.040404
2Y71	chr8	431191	431517	46	326.0	0.141104
2Y71	chr8	447334	447720	22	386.0	0.0569948
2Y71	chr8	477146	477262	15	116.0	0.12931
2Y71	chr7	1156	1315	16	159.0	0.100629
2Y71	chr7	11297	11733	40	436.0	0.0917431
2Y71	chr7	12148	12366	23	218.0	0.105505
2Y71	chr7	12488	12594	14	106.0	0.132075
2Y71	chr7	13036	13332	17	296.0	0.0574324
2Y71	chr7	79892	80091	6	199.0	0.0301508
2Y71	chr7	80195	80343	5	148.0	0.0337838
2Y71	chr7	125449	125563	8	114.0	0.0701754
2Y71	chr7	417604	419134	102	1530.0	0.0666667
2Y71	chr7	419379	419581	10	202.0	0.049505
2Y71	chr7	420199	420358	14	159.0	0.0880503
2Y71	chr7	426882	427716	35	834.0	0.0419664
2Y71	chr7	427820	428226	13	406.0	0.0320197
2Y71	chr7	428427	428935	18	508.0	0.0354331
2Y71	chr7	429076	429226	8	150.0	0.0533333
2Y71	chr7	429330	429778	22	448.0	0.0491071
2Y71	chr7	430002	430111	6	109.0	0.0550459
2Y71	chr7	431535	432240	26	705.0	0.0368794
2Y71	chr7	432493	435187	168	2694.0	0.0623608
2Y71	chr7	435404	437067	96	1663.0	0.057727
2Y71	chr7	437718	439590	173	1872.0	0.0924145
2Y71	chr7	440147	440398	23	251.0	0.0916335
2Y71	chr7	441230	441531	29	301.0	0.0963455
2Y71	chr7	442133	442506	29	373.0	0.077748
2Y71	chr7	442722	446181	241	3459.0	0.0696733
2Y71	chr7	446334	447513	62	1179.0	0.0525869
2Y71	chr7	448039	448185	7	146.0	0.0479452
2Y71	chr7	449450	450041	27	591.0	0.0456853
2Y71	chr7	450435	450951	46	516.0	0.0891473
2Y71	chr7	474186	476033	112	1847.0	0.0606389
2Y71	chr7	476188	476540	12	352.0	0.0340909
2Y71	chr7	476656	476918	9	262.0	0.0343511
2Y71	chr7	477569	479060	43	1491.0	0.0288397
2Y71	chr7	479173	479581	20	408.0	0.0490196
2Y71	chr7	479694	482309	134	2615.0	0.0512428
2Y71	chr7	483085	484026	41	941.0	0.0435707
2Y71	chr7	484145	484291	6	146.0	0.0410959
2Y71	chr7	484403	485142	22	739.0	0.02977
2Y71	chr7	485281	485391	5	110.0	0.0454545
2Y71	chr7	485732	486225	13	493.0	0.0263692
2Y71	chr7	486635	486870	5	235.0	0.0212766
2Y71	chr7	486983	487091	3	108.0	0.0277778
2Y71	chr7	487238	487518	11	280.0	0.0392857
2Y71	chr7	488135	489512	45	1377.0	0.0326797
2Y71	chr7	489694	490076	13	382.0	0.0340314
2Y71	chr7	496315	497155	51	840.0	0.0607143
2Y71	chr7	498128	498508	13	380.0	0.0342105
2Y71	chr7	498636	498898	19	262.0	0.0725191
2Y71	chr7	499230	499423	19	193.0	0.0984456
2Y71	chr7	499532	499732	9	200.0	0.045
2Y71	chr7	500036	500189	6	153.0	0.0392157
2Y71	chr7	500835	501657	44	822.0	0.053528
2Y71	chr7	501778	502101	8	323.0	0.0247678
2Y71	chr7	502466	502974	15	508.0	0.0295276
2Y71	chr7	503079	504322	49	1243.0	0.0394208
2Y71	chr7	505839	506328	17	489.0	0.0347648
2Y71	chr7	506429	506967	17	538.0	0.0315985
2Y71	chr7	507105	507746	32	641.0	0.049922
2Y71	chr7	508198	508430	7	232.0	0.0301724
2Y71	chr7	508704	508968	11	264.0	0.0416667
2Y71	chr7	509249	509784	17	535.0	0.0317757
2Y71	chr7	510451	510757	18	306.0	0.0588235
2Y71	chr7	512447	513516	42	1069.0	0.0392891
2Y71	chr7	513716	514626	39	910.0	0.0428571
2Y71	chr7	514751	514865	5	114.0	0.0438596
2Y71	chr7	514981	515264	11	283.0	0.0388693
2Y71	chr7	515682	516050	22	368.0	0.0597826
2Y71	chr7	516152	516285	8	133.0	0.0601504
2Y71	chr7	516394	516811	18	417.0	0.0431655
2Y71	chr7	517855	518272	24	417.0	0.057554
2Y71	chr7	518409	518848	11	439.0	0.0250569
2Y71	chr7	518963	520642	139	1679.0	0.0827874
2Y71	chr7	521975	523936	145	1961.0	0.0739419
2Y71	chr7	532168	532962	84	794.0	0.105793
2Y71	chr7	533129	533408	24	279.0	0.0860215
2Y71	chr7	611955	612693	45	738.0	0.0609756
2Y71	chr7	616178	616494	27	316.0	0.085443
2Y71	chr7	616772	617349	20	577.0	0.034662
2Y71	chr7	619102	619304	27	202.0	0.133663
2Y71	chr7	622300	622994	56	694.0	0.0806916
2Y71	chr7	627096	627259	19	163.0	0.116564
2Y71	chr7	627360	627850	29	490.0	0.0591837
2Y71	chr7	628016	628209	8	193.0	0.0414508
2Y71	chr7	628330	628951	34	621.0	0.0547504
2Y71	chr7	629052	629202	4	150.0	0.0266667
2Y71	chr7	629399	629529	17	130.0	0.130769
2Y71	chr7	629949	630108	5	159.0	0.0314465
2Y71	chr7	630541	631043	18	502.0	0.0358566
2Y71	chr7	631372	633697	112	2325.0	0.048172
2Y71	chr7	633910	637598	215	3688.0	0.0582972
2Y71	chr7	655337	655734	24	397.0	0.0604534
2Y71	chr7	655869	656160	12	291.0	0.0412371
2Y71	chr7	656573	658087	63	1514.0	0.0416116
2Y71	chr7	658360	658934	30	574.0	0.0522648
2Y71	chr7	664718	664866	9	148.0	0.0608108
2Y71	chr7	665195	665810	22	615.0	0.0357724
2Y71	chr7	666306	666509	9	203.0	0.044335
2Y71	chr7	666804	667037	11	233.0	0.0472103
2Y71	chr7	667191	667808	24	617.0	0.0388979
2Y71	chr7	670189	670940	38	751.0	0.0505992
2Y71	chr7	671059	671391	13	332.0	0.0391566
2Y71	chr7	671803	673364	64	1561.0	0.0409994
2Y71	chr7	673478	674818	89	1340.0	0.0664179
2Y71	chr7	674925	675436	15	511.0	0.0293542
2Y71	chr7	675555	676302	29	747.0	0.038822
2Y71	chr7	682400	682848	18	448.0	0.0401786
2Y71	chr7	684015	684842	108	827.0	0.130593
2Y71	chr7	685023	686215	100	1192.0	0.0838926
2Y71	chr7	695719	695841	9	122.0	0.0737705
2Y71	chr7	722151	722472	25	321.0	0.0778816
2Y71	chr7	725973	726109	12	136.0	0.0882353
2Y71	chr7	726400	726500	12	100.0	0.12
2Y71	chr7	779525	779767	13	242.0	0.053719
2Y71	chr7	789101	790540	91	1439.0	0.0632384
2Y71	chr7	856887	857472	28	585.0	0.0478632
2Y71	chr7	857918	859038	67	1120.0	0.0598214
2Y71	chr7	859175	859650	45	475.0	0.0947368
2Y71	chr7	859765	860353	25	588.0	0.042517
2Y71	chr7	860579	860783	16	204.0	0.0784314
2Y71	chr7	937915	938160	14	245.0	0.0571429
2Y71	chr6	171683	172393	59	710.0	0.0830986
2Y71	chr6	172810	173012	16	202.0	0.0792079
2Y71	chr6	241318	241419	2	101.0	0.019802
2Y71	chr6	267538	267640	6	102.0	0.0588235
2Y71	chr6	270728	270843	8	115.0	0.0695652
2Y71	chr6	328683	328934	18	251.0	0.0717131
2Y71	chr6	345949	346336	18	387.0	0.0465116
2Y71	chr6	346437	346804	16	367.0	0.0435967
2Y71	chr6	346941	348013	53	1072.0	0.0494403
2Y71	chr6	348184	348351	13	167.0	0.0778443
2Y71	chr6	348954	351200	123	2246.0	0.054764
2Y71	chr6	351617	353456	114	1839.0	0.0619902
2Y71	chr6	354196	354467	8	271.0	0.0295203
2Y71	chr6	354573	354713	7	140.0	0.05
2Y71	chr6	370145	370280	4	135.0	0.0296296
2Y71	chr6	370492	370984	44	492.0	0.0894309
2Y71	chr6	372283	372687	24	404.0	0.0594059
2Y71	chr6	372981	373172	26	191.0	0.136126
2Y71	chr6	375720	376823	114	1103.0	0.103354
2Y71	chr6	377341	378764	95	1423.0	0.0667604
2Y71	chr6	378880	379402	27	522.0	0.0517241
2Y71	chr6	379548	380350	36	802.0	0.0448878
2Y71	chr6	380493	380640	5	147.0	0.0340136
2Y71	chr6	381293	381711	29	418.0	0.069378
2Y71	chr6	381844	383562	101	1718.0	0.0587893
2Y71	chr6	383852	384069	6	217.0	0.0276498
2Y71	chr6	384191	384507	9	316.0	0.028481
2Y71	chr6	384611	384930	11	319.0	0.0344828
2Y71	chr6	385754	386427	24	673.0	0.0356612
2Y71	chr6	389444	389667	9	223.0	0.0403587
2Y71	chr6	390641	390938	18	297.0	0.0606061
2Y71	chr6	414110	414387	8	277.0	0.0288809
2Y71	chr6	415268	415848	20	580.0	0.0344828
2Y71	chr6	416005	416197	7	192.0	0.0364583
2Y71	chr6	416309	416709	22	400.0	0.055
2Y71	chr6	416812	418920	115	2108.0	0.0545541
2Y71	chr6	419027	420937	101	1910.0	0.0528796
2Y71	chr6	425774	425875	2	101.0	0.019802
2Y71	chr6	432380	432979	23	599.0	0.0383973
2Y71	chr6	433199	433446	10	247.0	0.0404858
2Y71	chr6	433559	434018	16	459.0	0.0348584
2Y71	chr6	452815	454111	65	1296.0	0.0501543
2Y71	chr6	454523	454810	24	287.0	0.0836237
2Y71	chr6	455098	455787	45	689.0	0.065312
2Y71	chr6	455980	456107	10	127.0	0.0787402
2Y71	chr6	456213	456727	18	514.0	0.0350195
2Y71	chr6	457089	457297	7	208.0	0.0336538
2Y71	chr6	457706	457862	7	156.0	0.0448718
2Y71	chr6	458180	458920	28	740.0	0.0378378
2Y71	chr6	459031	459374	12	343.0	0.0349854
2Y71	chr6	459644	459921	13	277.0	0.0469314
2Y71	chr6	460034	462179	88	2145.0	0.0410256
2Y71	chr6	463814	464102	8	288.0	0.0277778
2Y71	chr6	465717	465901	12	184.0	0.0652174
2Y71	chr6	469968	470089	5	121.0	0.0413223
2Y71	chr6	470202	470347	6	145.0	0.0413793
2Y71	chr6	470620	470890	9	270.0	0.0333333
2Y71	chr6	473872	474791	49	919.0	0.0533188
2Y71	chr6	493879	494082	8	203.0	0.0394089
2Y71	chr6	497467	497571	3	104.0	0.0288462
2Y71	chr6	497684	498012	14	328.0	0.0426829
2Y71	chr6	498575	499621	35	1046.0	0.0334608
2Y71	chr6	499794	501776	103	1982.0	0.0519677
2Y71	chr6	502050	502277	13	227.0	0.0572687
2Y71	chr6	502458	503237	34	779.0	0.0436457
2Y71	chr6	508935	509167	10	232.0	0.0431034
2Y71	chr6	509519	509682	6	163.0	0.0368098
2Y71	chr6	509808	510243	11	435.0	0.0252874
2Y71	chr6	556198	556460	6	262.0	0.0229008
2Y71	chr6	556971	557130	9	159.0	0.0566038
2Y71	chr6	557317	557553	13	236.0	0.0550847
2Y71	chr6	564745	565197	46	452.0	0.10177
2Y71	chr6	566415	567053	29	638.0	0.0454545
2Y71	chr6	580894	581113	14	219.0	0.0639269
2Y71	chr6	581450	582398	47	948.0	0.0495781
2Y71	chr6	582528	582764	11	236.0	0.0466102
2Y71	chr6	582983	585340	102	2357.0	0.0432754
2Y71	chr6	585441	586568	60	1127.0	0.0532387
2Y71	chr6	596350	597085	28	735.0	0.0380952
2Y71	chr6	597194	598824	87	1630.0	0.0533742
2Y71	chr6	599172	599711	35	539.0	0.0649351
2Y71	chr6	599869	600146	20	277.0	0.0722022
2Y71	chr6	600296	601214	56	918.0	0.0610022
2Y71	chr6	601315	602487	48	1172.0	0.0409556
2Y71	chr6	602605	602835	14	230.0	0.0608696
2Y71	chr6	602936	603356	22	420.0	0.052381
2Y71	chr6	603757	604612	48	855.0	0.0561404
2Y71	chr6	604987	605141	9	154.0	0.0584416
2Y71	chr6	605359	605571	13	212.0	0.0613208
2Y71	chr6	605689	606615	36	926.0	0.0388769
2Y71	chr6	607197	607429	8	232.0	0.0344828
2Y71	chr6	608022	608404	22	382.0	0.0575916
2Y71	chr6	608551	609020	26	469.0	0.0554371
2Y71	chr6	609157	609387	8	230.0	0.0347826
2Y71	chr6	609537	609671	8	134.0	0.0597015
2Y71	chr6	610197	611254	71	1057.0	0.0671712
2Y71	chr6	611355	611758	12	403.0	0.0297767
2Y71	chr6	611921	612030	5	109.0	0.0458716
2Y71	chr6	612189	615017	135	2828.0	0.0477369
2Y71	chr6	615151	615386	9	235.0	0.0382979
2Y71	chr6	615558	618185	115	2627.0	0.0437762
2Y71	chr6	618815	619172	18	357.0	0.0504202
2Y71	chr6	619280	619849	27	569.0	0.0474517
2Y71	chr6	620007	620825	31	818.0	0.0378973
2Y71	chr6	621286	621470	7	184.0	0.0380435
2Y71	chr6	621728	623645	110	1917.0	0.0573813
2Y71	chr6	624043	624365	19	322.0	0.0590062
2Y71	chr6	625126	625283	21	157.0	0.133758
2Y71	chr6	638150	638499	10	349.0	0.0286533
2Y71	chr6	638660	638784	8	124.0	0.0645161
2Y71	chr6	641475	641877	19	402.0	0.0472637
2Y71	chr6	642173	642490	16	317.0	0.0504732
2Y71	chr6	643521	643796	14	275.0	0.0509091
2Y71	chr6	645470	645996	22	526.0	0.0418251
2Y71	chr6	646100	646725	28	625.0	0.0448
2Y71	chr6	648019	648296	10	277.0	0.0361011
2Y71	chr6	648402	650069	82	1667.0	0.0491902
2Y71	chr6	650399	650694	13	295.0	0.0440678
2Y71	chr6	650860	651414	28	554.0	0.0505415
2Y71	chr6	660788	661305	16	517.0	0.0309478
2Y71	chr6	661630	661862	7	232.0	0.0301724
2Y71	chr6	662415	662687	9	272.0	0.0330882
2Y71	chr5	137893	138152	10	259.0	0.03861
2Y71	chr5	139022	139524	18	502.0	0.0358566
2Y71	chr5	139801	139911	8	110.0	0.0727273
2Y71	chr5	140062	140403	16	341.0	0.0469208
2Y71	chr5	140527	140775	11	248.0	0.0443548
2Y71	chr5	141047	141399	26	352.0	0.0738636
2Y71	chr5	142427	142586	8	159.0	0.0503145
2Y71	chr5	142691	142873	9	182.0	0.0494505
2Y71	chr5	144348	149337	203	4989.0	0.0406895
2Y71	chr5	149455	150290	38	835.0	0.045509
2Y71	chr5	150402	150814	18	412.0	0.0436893
2Y71	chr5	151151	151335	10	184.0	0.0543478
2Y71	chr5	151748	152226	15	478.0	0.0313808
2Y71	chr5	152568	152674	3	106.0	0.0283019
2Y71	chr5	158022	158228	10	206.0	0.0485437
2Y71	chr5	158752	158924	4	172.0	0.0232558
2Y71	chr5	163942	164373	12	431.0	0.0278422
2Y71	chr5	164620	165385	32	765.0	0.0418301
2Y71	chr5	165521	167932	120	2411.0	0.0497719
2Y71	chr5	168051	170089	97	2038.0	0.0475957
2Y71	chr5	170206	171829	85	1623.0	0.0523722
2Y71	chr5	171954	173023	57	1069.0	0.0533209
2Y71	chr5	173326	173447	11	121.0	0.0909091
2Y71	chr5	173575	174224	23	649.0	0.0354391
2Y71	chr5	174598	174932	16	334.0	0.0479042
2Y71	chr5	175783	176848	44	1065.0	0.0413146
2Y71	chr5	177002	177109	5	107.0	0.046729
2Y71	chr5	177382	177812	21	430.0	0.0488372
2Y71	chr5	178036	178157	4	121.0	0.0330579
2Y71	chr5	178546	178878	16	332.0	0.0481928
2Y71	chr5	186379	188329	116	1950.0	0.0594872
2Y71	chr5	188710	189927	69	1217.0	0.0566968
2Y71	chr5	190211	190329	5	118.0	0.0423729
2Y71	chr5	190505	190671	6	166.0	0.0361446
2Y71	chr5	190913	191293	28	380.0	0.0736842
2Y71	chr5	208274	208506	14	232.0	0.0603448
2Y71	chr5	208757	209091	10	334.0	0.0299401
2Y71	chr5	209240	209426	4	186.0	0.0215054
2Y71	chr5	209582	209682	4	100.0	0.04
2Y71	chr5	209789	210090	9	301.0	0.0299003
2Y71	chr5	210602	211467	25	865.0	0.0289017
2Y71	chr5	211748	215268	147	3520.0	0.0417614
2Y71	chr5	215375	216088	32	713.0	0.0448808
2Y71	chr5	216198	217303	38	1105.0	0.0343891
2Y71	chr5	269009	269561	28	552.0	0.0507246
2Y71	chr5	269869	270338	17	469.0	0.0362473
2Y71	chr5	270511	270752	11	241.0	0.0456432
2Y71	chr5	271060	271394	10	334.0	0.0299401
2Y71	chr5	271503	273964	103	2461.0	0.0418529
2Y71	chr5	274185	274529	14	344.0	0.0406977
2Y71	chr5	274663	276034	58	1371.0	0.0423049
2Y71	chr5	276600	277048	20	448.0	0.0446429
2Y71	chr5	282671	282988	9	317.0	0.0283912
2Y71	chr5	283211	283545	13	334.0	0.0389222
2Y71	chr5	283667	283770	3	103.0	0.0291262
2Y71	chr5	283886	284349	18	463.0	0.0388769
2Y71	chr5	284816	285999	74	1183.0	0.0625528
2Y71	chr5	286112	287278	57	1166.0	0.0488851
2Y71	chr5	287749	288119	11	370.0	0.0297297
2Y71	chr5	293652	293883	9	231.0	0.038961
2Y71	chr5	294275	294722	32	447.0	0.0715884
2Y71	chr5	294936	295237	14	301.0	0.0465116
2Y71	chr5	341073	341281	4	208.0	0.0192308
2Y71	chr5	343151	343260	5	109.0	0.0458716
2Y71	chr5	343541	343686	9	145.0	0.062069
2Y71	chr5	366489	367366	36	877.0	0.041049
2Y71	chr5	367490	368296	47	806.0	0.0583127
2Y71	chr5	368437	368567	5	130.0	0.0384615
2Y71	chr5	368708	369201	35	493.0	0.0709939
2Y71	chr5	369368	369912	24	544.0	0.0441176
2Y71	chr5	370133	370941	32	808.0	0.039604
2Y71	chr5	371189	371394	9	205.0	0.0439024
2Y71	chr5	372585	373636	35	1051.0	0.0333016
2Y71	chr5	373752	374722	28	970.0	0.028866
2Y71	chr5	374826	375806	42	980.0	0.0428571
2Y71	chr5	375923	376034	4	111.0	0.036036
2Y71	chr5	387801	388225	35	424.0	0.0825472
2Y71	chr5	388335	388634	14	299.0	0.0468227
2Y71	chr5	389059	390239	42	1180.0	0.0355932
2Y71	chr5	390659	392244	78	1585.0	0.0492114
2Y71	chr5	392470	392849	26	379.0	0.0686016
2Y71	chr5	394415	394527	4	112.0	0.0357143
2Y71	chr5	416161	417155	45	994.0	0.0452716
2Y71	chr5	420282	422582	107	2300.0	0.0465217
2Y71	chr5	422687	423732	74	1045.0	0.0708134
2Y71	chr5	423863	426273	142	2410.0	0.0589212
2Y71	chr5	426376	428033	86	1657.0	0.051901
2Y71	chr5	428206	429375	49	1169.0	0.0419162
2Y71	chr5	429551	429713	7	162.0	0.0432099
2Y71	chr5	429847	430223	13	376.0	0.0345745
2Y71	chr5	430979	432576	85	1597.0	0.0532248
2Y71	chr5	432680	433103	20	423.0	0.0472813
2Y71	chr5	433206	433895	25	689.0	0.0362845
2Y71	chr5	434057	435005	56	948.0	0.0590717
2Y71	chr5	435493	435773	15	280.0	0.0535714
2Y71	chr5	435922	436244	15	322.0	0.0465839
2Y71	chr5	436546	436988	19	442.0	0.0429864
2Y71	chr5	437151	437537	15	386.0	0.0388601
2Y71	chr5	437989	438579	18	590.0	0.0305085
2Y71	chr5	439218	441474	152	2256.0	0.0673759
2Y71	chr5	442245	443546	135	1301.0	0.103766
2Y71	chr5	446271	446407	27	136.0	0.198529
2Y71	chr5	471421	472244	32	823.0	0.0388821
2Y71	chr5	472351	472812	27	461.0	0.0585683
2Y71	chr5	473158	475329	101	2171.0	0.0465223
2Y71	chr5	475576	476139	48	563.0	0.0852575
2Y71	chr5	476244	476427	6	183.0	0.0327869
2Y71	chr5	476747	479000	116	2253.0	0.0514869
2Y71	chr5	487140	487579	22	439.0	0.0501139
2Y71	chr5	500990	501349	14	359.0	0.0389972
2Y71	chr5	501985	502770	23	785.0	0.0292994
2Y71	chr5	502873	503393	23	520.0	0.0442308
2Y71	chr5	504403	504566	7	163.0	0.0429448
2Y71	chr5	504751	506687	69	1936.0	0.0356405
2Y71	chr5	511315	512459	41	1144.0	0.0358392
2Y71	chr5	514779	514969	3	190.0	0.0157895
2Y71	chr5	515097	516927	91	1830.0	0.0497268
2Y71	chr5	517172	517497	13	325.0	0.04
2Y71	chr5	517649	518057	20	408.0	0.0490196
2Y71	chr5	518200	518421	7	221.0	0.0316742
2Y71	chr5	520945	521501	28	556.0	0.0503597
2Y71	chr5	523402	523654	10	252.0	0.0396825
2Y71	chr5	523755	523959	15	204.0	0.0735294
2Y71	chr5	528007	528270	11	263.0	0.0418251
2Y71	chr5	528462	528978	18	516.0	0.0348837
2Y71	chr5	529142	529512	11	370.0	0.0297297
2Y71	chr5	529629	531227	72	1598.0	0.0450563
2Y71	chr5	531436	531911	20	475.0	0.0421053
2Y71	chr5	532012	532155	6	143.0	0.041958
2Y71	chr5	532290	532795	24	505.0	0.0475248
2Y71	chr5	540151	540712	30	561.0	0.0534759
2Y71	chr5	541482	541666	7	184.0	0.0380435
2Y71	chr5	542616	543461	38	845.0	0.0449704
2Y71	chr5	544213	544433	15	220.0	0.0681818
2Y71	chr5	544642	544816	10	174.0	0.0574713
2Y71	chr5	544962	545151	12	189.0	0.0634921
2Y71	chr5	545330	546852	73	1522.0	0.0479632
2Y71	chr5	546957	547080	12	123.0	0.097561
2Y71	chr5	552687	552950	12	263.0	0.0456274
2Y71	chr5	556646	557072	23	426.0	0.0539906
2Y71	chr5	557284	557441	8	157.0	0.0509554
2Y71	chr5	558895	560400	85	1505.0	0.0564784
2Y71	chr5	560530	562953	199	2423.0	0.0821296
2Y71	chr5	563060	563704	41	644.0	0.0636646
2Y71	chr5	563828	563941	10	113.0	0.0884956
2Y71	chr5	564295	565001	39	706.0	0.0552408
2Y71	chr5	565113	565598	18	485.0	0.0371134
2Y71	chr5	566061	567428	70	1367.0	0.051207
2Y71	chr5	567564	568872	45	1308.0	0.0344037
2Y71	chr5	569042	571423	137	2381.0	0.0575388
2Y71	chr5	571545	572133	38	588.0	0.0646259
2Y71	chr5	572253	572547	14	294.0	0.047619
2Y71	chr5	572651	572950	15	299.0	0.0501672
2Y71	chr5	573073	573646	20	573.0	0.034904
2Y71	chr5	573806	574479	31	673.0	0.0460624
2Y71	chr5	575090	575322	8	232.0	0.0344828
2Y71	chr5	577185	577639	12	454.0	0.0264317
2Y71	chr5	577773	579350	92	1577.0	0.0583386
2Y71	chr5	579459	579643	14	184.0	0.076087
2Y71	chr5	580196	580435	13	239.0	0.0543933
2Y71	chr5	580540	580704	6	164.0	0.0365854
2Y71	chr5	580923	581037	6	114.0	0.0526316
2Y71	chr5	581533	582484	49	951.0	0.0515247
2Y71	chr5	582595	583481	38	886.0	0.0428894
2Y71	chr5	583588	586674	130	3086.0	0.0421257
2Y71	chr5	586775	587091	10	316.0	0.0316456
2Y71	chr5	587195	587712	17	517.0	0.032882
2Y71	chr5	588008	588220	10	212.0	0.0471698
2Y71	chr5	588424	589036	28	612.0	0.0457516
2Y71	chr5	593801	593913	5	112.0	0.0446429
2Y71	chr5	603998	604214	34	216.0	0.157407
2Y71	chr5	606984	607429	42	445.0	0.094382
2Y71	chr5	607551	607725	14	174.0	0.0804598
2Y71	chr5	617920	618321	41	401.0	0.102244
2Y71	chr5	654714	656629	123	1915.0	0.0642298
2Y71	chr5	657054	657442	15	388.0	0.0386598
2Y71	chr5	658247	658455	18	208.0	0.0865385
2Y71	chr5	658558	661567	138	3009.0	0.0458624
2Y71	chr5	661681	662337	31	656.0	0.0472561
2Y71	chr5	662578	662730	5	152.0	0.0328947
2Y71	chr5	662861	663408	21	547.0	0.0383912
2Y71	chr5	663557	665929	109	2372.0	0.0459528
2Y71	chr5	666337	666981	21	644.0	0.0326087
2Y71	chr5	667083	667263	8	180.0	0.0444444
2Y71	chr5	667373	668820	57	1447.0	0.0393918
2Y71	chr5	676348	677190	51	842.0	0.0605701
2Y71	chr5	677311	677643	15	332.0	0.0451807
2Y71	chr5	677894	678001	8	107.0	0.0747664
2Y71	chr5	678134	678255	11	121.0	0.0909091
2Y71	chr5	678371	679159	22	788.0	0.0279188
2Y71	chr5	679326	679430	5	104.0	0.0480769
2Y71	chr5	679533	679654	4	121.0	0.0330579
2Y71	chr5	679788	681376	61	1588.0	0.0384131
2Y71	chr5	682065	682825	28	760.0	0.0368421
2Y71	chr5	682941	686106	161	3165.0	0.0508689
2Y71	chr5	686295	686634	11	339.0	0.0324484
2Y71	chr5	686764	687567	43	803.0	0.0535492
2Y71	chr5	717287	718087	32	800.0	0.04
2Y71	chr5	718219	718532	22	313.0	0.0702875
2Y71	chr5	721458	721779	15	321.0	0.046729
2Y71	chr5	721898	722675	33	777.0	0.042471
2Y71	chr5	722803	722918	6	115.0	0.0521739
2Y71	chr5	723121	723599	14	478.0	0.0292887
2Y71	chr5	723766	723869	5	103.0	0.0485437
2Y71	chr5	724005	724136	14	131.0	0.10687
2Y71	chr5	725052	725419	18	367.0	0.0490463
2Y71	chr5	725808	726142	9	334.0	0.0269461
2Y71	chr5	726333	727652	48	1319.0	0.0363912
2Y71	chr5	727767	728857	39	1090.0	0.0357798
2Y71	chr5	728958	729101	7	143.0	0.048951
2Y71	chr5	730178	730323	9	145.0	0.062069
2Y71	chr5	745293	745424	7	131.0	0.0534351
2Y71	chr5	760167	761669	76	1502.0	0.0505992
2Y71	chr5	775279	775622	20	343.0	0.058309
2Y71	chr5	782173	782321	7	148.0	0.0472973
2Y71	chr5	784750	785804	54	1054.0	0.0512334
2Y71	chr5	786641	787074	13	433.0	0.0300231
2Y71	chr5	787283	787909	38	626.0	0.0607029
2Y71	chr5	788133	789231	61	1098.0	0.0555556
2Y71	chr5	789380	789942	17	562.0	0.0302491
2Y71	chr5	790075	790344	13	269.0	0.0483271
2Y71	chr5	790470	790710	12	240.0	0.05
2Y71	chr5	791468	791619	4	151.0	0.0264901
2Y71	chr5	800766	800887	10	121.0	0.0826446
2Y71	chr5	801009	801548	14	539.0	0.025974
2Y71	chr5	802031	802257	8	226.0	0.0353982
2Y71	chr5	802754	803293	16	539.0	0.0296846
2Y71	chr5	803564	804342	39	778.0	0.0501285
2Y71	chr5	804454	805050	15	596.0	0.0251678
2Y71	chr5	805319	805696	15	377.0	0.0397878
2Y71	chr5	805884	807432	66	1548.0	0.0426357
2Y71	chr5	807676	808493	29	817.0	0.0354957
2Y71	chr5	808635	809345	24	710.0	0.0338028
2Y71	chr5	809506	811356	107	1850.0	0.0578378
2Y71	chr5	811618	813036	108	1418.0	0.0761636
2Y71	chr5	813155	813432	10	277.0	0.0361011
2Y71	chr5	814579	815267	46	688.0	0.0668605
2Y71	chr5	818675	819411	36	736.0	0.048913
2Y71	chr5	819731	821015	50	1284.0	0.0389408
2Y71	chr5	821311	821549	7	238.0	0.0294118
2Y71	chr5	832610	833276	61	666.0	0.0915916
2Y71	chr5	833508	833620	6	112.0	0.0535714
2Y71	chr5	834002	834240	12	238.0	0.0504202
2Y71	chr5	890573	891593	47	1020.0	0.0460784
2Y71	chr5	898586	898943	23	357.0	0.0644258
2Y71	chr5	899120	899386	16	266.0	0.0601504
2Y71	chr5	899696	899816	5	120.0	0.0416667
2Y71	chr5	899923	900187	6	264.0	0.0227273
2Y71	chr5	900928	901154	9	226.0	0.039823
2Y71	chr5	902880	903046	4	166.0	0.0240964
2Y71	chr5	903343	903467	5	124.0	0.0403226
2Y71	chr5	903998	905178	53	1180.0	0.0449153
2Y71	chr5	905465	905979	46	514.0	0.0894942
2Y71	chr5	906097	906270	10	173.0	0.0578035
2Y71	chr5	906554	908409	171	1855.0	0.0921833
2Y71	chr5	908919	909797	38	878.0	0.0432802
2Y71	chr5	910100	910253	7	153.0	0.0457516
2Y71	chr5	911949	912181	11	232.0	0.0474138
2Y71	chr5	912294	912469	15	175.0	0.0857143
2Y71	chr5	912945	913162	10	217.0	0.0460829
2Y71	chr5	913507	914037	22	530.0	0.0415094
2Y71	chr5	914437	914909	24	472.0	0.0508475
2Y71	chr5	915176	916073	75	897.0	0.083612
2Y71	chr5	917410	917524	5	114.0	0.0438596
2Y71	chr5	917798	917995	6	197.0	0.0304569
2Y71	chr5	918231	918469	7	238.0	0.0294118
2Y71	chr5	920445	921296	20	851.0	0.0235018
2Y71	chr5	922878	923610	47	732.0	0.0642077
2Y71	chr5	926429	926673	7	244.0	0.0286885
2Y71	chr5	926785	927076	6	291.0	0.0206186
2Y71	chr5	927952	928585	30	633.0	0.0473934
2Y71	chr5	928919	929176	7	257.0	0.0272374
2Y71	chr5	930663	930877	7	214.0	0.0327103
2Y71	chr5	931629	932006	26	377.0	0.0689655
2Y71	chr5	932122	932223	6	101.0	0.0594059
2Y71	chr5	932335	932761	18	426.0	0.0422535
2Y71	chr5	932919	933034	3	115.0	0.026087
2Y71	chr5	933135	933700	39	565.0	0.0690265
2Y71	chr5	939473	939621	5	148.0	0.0337838
2Y71	chr5	939776	940050	21	274.0	0.0766423
2Y71	chr5	940157	942469	105	2312.0	0.0454152
2Y71	chr5	942806	943089	16	283.0	0.0565371
2Y71	chr5	943201	945529	140	2328.0	0.0601375
2Y71	chr5	945675	945780	12	105.0	0.114286
2Y71	chr5	945975	946577	38	602.0	0.0631229
2Y71	chr5	946783	947734	60	951.0	0.0630915
2Y71	chr5	947847	950100	171	2253.0	0.0758988
2Y71	chr5	950257	951511	100	1254.0	0.0797448
2Y71	chr5	951644	951834	10	190.0	0.0526316
2Y71	chr5	951994	952958	46	964.0	0.0477178
2Y71	chr5	953338	953639	9	301.0	0.0299003
2Y71	chr5	966988	967456	43	468.0	0.0918803
2Y71	chr5	974899	975143	24	244.0	0.0983607
2Y71	chr5	975678	976141	30	463.0	0.0647948
2Y71	chr5	976260	976363	6	103.0	0.0582524
2Y71	chr5	976474	976885	28	411.0	0.0681265
2Y71	chr5	1026100	1026275	6	175.0	0.0342857
2Y71	chr5	1106472	1106611	16	139.0	0.115108
2Y71	chr5	1468458	1468564	11	106.0	0.103774
2Y71	chr4	11802	11992	19	190.0	0.1
2Y71	chr4	38739	39637	41	898.0	0.045657
2Y71	chr4	39818	40017	10	199.0	0.0502513
2Y71	chr4	40511	41129	20	618.0	0.0323625
2Y71	chr4	41395	41598	9	203.0	0.044335
2Y71	chr4	67593	68380	46	787.0	0.0584498
2Y71	chr4	68529	68647	3	118.0	0.0254237
2Y71	chr4	68754	68932	8	178.0	0.0449438
2Y71	chr4	69683	69885	13	202.0	0.0643564
2Y71	chr4	70003	70453	21	450.0	0.0466667
2Y71	chr4	70617	70780	4	163.0	0.0245399
2Y71	chr4	71026	71357	42	331.0	0.126888
2Y71	chr4	74319	75129	35	810.0	0.0432099
2Y71	chr4	76515	76793	20	278.0	0.0719424
2Y71	chr4	77344	77485	10	141.0	0.070922
2Y71	chr4	77841	77989	13	148.0	0.0878378
2Y71	chr4	78363	79250	31	887.0	0.0349493
2Y71	chr4	79357	79487	7	130.0	0.0538462
2Y71	chr4	85617	85944	16	327.0	0.0489297
2Y71	chr4	86112	86274	7	162.0	0.0432099
2Y71	chr4	86811	87466	27	655.0	0.0412214
2Y71	chr4	87742	88515	40	773.0	0.0517464
2Y71	chr4	88874	89001	6	127.0	0.0472441
2Y71	chr4	90551	90681	11	130.0	0.0846154
2Y71	chr4	174655	176735	81	2080.0	0.0389423
2Y71	chr4	176836	177344	18	508.0	0.0354331
2Y71	chr4	177619	178223	28	604.0	0.0463576
2Y71	chr4	178420	179480	54	1060.0	0.0509434
2Y71	chr4	192818	193213	22	395.0	0.0556962
2Y71	chr4	275877	276449	24	572.0	0.041958
2Y71	chr4	276629	277799	42	1170.0	0.0358974
2Y71	chr4	277903	278177	10	274.0	0.0364964
2Y71	chr4	278455	278691	22	236.0	0.0932203
2Y71	chr4	279883	280405	23	522.0	0.0440613
2Y71	chr4	280667	280935	7	268.0	0.0261194
2Y71	chr4	281614	282383	37	769.0	0.0481144
2Y71	chr4	283066	283215	7	149.0	0.0469799
2Y71	chr4	283534	283664	8	130.0	0.0615385
2Y71	chr4	283795	284776	38	981.0	0.038736
2Y71	chr4	297817	298564	36	747.0	0.0481928
2Y71	chr4	299719	299889	8	170.0	0.0470588
2Y71	chr4	300131	300622	21	491.0	0.0427699
2Y71	chr4	301449	302491	34	1042.0	0.0326296
2Y71	chr4	302622	302782	11	160.0	0.06875
2Y71	chr4	303810	305906	109	2096.0	0.0520038
2Y71	chr4	306240	306446	15	206.0	0.0728155
2Y71	chr4	306562	307000	15	438.0	0.0342466
2Y71	chr4	307290	307699	17	409.0	0.0415648
2Y71	chr4	307980	308194	14	214.0	0.0654206
2Y71	chr4	308316	309001	23	685.0	0.0335766
2Y71	chr4	309177	309889	18	712.0	0.0252809
2Y71	chr4	310065	310243	15	178.0	0.0842697
2Y71	chr4	310359	310639	14	280.0	0.05
2Y71	chr4	310893	311317	18	424.0	0.0424528
2Y71	chr4	311481	311587	5	106.0	0.0471698
2Y71	chr4	311696	312213	29	517.0	0.0560928
2Y71	chr4	314114	314642	21	528.0	0.0397727
2Y71	chr4	333635	334517	35	882.0	0.0396825
2Y71	chr4	334958	335115	4	157.0	0.0254777
2Y71	chr4	335285	335571	14	286.0	0.048951
2Y71	chr4	335705	335932	9	227.0	0.0396476
2Y71	chr4	336167	336516	14	349.0	0.0401146
2Y71	chr4	336680	336795	4	115.0	0.0347826
2Y71	chr4	337118	337494	12	376.0	0.0319149
2Y71	chr4	338009	339632	89	1623.0	0.0548367
2Y71	chr4	340463	340957	44	494.0	0.0890688
2Y71	chr4	341107	343266	143	2159.0	0.0662344
2Y71	chr4	343857	344653	35	796.0	0.0439698
2Y71	chr4	344975	345999	51	1024.0	0.0498047
2Y71	chr4	346831	348381	75	1550.0	0.0483871
2Y71	chr4	348501	349181	24	680.0	0.0352941
2Y71	chr4	349306	349932	23	626.0	0.0367412
2Y71	chr4	350060	350220	7	160.0	0.04375
2Y71	chr4	350330	351146	26	816.0	0.0318627
2Y71	chr4	351282	351962	22	680.0	0.0323529
2Y71	chr4	352087	353637	116	1550.0	0.0748387
2Y71	chr4	357780	357956	10	176.0	0.0568182
2Y71	chr4	358095	358232	14	137.0	0.10219
2Y71	chr4	358361	359264	68	903.0	0.0753045
2Y71	chr4	359534	359794	25	260.0	0.0961538
2Y71	chr4	359906	362111	158	2205.0	0.0716553
2Y71	chr4	363623	364653	50	1030.0	0.0485437
2Y71	chr4	365210	365884	32	674.0	0.0474777
2Y71	chr4	366086	366948	47	862.0	0.0545244
2Y71	chr4	367196	367903	28	707.0	0.039604
2Y71	chr4	368826	369205	17	379.0	0.0448549
2Y71	chr4	369375	369530	13	155.0	0.083871
2Y71	chr4	369806	370429	43	623.0	0.0690209
2Y71	chr4	377951	378072	6	121.0	0.0495868
2Y71	chr4	378209	378984	42	775.0	0.0541935
2Y71	chr4	388342	388609	23	267.0	0.0861423
2Y71	chr4	388757	389522	36	765.0	0.0470588
2Y71	chr4	390424	391648	74	1224.0	0.0604575
2Y71	chr4	403207	403352	9	145.0	0.062069
2Y71	chr4	403479	403904	18	425.0	0.0423529
2Y71	chr4	404849	405078	10	229.0	0.0436681
2Y71	chr4	405619	406001	23	382.0	0.0602094
2Y71	chr4	407409	407602	8	193.0	0.0414508
2Y71	chr4	408069	408646	31	577.0	0.0537262
2Y71	chr4	414125	414501	17	376.0	0.0452128
2Y71	chr4	414620	415137	16	517.0	0.0309478
2Y71	chr4	415289	415479	11	190.0	0.0578947
2Y71	chr4	415619	416357	51	738.0	0.0691057
2Y71	chr4	416963	417411	26	448.0	0.0580357
2Y71	chr4	417647	418027	17	380.0	0.0447368
2Y71	chr4	418142	419191	46	1049.0	0.0438513
2Y71	chr4	419309	419546	16	237.0	0.0675105
2Y71	chr4	420038	421470	71	1432.0	0.049581
2Y71	chr4	421670	421776	3	106.0	0.0283019
2Y71	chr4	421961	422547	22	586.0	0.0375427
2Y71	chr4	423869	424665	33	796.0	0.0414573
2Y71	chr4	424778	427581	178	2803.0	0.0635034
2Y71	chr4	427724	428394	29	670.0	0.0432836
2Y71	chr4	428963	429475	22	512.0	0.0429688
2Y71	chr4	429627	430087	15	460.0	0.0326087
2Y71	chr4	430227	430641	19	414.0	0.0458937
2Y71	chr4	431020	431636	21	616.0	0.0340909
2Y71	chr4	431944	433812	80	1868.0	0.0428266
2Y71	chr4	434195	434615	15	420.0	0.0357143
2Y71	chr4	438613	439145	31	532.0	0.0582707
2Y71	chr4	439572	440731	81	1159.0	0.0698878
2Y71	chr4	471171	471397	20	226.0	0.0884956
2Y71	chr4	472338	472456	9	118.0	0.0762712
2Y71	chr4	472586	474142	92	1556.0	0.059126
2Y71	chr4	474726	477925	175	3199.0	0.0547046
2Y71	chr4	478233	478428	9	195.0	0.0461538
2Y71	chr4	478560	478933	14	373.0	0.0375335
2Y71	chr4	479412	479747	14	335.0	0.041791
2Y71	chr4	481309	481499	7	190.0	0.0368421
2Y71	chr4	481636	482303	24	667.0	0.035982
2Y71	chr4	482509	482831	17	322.0	0.052795
2Y71	chr4	483160	483737	25	577.0	0.0433276
2Y71	chr4	483883	484044	15	161.0	0.0931677
2Y71	chr4	484782	484945	5	163.0	0.0306748
2Y71	chr4	485371	485490	9	119.0	0.0756303
2Y71	chr4	485807	486123	21	316.0	0.0664557
2Y71	chr4	486239	486937	30	698.0	0.0429799
2Y71	chr4	487185	488077	34	892.0	0.0381166
2Y71	chr4	514360	514834	27	474.0	0.056962
2Y71	chr4	514987	515691	49	704.0	0.0696023
2Y71	chr4	515848	516116	10	268.0	0.0373134
2Y71	chr4	516253	516873	23	620.0	0.0370968
2Y71	chr4	517000	517433	19	433.0	0.0438799
2Y71	chr4	517590	518786	54	1196.0	0.0451505
2Y71	chr4	519076	519236	4	160.0	0.025
2Y71	chr4	520100	520574	26	474.0	0.0548523
2Y71	chr4	521073	521284	12	211.0	0.056872
2Y71	chr4	521421	522154	22	733.0	0.0300136
2Y71	chr4	522411	522561	7	150.0	0.0466667
2Y71	chr4	522917	523236	8	319.0	0.0250784
2Y71	chr4	523538	524019	10	481.0	0.02079
2Y71	chr4	524189	524418	7	229.0	0.0305677
2Y71	chr4	524531	524670	8	139.0	0.057554
2Y71	chr4	524771	526088	62	1317.0	0.0470767
2Y71	chr4	526204	526832	32	628.0	0.0509554
2Y71	chr4	526940	528236	66	1296.0	0.0509259
2Y71	chr4	528342	529007	21	665.0	0.0315789
2Y71	chr4	529150	529614	21	464.0	0.0452586
2Y71	chr4	529966	530192	6	226.0	0.0265487
2Y71	chr4	530457	530657	13	200.0	0.065
2Y71	chr4	531456	531738	17	282.0	0.0602837
2Y71	chr4	532265	532949	59	684.0	0.0862573
2Y71	chr4	533057	534332	65	1275.0	0.0509804
2Y71	chr4	534736	535313	34	577.0	0.0589255
2Y71	chr4	537335	537524	9	189.0	0.047619
2Y71	chr4	537679	538091	19	412.0	0.0461165
2Y71	chr4	560541	562651	98	2110.0	0.0464455
2Y71	chr4	562762	566952	272	4190.0	0.0649165
2Y71	chr4	567066	568251	55	1185.0	0.0464135
2Y71	chr4	568532	569235	21	703.0	0.029872
2Y71	chr4	579664	580576	62	912.0	0.0679825
2Y71	chr4	580873	581272	20	399.0	0.0501253
2Y71	chr4	581398	582018	25	620.0	0.0403226
2Y71	chr4	582158	583026	29	868.0	0.0334101
2Y71	chr4	591617	591990	7	373.0	0.0187668
2Y71	chr4	592601	594017	49	1416.0	0.0346045
2Y71	chr4	594134	595346	59	1212.0	0.0486799
2Y71	chr4	595451	597321	136	1870.0	0.0727273
2Y71	chr4	597442	597856	24	414.0	0.057971
2Y71	chr4	603577	603953	29	376.0	0.0771277
2Y71	chr4	604192	604676	32	484.0	0.0661157
2Y71	chr4	611473	612575	39	1102.0	0.0353902
2Y71	chr4	622526	623271	21	745.0	0.0281879
2Y71	chr4	623390	623847	16	457.0	0.0350109
2Y71	chr4	623964	624084	7	120.0	0.0583333
2Y71	chr4	624189	624339	9	150.0	0.06
2Y71	chr4	625780	626171	19	391.0	0.0485934
2Y71	chr4	626296	628019	129	1723.0	0.0748694
2Y71	chr4	629120	629964	32	844.0	0.0379147
2Y71	chr4	630347	630864	20	517.0	0.0386847
2Y71	chr4	631028	631362	16	334.0	0.0479042
2Y71	chr4	632227	632625	21	398.0	0.0527638
2Y71	chr4	633114	634234	77	1120.0	0.06875
2Y71	chr4	634468	635556	39	1088.0	0.0358456
2Y71	chr4	635658	636357	39	699.0	0.055794
2Y71	chr4	636877	637393	19	516.0	0.0368217
2Y71	chr4	652807	654068	46	1261.0	0.036479
2Y71	chr4	654185	654894	33	709.0	0.0465444
2Y71	chr4	655357	655985	17	628.0	0.0270701
2Y71	chr4	656434	657140	44	706.0	0.0623229
2Y71	chr4	657583	658142	25	559.0	0.0447227
2Y71	chr4	658257	658384	7	127.0	0.0551181
2Y71	chr4	658776	659037	8	261.0	0.0306513
2Y71	chr4	659167	660523	93	1356.0	0.0685841
2Y71	chr4	660756	661171	16	415.0	0.0385542
2Y71	chr4	661299	661435	5	136.0	0.0367647
2Y71	chr4	661545	661777	8	232.0	0.0344828
2Y71	chr4	661945	662147	11	202.0	0.0544554
2Y71	chr4	674565	674824	11	259.0	0.042471
2Y71	chr4	676605	678537	113	1932.0	0.0584886
2Y71	chr4	678652	679881	62	1229.0	0.0504475
2Y71	chr4	679996	680734	38	738.0	0.0514905
2Y71	chr4	680953	681140	8	187.0	0.0427807
2Y71	chr4	682236	682346	5	110.0	0.0454545
2Y71	chr4	683218	684146	40	928.0	0.0431034
2Y71	chr4	684599	684797	16	198.0	0.0808081
2Y71	chr4	685039	685184	15	145.0	0.103448
2Y71	chr4	710820	710920	4	100.0	0.04
2Y71	chr4	711906	712355	13	449.0	0.0289532
2Y71	chr4	712482	712793	16	311.0	0.0514469
2Y71	chr4	713067	713427	30	360.0	0.0833333
2Y71	chr4	713561	714331	31	770.0	0.0402597
2Y71	chr4	714437	714594	5	157.0	0.0318471
2Y71	chr4	714698	714858	6	160.0	0.0375
2Y71	chr4	714975	715869	43	894.0	0.0480984
2Y71	chr4	715979	716584	19	605.0	0.031405
2Y71	chr4	716734	716991	7	257.0	0.0272374
2Y71	chr4	717152	717761	23	609.0	0.0377668
2Y71	chr4	717903	718570	52	667.0	0.077961
2Y71	chr4	719183	720417	48	1234.0	0.0388979
2Y71	chr4	720710	721182	20	472.0	0.0423729
2Y71	chr4	721681	723213	68	1532.0	0.0443864
2Y71	chr4	733711	737353	172	3642.0	0.0472268
2Y71	chr4	737463	737761	10	298.0	0.033557
2Y71	chr4	746914	747455	16	541.0	0.0295749
2Y71	chr4	747647	748898	46	1251.0	0.0367706
2Y71	chr4	749095	749424	16	329.0	0.0486322
2Y71	chr4	749542	750179	23	637.0	0.0361068
2Y71	chr4	750286	750654	14	368.0	0.0380435
2Y71	chr4	754009	757155	202	3146.0	0.0642085
2Y71	chr4	757256	757719	17	463.0	0.0367171
2Y71	chr4	757872	758214	15	342.0	0.0438596
2Y71	chr4	758318	758630	17	312.0	0.0544872
2Y71	chr4	758825	759012	7	187.0	0.0374332
2Y71	chr4	759152	759857	49	705.0	0.0695035
2Y71	chr4	759974	760892	46	918.0	0.0501089
2Y71	chr4	761026	761921	30	895.0	0.0335196
2Y71	chr4	762232	762510	9	278.0	0.0323741
2Y71	chr4	762658	762797	9	139.0	0.0647482
2Y71	chr4	762923	763334	18	411.0	0.0437956
2Y71	chr4	763471	763607	8	136.0	0.0588235
2Y71	chr4	763741	764146	14	405.0	0.0345679
2Y71	chr4	764259	764955	39	696.0	0.0560345
2Y71	chr4	765352	765667	10	315.0	0.031746
2Y71	chr4	765777	766216	13	439.0	0.0296128
2Y71	chr4	766335	766552	6	217.0	0.0276498
2Y71	chr4	766665	766846	7	181.0	0.038674
2Y71	chr4	766947	767228	7	281.0	0.024911
2Y71	chr4	767338	768073	28	735.0	0.0380952
2Y71	chr4	768408	768523	4	115.0	0.0347826
2Y71	chr4	768651	769546	34	895.0	0.0379888
2Y71	chr4	769661	770104	26	443.0	0.0586907
2Y71	chr4	770208	771503	71	1295.0	0.0548263
2Y71	chr4	772093	772451	15	358.0	0.0418994
2Y71	chr4	772588	772791	9	203.0	0.044335
2Y71	chr4	772995	773380	19	385.0	0.0493506
2Y71	chr4	773510	773995	20	485.0	0.0412371
2Y71	chr4	774124	774251	5	127.0	0.0393701
2Y71	chr4	784491	784852	15	361.0	0.0415512
2Y71	chr4	784994	785428	17	434.0	0.0391705
2Y71	chr4	785554	785976	18	422.0	0.042654
2Y71	chr4	786105	786576	14	471.0	0.029724
2Y71	chr4	786755	787071	10	316.0	0.0316456
2Y71	chr4	787224	788071	55	847.0	0.0649351
2Y71	chr4	788586	789136	19	550.0	0.0345455
2Y71	chr4	789240	789448	8	208.0	0.0384615
2Y71	chr4	789549	789652	3	103.0	0.0291262
2Y71	chr4	789753	790717	58	964.0	0.060166
2Y71	chr4	790837	791835	50	998.0	0.0501002
2Y71	chr4	791945	792612	28	667.0	0.041979
2Y71	chr4	792714	793346	33	632.0	0.0522152
2Y71	chr4	794967	795235	16	268.0	0.0597015
2Y71	chr4	795348	795733	24	385.0	0.0623377
2Y71	chr4	795882	796096	8	214.0	0.0373832
2Y71	chr4	796197	796669	11	472.0	0.0233051
2Y71	chr4	796797	797528	29	731.0	0.0396717
2Y71	chr4	797643	797968	9	325.0	0.0276923
2Y71	chr4	799578	800532	39	954.0	0.0408805
2Y71	chr4	800826	802375	69	1549.0	0.0445449
2Y71	chr4	802554	802926	22	372.0	0.0591398
2Y71	chr4	803040	803338	22	298.0	0.0738255
2Y71	chr4	803468	803589	10	121.0	0.0826446
2Y71	chr4	803711	803956	13	245.0	0.0530612
2Y71	chr4	804057	804817	26	760.0	0.0342105
2Y71	chr4	804919	805240	8	321.0	0.0249221
2Y71	chr4	805380	805643	14	263.0	0.0532319
2Y71	chr4	805758	805903	6	145.0	0.0413793
2Y71	chr4	806037	806379	24	342.0	0.0701754
2Y71	chr4	806812	807466	28	654.0	0.0428135
2Y71	chr4	807588	807799	8	211.0	0.0379147
2Y71	chr4	807933	808315	16	382.0	0.0418848
2Y71	chr4	808443	808609	10	166.0	0.060241
2Y71	chr4	808824	808928	10	104.0	0.0961538
2Y71	chr4	809739	809842	6	103.0	0.0582524
2Y71	chr4	809985	810166	4	181.0	0.0220994
2Y71	chr4	810423	810854	12	431.0	0.0278422
2Y71	chr4	811255	812299	54	1044.0	0.0517241
2Y71	chr4	812593	812850	12	257.0	0.0466926
2Y71	chr4	812960	813629	30	669.0	0.044843
2Y71	chr4	813946	814104	7	158.0	0.0443038
2Y71	chr4	837350	837469	28	119.0	0.235294
2Y71	chr4	875485	875657	6	172.0	0.0348837
2Y71	chr4	876247	876721	33	474.0	0.0696203
2Y71	chr4	876875	877280	16	405.0	0.0395062
2Y71	chr4	877382	879550	96	2168.0	0.0442804
2Y71	chr4	879690	880100	25	410.0	0.0609756
2Y71	chr4	880225	880664	13	439.0	0.0296128
2Y71	chr4	880813	881893	38	1080.0	0.0351852
2Y71	chr4	883095	883314	9	219.0	0.0410959
2Y71	chr4	884339	884627	10	288.0	0.0347222
2Y71	chr4	885093	885339	8	246.0	0.0325203
2Y71	chr4	885647	886036	21	389.0	0.0539846
2Y71	chr4	886378	889810	181	3432.0	0.0527389
2Y71	chr4	890616	891898	52	1282.0	0.0405616
2Y71	chr4	892074	892257	8	183.0	0.0437158
2Y71	chr4	893672	894939	100	1267.0	0.0789266
2Y71	chr4	895047	895265	10	218.0	0.0458716
2Y71	chr4	895478	896229	34	751.0	0.045273
2Y71	chr4	896941	897413	17	472.0	0.0360169
2Y71	chr4	898029	898948	43	919.0	0.04679
2Y71	chr4	899629	899848	6	219.0	0.0273973
2Y71	chr4	900542	900793	16	251.0	0.063745
2Y71	chr4	901065	901306	8	241.0	0.033195
2Y71	chr4	905964	907146	56	1182.0	0.0473773
2Y71	chr4	907248	908108	63	860.0	0.0732558
2Y71	chr4	908474	909683	65	1209.0	0.0537634
2Y71	chr4	912016	912506	13	490.0	0.0265306
2Y71	chr4	936194	936756	17	562.0	0.0302491
2Y71	chr4	937004	937523	22	519.0	0.0423892
2Y71	chr4	937807	938525	24	718.0	0.0334262
2Y71	chr4	938626	938854	10	228.0	0.0438596
2Y71	chr4	939282	939619	16	337.0	0.0474777
2Y71	chr4	939789	940024	7	235.0	0.0297872
2Y71	chr4	940362	940657	9	295.0	0.0305085
2Y71	chr4	940818	941408	18	590.0	0.0305085
2Y71	chr4	941596	941723	8	127.0	0.0629921
2Y71	chr4	941830	942482	17	652.0	0.0260736
2Y71	chr4	942826	943280	19	454.0	0.0418502
2Y71	chr4	943396	943592	8	196.0	0.0408163
2Y71	chr4	944062	944198	5	136.0	0.0367647
2Y71	chr4	944323	946217	87	1894.0	0.0459345
2Y71	chr4	946374	946604	7	230.0	0.0304348
2Y71	chr4	946707	947297	21	590.0	0.0355932
2Y71	chr4	947464	948380	27	916.0	0.029476
2Y71	chr4	948652	948923	8	271.0	0.0295203
2Y71	chr4	949042	949274	8	232.0	0.0344828
2Y71	chr4	949654	950390	17	736.0	0.0230978
2Y71	chr4	950497	950708	6	211.0	0.028436
2Y71	chr4	951200	951740	24	540.0	0.0444444
2Y71	chr4	954389	955087	19	698.0	0.0272206
2Y71	chr4	955194	955477	14	283.0	0.04947
2Y71	chr4	955695	955900	8	205.0	0.0390244
2Y71	chr4	956106	956333	14	227.0	0.061674
2Y71	chr4	956504	957152	38	648.0	0.058642
2Y71	chr4	957257	957856	22	599.0	0.0367279
2Y71	chr4	958064	958775	19	711.0	0.0267229
2Y71	chr4	963470	965029	86	1559.0	0.0551636
2Y71	chr4	965325	966976	82	1651.0	0.0496669
2Y71	chr4	967086	967186	4	100.0	0.04
2Y71	chr4	967314	968023	26	709.0	0.0366714
2Y71	chr4	968192	968371	8	179.0	0.0446927
2Y71	chr4	968497	969066	35	569.0	0.0615114
2Y71	chr4	969188	969304	3	116.0	0.0258621
2Y71	chr4	969498	969651	6	153.0	0.0392157
2Y71	chr4	969874	970101	14	227.0	0.061674
2Y71	chr4	972247	973109	55	862.0	0.0638051
2Y71	chr4	973246	974763	71	1517.0	0.0468029
2Y71	chr4	974866	975245	26	379.0	0.0686016
2Y71	chr4	975382	976192	27	810.0	0.0333333
2Y71	chr4	976426	976755	21	329.0	0.0638298
2Y71	chr4	980123	980650	26	527.0	0.0493359
2Y71	chr4	980784	981867	46	1083.0	0.0424746
2Y71	chr4	984766	984952	10	186.0	0.0537634
2Y71	chr4	985089	986739	84	1650.0	0.0509091
2Y71	chr4	986852	987384	23	532.0	0.0432331
2Y71	chr4	987688	987852	9	164.0	0.054878
2Y71	chr4	988196	988604	14	408.0	0.0343137
2Y71	chr4	1011253	1011586	12	333.0	0.036036
2Y71	chr4	1012332	1013335	55	1003.0	0.0548355
2Y71	chr4	1013458	1014251	48	793.0	0.0605296
2Y71	chr4	1017546	1017782	8	236.0	0.0338983
2Y71	chr4	1017886	1018136	11	250.0	0.044
2Y71	chr4	1024118	1024950	46	832.0	0.0552885
2Y71	chr4	1025239	1025421	8	182.0	0.043956
2Y71	chr4	1031437	1031699	8	262.0	0.0305344
2Y71	chr4	1031826	1032028	7	202.0	0.0346535
2Y71	chr4	1032208	1033600	78	1392.0	0.0560345
2Y71	chr4	1034171	1035402	94	1231.0	0.0763607
2Y71	chr4	1056501	1058590	77	2089.0	0.0368597
2Y71	chr4	1058705	1058914	9	209.0	0.0430622
2Y71	chr4	1059027	1059677	31	650.0	0.0476923
2Y71	chr4	1059793	1060096	10	303.0	0.0330033
2Y71	chr4	1060644	1060927	8	283.0	0.0282686
2Y71	chr4	1061031	1061158	4	127.0	0.0314961
2Y71	chr4	1061292	1061941	24	649.0	0.03698
2Y71	chr4	1062060	1062226	6	166.0	0.0361446
2Y71	chr4	1062387	1062502	4	115.0	0.0347826
2Y71	chr4	1062946	1063473	23	527.0	0.0436433
2Y71	chr4	1063584	1063713	6	129.0	0.0465116
2Y71	chr4	1064017	1064357	11	340.0	0.0323529
2Y71	chr4	1064633	1065257	34	624.0	0.0544872
2Y71	chr4	1065725	1065889	9	164.0	0.054878
2Y71	chr4	1066204	1067987	64	1783.0	0.0358946
2Y71	chr4	1068115	1068989	25	874.0	0.0286041
2Y71	chr4	1073444	1073610	15	166.0	0.0903614
2Y71	chr4	1073742	1073961	9	219.0	0.0410959
2Y71	chr4	1074103	1074866	67	763.0	0.0878113
2Y71	chr4	1075170	1077761	194	2591.0	0.0748746
2Y71	chr4	1078456	1079150	18	694.0	0.0259366
2Y71	chr4	1079545	1080587	87	1042.0	0.0834933
2Y71	chr4	1080708	1081027	19	319.0	0.0595611
2Y71	chr4	1081560	1081713	16	153.0	0.104575
2Y71	chr4	1081845	1082210	15	365.0	0.0410959
2Y71	chr4	1082491	1082699	6	208.0	0.0288462
2Y71	chr4	1083654	1083836	7	182.0	0.0384615
2Y71	chr4	1084082	1084186	7	104.0	0.0673077
2Y71	chr4	1084302	1084430	9	128.0	0.0703125
2Y71	chr4	1085539	1086247	21	708.0	0.029661
2Y71	chr4	1086936	1088192	59	1256.0	0.0469745
2Y71	chr4	1088325	1088477	7	152.0	0.0460526
2Y71	chr4	1088659	1089824	58	1165.0	0.0497854
2Y71	chr4	1092688	1092962	11	274.0	0.040146
2Y71	chr4	1093126	1093361	6	235.0	0.0255319
2Y71	chr4	1095538	1096856	69	1318.0	0.052352
2Y71	chr4	1097209	1097327	4	118.0	0.0338983
2Y71	chr4	1097434	1098214	38	780.0	0.0487179
2Y71	chr4	1098851	1098958	4	107.0	0.0373832
2Y71	chr4	1099407	1099693	8	286.0	0.027972
2Y71	chr4	1099815	1100431	18	616.0	0.0292208
2Y71	chr4	1100655	1101577	30	922.0	0.032538
2Y71	chr4	1101711	1102204	18	493.0	0.0365112
2Y71	chr4	1102335	1102447	3	112.0	0.0267857
2Y71	chr4	1102800	1103899	33	1099.0	0.0300273
2Y71	chr4	1104186	1104376	7	190.0	0.0368421
2Y71	chr4	1104610	1104835	9	225.0	0.04
2Y71	chr4	1105350	1105789	16	439.0	0.0364465
2Y71	chr4	1106387	1106744	20	357.0	0.0560224
2Y71	chr4	1106882	1107517	26	635.0	0.0409449
2Y71	chr4	1108665	1110068	83	1403.0	0.0591589
2Y71	chr4	1110833	1110977	6	144.0	0.0416667
2Y71	chr4	1111114	1111851	40	737.0	0.0542741
2Y71	chr4	1113322	1113533	7	211.0	0.0331754
2Y71	chr4	1113656	1114387	20	731.0	0.0273598
2Y71	chr4	1173401	1173610	17	209.0	0.0813397
2Y71	chr4	1177160	1177377	11	217.0	0.0506912
2Y71	chr4	1177486	1177601	6	115.0	0.0521739
2Y71	chr4	1177753	1178291	17	538.0	0.0315985
2Y71	chr4	1178482	1179030	12	548.0	0.0218978
2Y71	chr4	1179304	1179515	6	211.0	0.028436
2Y71	chr4	1181210	1181352	7	142.0	0.0492958
2Y71	chr4	1181681	1181823	6	142.0	0.0422535
2Y71	chr4	1184940	1185289	13	349.0	0.0372493
2Y71	chr4	1185693	1186444	25	751.0	0.0332889
2Y71	chr4	1186563	1186668	5	105.0	0.047619
2Y71	chr4	1186935	1187136	9	201.0	0.0447761
2Y71	chr4	1187647	1187874	19	227.0	0.0837004
2Y71	chr4	1188211	1188385	6	174.0	0.0344828
2Y71	chr4	1188492	1189240	25	748.0	0.0334225
2Y71	chr4	1189860	1190952	67	1092.0	0.0613553
2Y71	chr4	1191251	1191540	20	289.0	0.0692042
2Y71	chr4	1192350	1193561	49	1211.0	0.0404624
2Y71	chr4	1193663	1194172	20	509.0	0.0392927
2Y71	chr4	1194282	1195085	43	803.0	0.0535492
2Y71	chr4	1205134	1205431	14	297.0	0.047138
2Y71	chr4	1205697	1205985	27	288.0	0.09375
2Y71	chr4	1206113	1206513	16	400.0	0.04
2Y71	chr4	1206770	1206921	5	151.0	0.0331126
2Y71	chr4	1207115	1207292	8	177.0	0.0451977
2Y71	chr4	1208640	1208914	17	274.0	0.0620438
2Y71	chr4	1209023	1209155	5	132.0	0.0378788
2Y71	chr4	1209402	1212739	221	3337.0	0.0662272
2Y71	chr4	1212925	1213058	8	133.0	0.0601504
2Y71	chr4	1213170	1213369	9	199.0	0.0452261
2Y71	chr4	1213521	1213859	12	338.0	0.035503
2Y71	chr4	1214304	1215041	30	737.0	0.0407056
2Y71	chr4	1215150	1215356	7	206.0	0.0339806
2Y71	chr4	1215468	1216420	33	952.0	0.0346639
2Y71	chr4	1216698	1216854	5	156.0	0.0320513
2Y71	chr4	1216977	1218203	52	1226.0	0.0424144
2Y71	chr4	1218630	1218821	11	191.0	0.0575916
2Y71	chr4	1218970	1219264	15	294.0	0.0510204
2Y71	chr4	1219719	1219935	7	216.0	0.0324074
2Y71	chr4	1220136	1220599	14	463.0	0.0302376
2Y71	chr4	1221941	1222619	59	678.0	0.0870206
2Y71	chr4	1227836	1228361	13	525.0	0.0247619
2Y71	chr4	1228516	1229143	24	627.0	0.0382775
2Y71	chr4	1229277	1229749	15	472.0	0.0317797
2Y71	chr4	1229944	1230211	9	267.0	0.0337079
2Y71	chr4	1231700	1232189	14	489.0	0.0286299
2Y71	chr4	1232357	1233582	37	1225.0	0.0302041
2Y71	chr4	1233706	1234614	56	908.0	0.061674
2Y71	chr4	1236048	1236236	5	188.0	0.0265957
2Y71	chr4	1236642	1236749	7	107.0	0.0654206
2Y71	chr4	1236885	1237022	6	137.0	0.0437956
2Y71	chr4	1237163	1237301	11	138.0	0.0797101
2Y71	chr4	1244808	1244954	8	146.0	0.0547945
2Y71	chr4	1245091	1245598	30	507.0	0.0591716
2Y71	chr4	1245731	1246586	33	855.0	0.0385965
2Y71	chr4	1246726	1246946	7	220.0	0.0318182
2Y71	chr4	1247058	1248032	51	974.0	0.0523614
2Y71	chr4	1248148	1248353	6	205.0	0.0292683
2Y71	chr4	1248460	1248719	8	259.0	0.030888
2Y71	chr4	1249315	1249421	4	106.0	0.0377358
2Y71	chr4	1249560	1249991	17	431.0	0.0394432
2Y71	chr4	1251119	1251720	28	601.0	0.046589
2Y71	chr4	1251829	1252035	11	206.0	0.0533981
2Y71	chr4	1252462	1253138	28	676.0	0.0414201
2Y71	chr4	1253518	1253657	6	139.0	0.0431655
2Y71	chr4	1253799	1254144	17	345.0	0.0492754
2Y71	chr4	1254385	1254946	21	561.0	0.0374332
2Y71	chr4	1255394	1255679	13	285.0	0.045614
2Y71	chr4	1255823	1257498	122	1675.0	0.0728358
2Y71	chr4	1257617	1258641	47	1024.0	0.0458984
2Y71	chr4	1259129	1259430	7	301.0	0.0232558
2Y71	chr4	1259573	1259772	10	199.0	0.0502513
2Y71	chr4	1260728	1260949	14	221.0	0.0633484
2Y71	chr4	1261129	1261230	5	101.0	0.049505
2Y71	chr4	1261711	1262031	10	320.0	0.03125
2Y71	chr4	1262135	1262415	10	280.0	0.0357143
2Y71	chr4	1262549	1263181	25	632.0	0.039557
2Y71	chr4	1264001	1265213	59	1212.0	0.0486799
2Y71	chr4	1265554	1265663	4	109.0	0.0366972
2Y71	chr4	1265767	1266738	51	971.0	0.0525232
2Y71	chr4	1267321	1268075	40	754.0	0.0530504
2Y71	chr4	1271295	1271502	11	207.0	0.0531401
2Y71	chr4	1275651	1276043	20	392.0	0.0510204
2Y71	chr4	1276189	1276693	24	504.0	0.047619
2Y71	chr4	1276972	1277113	5	141.0	0.035461
2Y71	chr4	1277223	1277341	9	118.0	0.0762712
2Y71	chr4	1277471	1277965	17	494.0	0.034413
2Y71	chr4	1278068	1278419	10	351.0	0.02849
2Y71	chr4	1278523	1278929	19	406.0	0.046798
2Y71	chr4	1279747	1280910	75	1163.0	0.0644884
2Y71	chr4	1281015	1281703	56	688.0	0.0813953
2Y71	chr4	1282165	1282269	4	104.0	0.0384615
2Y71	chr4	1282449	1282685	16	236.0	0.0677966
2Y71	chr4	1283419	1285961	183	2542.0	0.0719906
2Y71	chr4	1286091	1286785	71	694.0	0.102305
2Y71	chr4	1286933	1287176	29	243.0	0.119342
2Y71	chr4	1290129	1290491	27	362.0	0.0745856
2Y71	chr4	1290726	1290840	6	114.0	0.0526316
2Y71	chr4	1290950	1291071	8	121.0	0.0661157
2Y71	chr4	1292157	1292296	4	139.0	0.028777
2Y71	chr4	1292512	1292695	7	183.0	0.0382514
2Y71	chr4	1293209	1293330	3	121.0	0.0247934
2Y71	chr4	1294807	1295172	10	365.0	0.0273973
2Y71	chr4	1295783	1296058	11	275.0	0.04
2Y71	chr4	1296616	1296776	4	160.0	0.025
2Y71	chr4	1297314	1297609	6	295.0	0.020339
2Y71	chr4	1297749	1298564	20	815.0	0.0245399
2Y71	chr4	1298668	1299198	22	530.0	0.0415094
2Y71	chr4	1299313	1299464	5	151.0	0.0331126
2Y71	chr4	1299728	1301030	44	1302.0	0.0337942
2Y71	chr4	1301135	1302182	49	1047.0	0.0468004
2Y71	chr4	1304081	1304184	7	103.0	0.0679612
2Y71	chr4	1304580	1305459	30	879.0	0.0341297
2Y71	chr4	1305849	1306285	21	436.0	0.0481651
2Y71	chr4	1307259	1307467	9	208.0	0.0432692
2Y71	chr4	1308663	1309101	17	438.0	0.0388128
2Y71	chr4	1310323	1312006	122	1683.0	0.0724896
2Y71	chr4	1312315	1312794	33	479.0	0.0688935
2Y71	chr4	1313046	1314164	43	1118.0	0.0384615
2Y71	chr4	1314295	1314724	23	429.0	0.0536131
2Y71	chr4	1314877	1314988	3	111.0	0.027027
2Y71	chr4	1315090	1317011	88	1921.0	0.0458095
2Y71	chr4	1317174	1317292	5	118.0	0.0423729
2Y71	chr4	1317696	1318084	17	388.0	0.0438144
2Y71	chr4	1318206	1318381	9	175.0	0.0514286
2Y71	chr4	1321333	1321482	16	149.0	0.107383
2Y71	chr4	1322118	1323551	92	1433.0	0.064201
2Y71	chr4	1323807	1323957	14	150.0	0.0933333
2Y71	chr4	1324171	1324333	7	162.0	0.0432099
2Y71	chr4	1327433	1327995	24	562.0	0.0427046
2Y71	chr4	1328163	1329024	61	861.0	0.0708479
2Y71	chr4	1329213	1329438	12	225.0	0.0533333
2Y71	chr4	1331587	1331713	13	126.0	0.103175
2Y71	chr4	1331838	1332104	18	266.0	0.0676692
2Y71	chr4	1373294	1374388	65	1094.0	0.059415
2Y71	chr4	1374500	1376484	104	1984.0	0.0524194
2Y71	chr4	1376624	1378631	89	2007.0	0.0443448
2Y71	chr4	1382148	1383064	69	916.0	0.0753275
2Y71	chr4	1383169	1384345	42	1176.0	0.0357143
2Y71	chr4	1384687	1385159	13	472.0	0.0275424
2Y71	chr4	1385296	1385587	13	291.0	0.0446735
2Y71	chr4	1385824	1386071	6	247.0	0.0242915
2Y71	chr4	1386421	1386551	5	130.0	0.0384615
2Y71	chr4	1386755	1387597	31	842.0	0.0368171
2Y71	chr4	1388224	1388568	15	344.0	0.0436047
2Y71	chr4	1389158	1389322	12	164.0	0.0731707
2Y71	chr4	1389432	1389611	5	179.0	0.027933
2Y71	chr4	1389847	1390189	13	342.0	0.0380117
2Y71	chr4	1391521	1391633	5	112.0	0.0446429
2Y71	chr4	1400575	1401302	60	727.0	0.0825309
2Y71	chr4	1401427	1402001	14	574.0	0.0243902
2Y71	chr4	1402151	1402507	13	356.0	0.0365169
2Y71	chr4	1402788	1403718	31	930.0	0.0333333
2Y71	chr4	1403833	1404651	29	818.0	0.0354523
2Y71	chr4	1404791	1405425	21	634.0	0.033123
2Y71	chr4	1405730	1408654	177	2924.0	0.0605335
2Y71	chr4	1409001	1409406	13	405.0	0.0320988
2Y71	chr4	1409633	1409998	14	365.0	0.0383562
2Y71	chr4	1410102	1410625	21	523.0	0.040153
2Y71	chr4	1411508	1412032	19	524.0	0.0362595
2Y71	chr4	1438845	1439227	22	382.0	0.0575916
2Y71	chr4	1474564	1475029	19	465.0	0.0408602
2Y71	chr4	1475322	1476082	25	760.0	0.0328947
2Y71	chr4	1476559	1476853	7	294.0	0.0238095
2Y71	chr4	1480877	1481516	18	639.0	0.028169
2Y71	chr4	1483404	1483964	16	560.0	0.0285714
2Y71	chr4	1494870	1497523	91	2653.0	0.0343008
2Y71	chr4	1497624	1498123	25	499.0	0.0501002
2Y71	chr4	1498281	1498865	27	584.0	0.0462329
2Y71	chr4	1505409	1505575	5	166.0	0.0301205
2Y71	chr4	1505856	1506532	18	676.0	0.0266272
2Y71	chr4	1506642	1506763	7	121.0	0.0578512
2Y71	chr4	1506876	1507335	18	459.0	0.0392157
2Y71	chr4	1507608	1508065	16	457.0	0.0350109
2Y71	chr4	1508169	1508356	5	187.0	0.026738
2Y71	chr4	1509489	1509713	9	224.0	0.0401786
2Y71	chr4	1510170	1510412	11	242.0	0.0454545
2Y71	chr4	1510674	1511645	65	971.0	0.0669413
2Y71	chr4	1592609	1592951	28	342.0	0.0818713
2Y71	chr3	68	189	10	121.0	0.0826446
2Y71	chr3	127267	127583	8	316.0	0.0253165
2Y71	chr3	128329	129047	29	718.0	0.04039
2Y71	chr3	131865	131998	9	133.0	0.0676692
2Y71	chr3	132103	132538	21	435.0	0.0482759
2Y71	chr3	132786	133694	36	908.0	0.0396476
2Y71	chr3	133796	134067	8	271.0	0.0295203
2Y71	chr3	134187	135973	100	1786.0	0.055991
2Y71	chr3	136190	136483	21	293.0	0.0716724
2Y71	chr3	136731	137947	98	1216.0	0.0805921
2Y71	chr3	138142	140004	181	1862.0	0.0972073
2Y71	chr3	140117	143058	238	2941.0	0.0809249
2Y71	chr3	144327	145060	31	733.0	0.042292
2Y71	chr3	145470	146029	21	559.0	0.0375671
2Y71	chr3	146130	146234	7	104.0	0.0673077
2Y71	chr3	146343	146487	7	144.0	0.0486111
2Y71	chr3	146590	146776	7	186.0	0.0376344
2Y71	chr3	148234	148985	43	751.0	0.057257
2Y71	chr3	149171	149348	13	177.0	0.0734463
2Y71	chr3	158285	158493	7	208.0	0.0336538
2Y71	chr3	158607	158826	10	219.0	0.0456621
2Y71	chr3	158945	160668	80	1723.0	0.0464306
2Y71	chr3	160769	161271	19	502.0	0.0378486
2Y71	chr3	161381	161514	6	133.0	0.0451128
2Y71	chr3	161663	162475	31	812.0	0.0381773
2Y71	chr3	162813	163258	18	445.0	0.0404494
2Y71	chr3	163610	163825	17	215.0	0.0790698
2Y71	chr3	187648	188045	25	397.0	0.0629723
2Y71	chr3	188155	188768	20	613.0	0.0326264
2Y71	chr3	194400	194778	15	378.0	0.0396825
2Y71	chr3	194945	197591	109	2646.0	0.0411943
2Y71	chr3	197698	198008	17	310.0	0.0548387
2Y71	chr3	198116	200999	139	2883.0	0.0482137
2Y71	chr3	201304	201541	8	237.0	0.0337553
2Y71	chr3	202098	202232	6	134.0	0.0447761
2Y71	chr3	202379	202501	8	122.0	0.0655738
2Y71	chr3	203414	205374	74	1960.0	0.0377551
2Y71	chr3	205478	206586	46	1108.0	0.0415162
2Y71	chr3	207201	209080	78	1879.0	0.0415114
2Y71	chr3	209225	209416	15	191.0	0.078534
2Y71	chr3	209535	210295	28	760.0	0.0368421
2Y71	chr3	210569	210738	8	169.0	0.0473373
2Y71	chr3	216800	217114	24	314.0	0.0764331
2Y71	chr3	217332	219354	167	2022.0	0.0825915
2Y71	chr3	229500	229711	9	211.0	0.042654
2Y71	chr3	230762	230881	3	119.0	0.0252101
2Y71	chr3	234487	235383	40	896.0	0.0446429
2Y71	chr3	235516	235728	6	212.0	0.0283019
2Y71	chr3	236751	237156	15	405.0	0.037037
2Y71	chr3	237722	238124	21	402.0	0.0522388
2Y71	chr3	238958	240897	146	1939.0	0.0752965
2Y71	chr3	241026	241522	26	496.0	0.0524194
2Y71	chr3	241693	242007	19	314.0	0.0605096
2Y71	chr3	242636	243119	32	483.0	0.0662526
2Y71	chr3	243428	243733	12	305.0	0.0393443
2Y71	chr3	246442	246557	8	115.0	0.0695652
2Y71	chr3	246695	249296	111	2601.0	0.0426759
2Y71	chr3	249673	249960	11	287.0	0.0383275
2Y71	chr3	250177	250349	7	172.0	0.0406977
2Y71	chr3	255896	256830	27	934.0	0.0289079
2Y71	chr3	257201	258548	74	1347.0	0.0549369
2Y71	chr3	289373	289671	10	298.0	0.033557
2Y71	chr3	289778	290412	17	634.0	0.0268139
2Y71	chr3	290660	291009	13	349.0	0.0372493
2Y71	chr3	291124	291286	6	162.0	0.037037
2Y71	chr3	291438	291718	23	280.0	0.0821429
2Y71	chr3	292524	294187	110	1663.0	0.0661455
2Y71	chr3	294314	294897	23	583.0	0.0394511
2Y71	chr3	295043	295773	38	730.0	0.0520548
2Y71	chr3	296017	297463	64	1446.0	0.04426
2Y71	chr3	297625	298328	29	703.0	0.0412518
2Y71	chr3	298430	299869	67	1439.0	0.0465601
2Y71	chr3	300010	300241	13	231.0	0.0562771
2Y71	chr3	300363	301130	29	767.0	0.0378096
2Y71	chr3	301271	301532	10	261.0	0.0383142
2Y71	chr3	302353	302483	9	130.0	0.0692308
2Y71	chr3	302626	303374	36	748.0	0.0481283
2Y71	chr3	303588	303754	6	166.0	0.0361446
2Y71	chr3	303865	304198	11	333.0	0.033033
2Y71	chr3	304611	304746	5	135.0	0.037037
2Y71	chr3	304990	307505	113	2515.0	0.0449304
2Y71	chr3	318754	319252	21	498.0	0.0421687
2Y71	chr3	319920	320113	6	193.0	0.0310881
2Y71	chr3	320685	321043	16	358.0	0.0446927
2Y71	chr3	336724	337081	18	357.0	0.0504202
2Y71	chr3	341734	342601	47	867.0	0.0542099
2Y71	chr3	342989	344901	82	1912.0	0.042887
2Y71	chr3	345005	347559	122	2554.0	0.0477682
2Y71	chr3	350175	350657	22	482.0	0.0456432
2Y71	chr3	350861	351258	25	397.0	0.0629723
2Y71	chr3	351556	351728	6	172.0	0.0348837
2Y71	chr3	352035	352214	5	179.0	0.027933
2Y71	chr3	352374	352544	4	170.0	0.0235294
2Y71	chr3	353233	353510	7	277.0	0.0252708
2Y71	chr3	353626	353894	11	268.0	0.0410448
2Y71	chr3	354550	354992	16	442.0	0.0361991
2Y71	chr3	355098	355586	14	488.0	0.0286885
2Y71	chr3	355858	356332	24	474.0	0.0506329
2Y71	chr3	356542	356817	10	275.0	0.0363636
2Y71	chr3	356923	357225	8	302.0	0.0264901
2Y71	chr3	357380	357507	5	127.0	0.0393701
2Y71	chr3	357841	358011	6	170.0	0.0352941
2Y71	chr3	358421	359199	22	778.0	0.0282776
2Y71	chr3	359383	360290	30	907.0	0.0330761
2Y71	chr3	360443	360660	13	217.0	0.0599078
2Y71	chr3	361172	361419	9	247.0	0.0364372
2Y71	chr3	361553	361991	20	438.0	0.0456621
2Y71	chr3	362482	362592	14	110.0	0.127273
2Y71	chr3	362727	364346	61	1619.0	0.0376776
2Y71	chr3	364579	365007	33	428.0	0.0771028
2Y71	chr3	378532	378640	6	108.0	0.0555556
2Y71	chr3	392251	392412	9	161.0	0.0559006
2Y71	chr3	393039	393396	12	357.0	0.0336134
2Y71	chr3	393516	393709	9	193.0	0.0466321
2Y71	chr3	396339	397003	36	664.0	0.0542169
2Y71	chr3	403576	403931	13	355.0	0.0366197
2Y71	chr3	404035	404915	26	880.0	0.0295455
2Y71	chr3	405025	405260	12	235.0	0.0510638
2Y71	chr3	405373	407184	87	1811.0	0.0480398
2Y71	chr3	407285	407674	23	389.0	0.059126
2Y71	chr3	407823	408346	17	523.0	0.0325048
2Y71	chr3	409329	410857	72	1528.0	0.0471204
2Y71	chr3	411444	411576	8	132.0	0.0606061
2Y71	chr3	411681	413098	73	1417.0	0.0515173
2Y71	chr3	413635	414029	22	394.0	0.0558376
2Y71	chr3	414384	415167	43	783.0	0.054917
2Y71	chr3	415279	415970	36	691.0	0.0520984
2Y71	chr3	416078	416258	8	180.0	0.0444444
2Y71	chr3	416409	417748	38	1339.0	0.0283794
2Y71	chr3	418017	419161	67	1144.0	0.0585664
2Y71	chr3	419307	419592	20	285.0	0.0701754
2Y71	chr3	420666	420850	8	184.0	0.0434783
2Y71	chr3	421341	421882	41	541.0	0.0757856
2Y71	chr3	422029	422337	11	308.0	0.0357143
2Y71	chr3	422474	422594	15	120.0	0.125
2Y71	chr3	422756	424419	126	1663.0	0.0757667
2Y71	chr3	424558	425205	51	647.0	0.0788253
2Y71	chr3	425306	425556	20	250.0	0.08
2Y71	chr3	429839	430098	13	259.0	0.0501931
2Y71	chr3	431431	433686	83	2255.0	0.0368071
2Y71	chr3	433877	434145	10	268.0	0.0373134
2Y71	chr3	434407	434734	12	327.0	0.0366972
2Y71	chr3	434838	434950	6	112.0	0.0535714
2Y71	chr3	437205	437697	29	492.0	0.0589431
2Y71	chr3	442422	442662	8	240.0	0.0333333
2Y71	chr3	442775	443016	10	241.0	0.0414938
2Y71	chr3	443129	443250	5	121.0	0.0413223
2Y71	chr3	443538	444029	37	491.0	0.0753564
2Y71	chr3	458917	459155	10	238.0	0.0420168
2Y71	chr3	459331	460332	39	1001.0	0.038961
2Y71	chr3	461721	463122	119	1401.0	0.0849393
2Y71	chr3	464447	464743	18	296.0	0.0608108
2Y71	chr3	464904	465772	38	868.0	0.0437788
2Y71	chr3	476353	477208	36	855.0	0.0421053
2Y71	chr3	477689	478240	31	551.0	0.0562613
2Y71	chr3	479446	479634	8	188.0	0.0425532
2Y71	chr3	480351	480783	24	432.0	0.0555556
2Y71	chr3	480943	483089	131	2146.0	0.0610438
2Y71	chr3	485018	485662	18	644.0	0.0279503
2Y71	chr3	485831	486071	7	240.0	0.0291667
2Y71	chr3	486207	486405	9	198.0	0.0454545
2Y71	chr3	486545	486744	14	199.0	0.0703518
2Y71	chr3	486855	487054	10	199.0	0.0502513
2Y71	chr3	487159	490247	139	3088.0	0.045013
2Y71	chr3	490580	490907	18	327.0	0.0550459
2Y71	chr3	491154	491315	12	161.0	0.0745342
2Y71	chr3	491551	492530	48	979.0	0.0490296
2Y71	chr3	492665	494087	54	1422.0	0.0379747
2Y71	chr3	500410	501964	117	1554.0	0.0752896
2Y71	chr3	502079	502288	12	209.0	0.0574163
2Y71	chr3	504331	504617	12	286.0	0.041958
2Y71	chr3	504785	505544	63	759.0	0.083004
2Y71	chr3	505798	506506	33	708.0	0.0466102
2Y71	chr3	507178	507885	31	707.0	0.0438472
2Y71	chr3	507986	508197	9	211.0	0.042654
2Y71	chr3	508418	509754	70	1336.0	0.0523952
2Y71	chr3	512064	513150	75	1086.0	0.0690608
2Y71	chr3	513322	513848	34	526.0	0.0646388
2Y71	chr3	513965	515082	49	1117.0	0.0438675
2Y71	chr3	515205	516028	36	823.0	0.0437424
2Y71	chr3	517746	518370	19	624.0	0.0304487
2Y71	chr3	518493	518804	13	311.0	0.0418006
2Y71	chr3	519008	520055	37	1047.0	0.0353391
2Y71	chr3	520207	520816	28	609.0	0.045977
2Y71	chr3	520933	521726	64	793.0	0.0807062
2Y71	chr3	521982	522710	53	728.0	0.0728022
2Y71	chr3	523093	523956	74	863.0	0.0857474
2Y71	chr3	524141	524414	11	273.0	0.040293
2Y71	chr3	524579	524868	10	289.0	0.0346021
2Y71	chr3	524988	525472	20	484.0	0.0413223
2Y71	chr3	525726	525855	10	129.0	0.0775194
2Y71	chr3	526038	526411	24	373.0	0.0643432
2Y71	chr3	526590	528243	103	1653.0	0.0623109
2Y71	chr3	528397	531220	139	2823.0	0.0492384
2Y71	chr3	531554	533247	116	1693.0	0.0685174
2Y71	chr3	533513	536378	172	2865.0	0.0600349
2Y71	chr3	536491	536897	20	406.0	0.0492611
2Y71	chr3	537455	538150	51	695.0	0.0733813
2Y71	chr3	538377	538591	9	214.0	0.0420561
2Y71	chr3	540082	540889	95	807.0	0.11772
2Y71	chr3	554448	555043	46	595.0	0.0773109
2Y71	chr3	555393	555729	13	336.0	0.0386905
2Y71	chr3	555841	556215	21	374.0	0.0561497
2Y71	chr3	556327	556894	21	567.0	0.037037
2Y71	chr3	557247	558425	56	1178.0	0.0475382
2Y71	chr3	558554	558657	4	103.0	0.038835
2Y71	chr3	559259	559768	16	509.0	0.0314342
2Y71	chr3	559883	560023	15	140.0	0.107143
2Y71	chr3	560133	561094	72	961.0	0.074922
2Y71	chr3	561211	562118	48	907.0	0.0529217
2Y71	chr3	563133	563846	43	713.0	0.0603086
2Y71	chr3	563969	566083	145	2114.0	0.0685904
2Y71	chr3	566304	566643	25	339.0	0.0737463
2Y71	chr3	567002	567399	14	397.0	0.0352645
2Y71	chr3	567501	567763	10	262.0	0.0381679
2Y71	chr3	567865	568526	19	661.0	0.0287443
2Y71	chr3	568687	570116	56	1429.0	0.0391882
2Y71	chr3	595797	595897	6	100.0	0.06
2Y71	chr3	617801	619443	103	1642.0	0.0627284
2Y71	chr3	619544	620412	36	868.0	0.0414747
2Y71	chr3	620797	621345	27	548.0	0.0492701
2Y71	chr3	621464	622406	33	942.0	0.0350318
2Y71	chr3	626535	628860	150	2325.0	0.0645161
2Y71	chr3	629754	630071	18	317.0	0.0567823
2Y71	chr3	630182	630317	5	135.0	0.037037
2Y71	chr3	631648	631853	10	205.0	0.0487805
2Y71	chr3	634003	635298	69	1295.0	0.0532819
2Y71	chr3	635413	636553	56	1140.0	0.0491228
2Y71	chr3	636654	636837	4	183.0	0.0218579
2Y71	chr3	637023	637789	29	766.0	0.037859
2Y71	chr3	637898	638512	33	614.0	0.0537459
2Y71	chr3	638853	639354	26	501.0	0.0518962
2Y71	chr3	639464	640200	27	736.0	0.0366848
2Y71	chr3	641688	642215	29	527.0	0.0550285
2Y71	chr3	642358	643189	60	831.0	0.0722022
2Y71	chr3	643296	643897	14	601.0	0.0232945
2Y71	chr3	647611	647717	8	106.0	0.0754717
2Y71	chr3	649150	651466	138	2316.0	0.0595855
2Y71	chr3	651600	652043	14	443.0	0.0316027
2Y71	chr3	652321	652701	25	380.0	0.0657895
2Y71	chr3	653395	654043	13	648.0	0.0200617
2Y71	chr3	654174	654814	19	640.0	0.0296875
2Y71	chr3	667220	667880	24	660.0	0.0363636
2Y71	chr3	669383	669636	13	253.0	0.0513834
2Y71	chr3	669965	670980	37	1015.0	0.0364532
2Y71	chr3	727964	728196	11	232.0	0.0474138
2Y71	chr3	728297	729343	42	1046.0	0.040153
2Y71	chr3	729518	730810	57	1292.0	0.0441176
2Y71	chr3	731125	731913	63	788.0	0.0799492
2Y71	chr3	732027	732716	51	689.0	0.0740203
2Y71	chr3	732976	733157	5	181.0	0.0276243
2Y71	chr3	733606	733986	19	380.0	0.05
2Y71	chr3	734374	734477	4	103.0	0.038835
2Y71	chr3	734585	734725	7	140.0	0.05
2Y71	chr3	734826	735185	25	359.0	0.0696379
2Y71	chr3	737179	737808	21	629.0	0.0333863
2Y71	chr3	772055	772300	10	245.0	0.0408163
2Y71	chr3	772706	773349	37	643.0	0.0575428
2Y71	chr3	773490	773666	7	176.0	0.0397727
2Y71	chr3	773776	774200	23	424.0	0.0542453
2Y71	chr3	774301	774670	25	369.0	0.0677507
2Y71	chr3	774863	774977	8	114.0	0.0701754
2Y71	chr3	775137	776039	32	902.0	0.0354767
2Y71	chr3	776266	776526	10	260.0	0.0384615
2Y71	chr3	777084	777538	48	454.0	0.105727
2Y71	chr3	777908	778058	18	150.0	0.12
2Y71	chr3	782169	782511	31	342.0	0.0906433
2Y71	chr3	782991	784301	117	1310.0	0.089313
2Y71	chr3	785707	787075	66	1368.0	0.0482456
2Y71	chr3	788460	788950	17	490.0	0.0346939
2Y71	chr3	789064	789298	8	234.0	0.034188
2Y71	chr3	792146	792265	6	119.0	0.0504202
2Y71	chr3	792395	792519	8	124.0	0.0645161
2Y71	chr3	792880	793693	48	813.0	0.0590406
2Y71	chr3	793974	794401	45	427.0	0.105386
2Y71	chr3	795944	796069	11	125.0	0.088
2Y71	chr3	796228	798831	244	2603.0	0.093738
2Y71	chr3	798995	799854	48	859.0	0.0558789
2Y71	chr3	799985	800310	15	325.0	0.0461538
2Y71	chr3	801442	802389	38	947.0	0.0401267
2Y71	chr3	802579	802690	8	111.0	0.0720721
2Y71	chr3	802799	804841	175	2042.0	0.0857003
2Y71	chr3	804984	806344	135	1360.0	0.0992647
2Y71	chr3	807564	810058	136	2494.0	0.0545309
2Y71	chr3	810200	810592	18	392.0	0.0459184
2Y71	chr3	810730	810880	5	150.0	0.0333333
2Y71	chr3	811365	811672	11	307.0	0.0358306
2Y71	chr3	823770	824251	40	481.0	0.0831601
2Y71	chr3	824359	825511	67	1152.0	0.0581597
2Y71	chr3	825876	825976	4	100.0	0.04
2Y71	chr3	826206	826716	19	510.0	0.0372549
2Y71	chr3	826991	827365	14	374.0	0.0374332
2Y71	chr3	831923	832074	3	151.0	0.0198675
2Y71	chr3	832197	834256	85	2059.0	0.0412822
2Y71	chr3	834399	834564	8	165.0	0.0484848
2Y71	chr3	834673	835588	31	915.0	0.0338798
2Y71	chr3	835887	836574	30	687.0	0.0436681
2Y71	chr3	842813	842970	7	157.0	0.044586
2Y71	chr3	843101	843432	9	331.0	0.0271903
2Y71	chr3	843669	845043	45	1374.0	0.0327511
2Y71	chr3	845293	846783	100	1490.0	0.0671141
2Y71	chr3	847268	847814	36	546.0	0.0659341
2Y71	chr3	848365	848639	7	274.0	0.0255474
2Y71	chr3	848782	848907	6	125.0	0.048
2Y71	chr3	849043	849361	16	318.0	0.0503145
2Y71	chr3	849500	850039	24	539.0	0.0445269
2Y71	chr3	869766	872339	160	2573.0	0.0621842
2Y71	chr3	872442	873125	20	683.0	0.0292826
2Y71	chr3	873370	873689	10	319.0	0.031348
2Y71	chr3	873790	873899	4	109.0	0.0366972
2Y71	chr3	874003	874439	16	436.0	0.0366972
2Y71	chr3	874727	875297	30	570.0	0.0526316
2Y71	chr3	875498	875824	19	326.0	0.0582822
2Y71	chr3	875944	876206	10	262.0	0.0381679
2Y71	chr3	876381	877161	27	780.0	0.0346154
2Y71	chr3	877294	877774	21	480.0	0.04375
2Y71	chr3	877970	878180	9	210.0	0.0428571
2Y71	chr3	878340	879116	30	776.0	0.0386598
2Y71	chr3	879745	879882	6	137.0	0.0437956
2Y71	chr3	880015	880528	33	513.0	0.0643275
2Y71	chr3	880920	881056	6	136.0	0.0441176
2Y71	chr3	884187	884808	23	621.0	0.037037
2Y71	chr3	886112	887818	80	1706.0	0.0468933
2Y71	chr3	887971	888387	19	416.0	0.0456731
2Y71	chr3	888718	889103	17	385.0	0.0441558
2Y71	chr3	889211	889335	7	124.0	0.0564516
2Y71	chr3	889504	890055	23	551.0	0.0417423
2Y71	chr3	890160	890326	4	166.0	0.0240964
2Y71	chr3	890433	890665	8	232.0	0.0344828
2Y71	chr3	891237	891652	33	415.0	0.0795181
2Y71	chr3	893793	894204	30	411.0	0.0729927
2Y71	chr3	895051	896651	92	1600.0	0.0575
2Y71	chr3	896823	896983	13	160.0	0.08125
2Y71	chr3	897220	897726	23	506.0	0.0454545
2Y71	chr3	897855	898557	56	702.0	0.0797721
2Y71	chr3	899669	900327	21	658.0	0.0319149
2Y71	chr3	900728	900828	2	100.0	0.02
2Y71	chr3	902401	902660	12	259.0	0.046332
2Y71	chr3	902780	902987	12	207.0	0.057971
2Y71	chr3	903094	903347	15	253.0	0.0592885
2Y71	chr3	904196	905697	71	1501.0	0.0473018
2Y71	chr3	906037	906620	31	583.0	0.0531732
2Y71	chr3	906825	907045	9	220.0	0.0409091
2Y71	chr3	907147	907998	61	851.0	0.0716804
2Y71	chr3	908613	908844	19	231.0	0.0822511
2Y71	chr3	909193	909878	25	685.0	0.0364964
2Y71	chr3	910019	911237	38	1218.0	0.0311987
2Y71	chr3	911344	911450	4	106.0	0.0377358
2Y71	chr3	911557	911999	14	442.0	0.0316742
2Y71	chr3	953174	953355	9	181.0	0.0497238
2Y71	chr3	1004923	1005390	24	467.0	0.0513919
2Y71	chr3	1005649	1006462	26	813.0	0.0319803
2Y71	chr3	1006838	1007245	20	407.0	0.04914
2Y71	chr3	1007352	1007982	63	630.0	0.1
2Y71	chr3	1008410	1008681	9	271.0	0.0332103
2Y71	chr3	1008794	1009029	8	235.0	0.0340426
2Y71	chr3	1011367	1011747	16	380.0	0.0421053
2Y71	chr3	1011848	1011948	4	100.0	0.04
2Y71	chr3	1012181	1012282	4	101.0	0.039604
2Y71	chr3	1012418	1012968	24	550.0	0.0436364
2Y71	chr3	1013115	1014286	40	1171.0	0.0341588
2Y71	chr3	1014405	1014661	21	256.0	0.0820312
2Y71	chr3	1014776	1015240	27	464.0	0.0581897
2Y71	chr3	1015512	1016152	25	640.0	0.0390625
2Y71	chr3	1016275	1018684	122	2409.0	0.0506434
2Y71	chr3	1029681	1031948	116	2267.0	0.0511689
2Y71	chr3	1032077	1035573	228	3496.0	0.0652174
2Y71	chr3	1035676	1036580	58	904.0	0.0641593
2Y71	chr3	1036753	1036985	5	232.0	0.0215517
2Y71	chr3	1037242	1037996	27	754.0	0.035809
2Y71	chr3	1038398	1038765	14	367.0	0.0381471
2Y71	chr3	1038880	1039353	26	473.0	0.0549683
2Y71	chr3	1039459	1040220	31	761.0	0.0407359
2Y71	chr3	1040695	1041882	51	1187.0	0.0429655
2Y71	chr3	1043114	1043973	34	859.0	0.0395809
2Y71	chr3	1044311	1045825	100	1514.0	0.0660502
2Y71	chr3	1045930	1047139	69	1209.0	0.057072
2Y71	chr3	1047542	1047798	9	256.0	0.0351562
2Y71	chr3	1047976	1048107	7	131.0	0.0534351
2Y71	chr3	1050757	1051380	40	623.0	0.0642055
2Y71	chr3	1051849	1054214	97	2365.0	0.0410148
2Y71	chr3	1054500	1056479	123	1979.0	0.0621526
2Y71	chr3	1056628	1056857	15	229.0	0.0655022
2Y71	chr3	1090145	1090275	5	130.0	0.0384615
2Y71	chr3	1090385	1091235	50	850.0	0.0588235
2Y71	chr3	1132946	1133083	10	137.0	0.0729927
2Y71	chr3	1133187	1133410	10	223.0	0.044843
2Y71	chr3	1133525	1135061	99	1536.0	0.0644531
2Y71	chr3	1135197	1135676	18	479.0	0.0375783
2Y71	chr3	1135793	1136469	15	676.0	0.0221893
2Y71	chr3	1138938	1139217	18	279.0	0.0645161
2Y71	chr3	1139393	1139936	23	543.0	0.0423573
2Y71	chr3	1140285	1140425	9	140.0	0.0642857
2Y71	chr3	1140531	1140920	32	389.0	0.0822622
2Y71	chr3	1141044	1141331	7	287.0	0.0243902
2Y71	chr3	1141983	1142984	79	1001.0	0.0789211
2Y71	chr3	1143508	1144145	27	637.0	0.0423862
2Y71	chr3	1144309	1144457	6	148.0	0.0405405
2Y71	chr3	1144561	1144907	12	346.0	0.0346821
2Y71	chr3	1145107	1145218	4	111.0	0.036036
2Y71	chr3	1146136	1146280	6	144.0	0.0416667
2Y71	chr3	1146724	1146998	10	274.0	0.0364964
2Y71	chr3	1147100	1148259	46	1159.0	0.0396894
2Y71	chr3	1148427	1149027	21	600.0	0.035
2Y71	chr3	1149554	1150032	17	478.0	0.0355649
2Y71	chr3	1150152	1150618	17	466.0	0.0364807
2Y71	chr3	1151049	1152877	77	1828.0	0.0421225
2Y71	chr3	1153029	1153131	2	102.0	0.0196078
2Y71	chr3	1153306	1153886	16	580.0	0.0275862
2Y71	chr3	1154803	1155416	17	613.0	0.0277325
2Y71	chr3	1156026	1157381	52	1355.0	0.0383764
2Y71	chr3	1158544	1159756	52	1212.0	0.0429043
2Y71	chr3	1159903	1160368	20	465.0	0.0430108
2Y71	chr3	1160490	1162007	59	1517.0	0.0388926
2Y71	chr3	1162167	1162310	8	143.0	0.0559441
2Y71	chr3	1162440	1162586	8	146.0	0.0547945
2Y71	chr3	1163417	1163839	25	422.0	0.0592417
2Y71	chr3	1163952	1164225	20	273.0	0.0732601
2Y71	chr3	1205848	1206155	18	307.0	0.0586319
2Y71	chr3	1206685	1206812	5	127.0	0.0393701
2Y71	chr3	1207396	1207643	11	247.0	0.0445344
2Y71	chr3	1207744	1207934	5	190.0	0.0263158
2Y71	chr3	1208153	1209558	62	1405.0	0.0441281
2Y71	chr3	1232407	1232713	10	306.0	0.0326797
2Y71	chr3	1233024	1233178	4	154.0	0.025974
2Y71	chr3	1233282	1233391	4	109.0	0.0366972
2Y71	chr3	1233701	1234795	50	1094.0	0.0457038
2Y71	chr3	1244789	1245042	6	253.0	0.0237154
2Y71	chr3	1245334	1245492	9	158.0	0.056962
2Y71	chr3	1245611	1245748	9	137.0	0.0656934
2Y71	chr3	1247926	1249253	53	1327.0	0.0399397
2Y71	chr3	1249447	1249549	6	102.0	0.0588235
2Y71	chr3	1249654	1250443	44	789.0	0.0557668
2Y71	chr3	1250670	1250887	9	217.0	0.0414747
2Y71	chr3	1250991	1251136	8	145.0	0.0551724
2Y71	chr3	1251501	1251630	9	129.0	0.0697674
2Y71	chr3	1251732	1252023	12	291.0	0.0412371
2Y71	chr3	1252206	1252690	18	484.0	0.0371901
2Y71	chr3	1252812	1252927	5	115.0	0.0434783
2Y71	chr3	1253094	1253209	7	115.0	0.0608696
2Y71	chr3	1253364	1253521	6	157.0	0.0382166
2Y71	chr3	1254856	1255035	14	179.0	0.0782123
2Y71	chr3	1255763	1255908	8	145.0	0.0551724
2Y71	chr3	1265144	1265375	15	231.0	0.0649351
2Y71	chr3	1265483	1266473	30	990.0	0.030303
2Y71	chr3	1268763	1268944	8	181.0	0.0441989
2Y71	chr3	1269093	1271113	108	2020.0	0.0534653
2Y71	chr3	1271229	1272335	37	1106.0	0.0334539
2Y71	chr3	1272492	1273076	49	584.0	0.0839041
2Y71	chr3	1274090	1274296	9	206.0	0.0436893
2Y71	chr3	1274397	1274695	16	298.0	0.0536913
2Y71	chr3	1274991	1275391	15	400.0	0.0375
2Y71	chr3	1277313	1277661	20	348.0	0.0574713
2Y71	chr3	1284585	1286040	65	1455.0	0.0446735
2Y71	chr3	1288502	1288730	10	228.0	0.0438596
2Y71	chr3	1288861	1289976	67	1115.0	0.0600897
2Y71	chr3	1290119	1290774	32	655.0	0.048855
2Y71	chr3	1290883	1291221	20	338.0	0.0591716
2Y71	chr3	1291343	1291545	10	202.0	0.049505
2Y71	chr3	1291661	1292724	78	1063.0	0.0733772
2Y71	chr3	1292858	1292988	7	130.0	0.0538462
2Y71	chr3	1293090	1294262	50	1172.0	0.0426621
2Y71	chr3	1294398	1295088	37	690.0	0.0536232
2Y71	chr3	1295268	1295482	11	214.0	0.0514019
2Y71	chr3	1296152	1296471	20	319.0	0.0626959
2Y71	chr3	1298087	1298197	10	110.0	0.0909091
2Y71	chr3	1298733	1298953	8	220.0	0.0363636
2Y71	chr3	1328601	1329657	46	1056.0	0.0435606
2Y71	chr3	1329944	1330197	11	253.0	0.0434783
2Y71	chr3	1330346	1331021	43	675.0	0.0637037
2Y71	chr3	1331344	1331795	32	451.0	0.0709534
2Y71	chr3	1331927	1332617	30	690.0	0.0434783
2Y71	chr3	1333037	1333188	4	151.0	0.0264901
2Y71	chr3	1333317	1333797	17	480.0	0.0354167
2Y71	chr3	1333907	1335362	77	1455.0	0.052921
2Y71	chr3	1335495	1335848	37	353.0	0.104816
2Y71	chr3	1346653	1347095	16	442.0	0.0361991
2Y71	chr3	1348070	1349539	94	1469.0	0.0639891
2Y71	chr3	1349688	1349894	9	206.0	0.0436893
2Y71	chr3	1350051	1350169	3	118.0	0.0254237
2Y71	chr3	1350279	1350385	6	106.0	0.0566038
2Y71	chr3	1350486	1351300	31	814.0	0.0380835
2Y71	chr3	1351405	1352013	39	608.0	0.0641447
2Y71	chr3	1352114	1352506	13	392.0	0.0331633
2Y71	chr3	1352611	1352714	6	103.0	0.0582524
2Y71	chr3	1352818	1353130	15	312.0	0.0480769
2Y71	chr3	1353258	1353504	14	246.0	0.0569106
2Y71	chr3	1353648	1353938	22	290.0	0.0758621
2Y71	chr3	1354045	1354469	12	424.0	0.0283019
2Y71	chr3	1354621	1354756	6	135.0	0.0444444
2Y71	chr3	1355209	1356043	34	834.0	0.0407674
2Y71	chr3	1356364	1356559	13	195.0	0.0666667
2Y71	chr3	1356669	1356871	8	202.0	0.039604
2Y71	chr3	1357029	1357201	4	172.0	0.0232558
2Y71	chr3	1357306	1360152	145	2846.0	0.0509487
2Y71	chr3	1360597	1361463	31	866.0	0.0357968
2Y71	chr3	1361594	1361993	7	399.0	0.0175439
2Y71	chr3	1362139	1362850	27	711.0	0.0379747
2Y71	chr3	1363057	1363563	21	506.0	0.041502
2Y71	chr3	1363684	1363998	10	314.0	0.0318471
2Y71	chr3	1364512	1365665	52	1153.0	0.0450997
2Y71	chr3	1366374	1368588	109	2214.0	0.0492322
2Y71	chr3	1368696	1369002	18	306.0	0.0588235
2Y71	chr3	1392458	1393134	25	676.0	0.0369822
2Y71	chr3	1394083	1394232	8	149.0	0.0536913
2Y71	chr3	1394356	1394773	15	417.0	0.0359712
2Y71	chr3	1557515	1558158	49	643.0	0.0762053
2Y71	chr3	1584355	1584465	3	110.0	0.0272727
2Y71	chr2	52	296	26	244.0	0.106557
2Y71	chr2	15621	16102	24	481.0	0.049896
2Y71	chr2	16364	16802	16	438.0	0.0365297
2Y71	chr2	16930	17171	6	241.0	0.0248963
2Y71	chr2	17449	17609	4	160.0	0.025
2Y71	chr2	18052	18453	21	401.0	0.0523691
2Y71	chr2	18809	19012	7	203.0	0.0344828
2Y71	chr2	30697	30936	24	239.0	0.100418
2Y71	chr2	52665	52837	17	172.0	0.0988372
2Y71	chr2	61857	62318	24	461.0	0.0520607
2Y71	chr2	62643	65036	187	2393.0	0.0781446
2Y71	chr2	65907	66526	27	619.0	0.0436187
2Y71	chr2	66670	67401	27	731.0	0.0369357
2Y71	chr2	67544	69692	72	2148.0	0.0335196
2Y71	chr2	69801	70013	7	212.0	0.0330189
2Y71	chr2	70742	71179	30	437.0	0.0686499
2Y71	chr2	72351	72915	25	564.0	0.0443262
2Y71	chr2	73402	73642	6	240.0	0.025
2Y71	chr2	74039	76950	205	2911.0	0.0704225
2Y71	chr2	77055	78453	106	1398.0	0.0758226
2Y71	chr2	78585	79181	32	596.0	0.0536913
2Y71	chr2	80586	80755	3	169.0	0.0177515
2Y71	chr2	80874	81495	32	621.0	0.0515298
2Y71	chr2	83324	83934	21	610.0	0.0344262
2Y71	chr2	84163	84716	33	553.0	0.0596745
2Y71	chr2	84817	84978	8	161.0	0.0496894
2Y71	chr2	85098	85293	8	195.0	0.0410256
2Y71	chr2	85887	86855	64	968.0	0.0661157
2Y71	chr2	86960	87387	18	427.0	0.0421546
2Y71	chr2	87491	88231	53	740.0	0.0716216
2Y71	chr2	88908	89119	10	211.0	0.0473934
2Y71	chr2	89433	90669	64	1236.0	0.0517799
2Y71	chr2	90845	91734	36	889.0	0.0404949
2Y71	chr2	92222	93900	72	1678.0	0.0429082
2Y71	chr2	94139	94942	31	803.0	0.0386052
2Y71	chr2	95049	95200	6	151.0	0.0397351
2Y71	chr2	97579	99053	124	1474.0	0.0841248
2Y71	chr2	102218	102887	46	669.0	0.0687593
2Y71	chr2	103293	105592	148	2299.0	0.0643758
2Y71	chr2	105751	109792	230	4041.0	0.0569166
2Y71	chr2	110407	110834	13	427.0	0.030445
2Y71	chr2	110935	111043	7	108.0	0.0648148
2Y71	chr2	111181	113540	183	2359.0	0.0775752
2Y71	chr2	113688	114343	30	655.0	0.0458015
2Y71	chr2	114463	114865	35	402.0	0.0870647
2Y71	chr2	115361	116818	97	1457.0	0.0665752
2Y71	chr2	116930	117246	9	316.0	0.028481
2Y71	chr2	117719	118024	15	305.0	0.0491803
2Y71	chr2	130436	130964	26	528.0	0.0492424
2Y71	chr2	147955	148595	21	640.0	0.0328125
2Y71	chr2	148988	149654	29	666.0	0.0435435
2Y71	chr2	149799	149911	7	112.0	0.0625
2Y71	chr2	150147	150313	8	166.0	0.0481928
2Y71	chr2	245452	245626	9	174.0	0.0517241
2Y71	chr2	259085	259248	16	163.0	0.0981595
2Y71	chr2	303542	304113	23	571.0	0.0402802
2Y71	chr2	311755	312058	15	303.0	0.049505
2Y71	chr2	313836	314602	19	766.0	0.0248042
2Y71	chr2	317585	317817	14	232.0	0.0603448
2Y71	chr2	318083	318270	5	187.0	0.026738
2Y71	chr2	318486	320493	103	2007.0	0.0513204
2Y71	chr2	320850	321070	11	220.0	0.05
2Y71	chr2	321201	321319	6	118.0	0.0508475
2Y71	chr2	326727	326854	4	127.0	0.0314961
2Y71	chr2	326961	327539	38	578.0	0.0657439
2Y71	chr2	327781	328998	66	1217.0	0.0542317
2Y71	chr2	329132	330269	50	1137.0	0.0439754
2Y71	chr2	333425	334253	28	828.0	0.0338164
2Y71	chr2	350205	350424	23	219.0	0.105023
2Y71	chr2	350622	351266	34	644.0	0.052795
2Y71	chr2	351577	351779	7	202.0	0.0346535
2Y71	chr2	351902	352639	25	737.0	0.0339213
2Y71	chr2	353107	353274	7	167.0	0.0419162
2Y71	chr2	353477	353592	9	115.0	0.0782609
2Y71	chr2	356257	358623	137	2366.0	0.0579036
2Y71	chr2	358778	359308	25	530.0	0.0471698
2Y71	chr2	359411	359559	4	148.0	0.027027
2Y71	chr2	359951	361152	54	1201.0	0.0449625
2Y71	chr2	361547	362200	36	653.0	0.0551302
2Y71	chr2	362652	364511	70	1859.0	0.0376547
2Y71	chr2	364627	365103	23	476.0	0.0483193
2Y71	chr2	365303	367342	114	2039.0	0.0559098
2Y71	chr2	367450	368257	44	807.0	0.0545229
2Y71	chr2	368397	368572	4	175.0	0.0228571
2Y71	chr2	368710	368974	15	264.0	0.0568182
2Y71	chr2	369098	370292	57	1194.0	0.0477387
2Y71	chr2	370532	370677	5	145.0	0.0344828
2Y71	chr2	376404	378447	91	2043.0	0.0445423
2Y71	chr2	378561	379608	73	1047.0	0.069723
2Y71	chr2	435041	435340	27	299.0	0.090301
2Y71	chr2	435459	435954	30	495.0	0.0606061
2Y71	chr2	436077	438580	78	2503.0	0.0311626
2Y71	chr2	438682	439054	16	372.0	0.0430108
2Y71	chr2	439177	440418	36	1241.0	0.0290089
2Y71	chr2	440839	441011	8	172.0	0.0465116
2Y71	chr2	441116	441408	12	292.0	0.0410959
2Y71	chr2	441650	441801	7	151.0	0.0463576
2Y71	chr2	441917	442038	6	121.0	0.0495868
2Y71	chr2	442298	442778	21	480.0	0.04375
2Y71	chr2	442915	443159	12	244.0	0.0491803
2Y71	chr2	443434	443554	6	120.0	0.05
2Y71	chr2	443686	444071	12	385.0	0.0311688
2Y71	chr2	444348	445103	45	755.0	0.0596026
2Y71	chr2	445363	445836	16	473.0	0.0338266
2Y71	chr2	445969	447128	51	1159.0	0.0440035
2Y71	chr2	447595	448098	29	503.0	0.0576541
2Y71	chr2	475896	476448	38	552.0	0.0688406
2Y71	chr2	476643	477044	30	401.0	0.074813
2Y71	chr2	493858	494405	22	547.0	0.0402194
2Y71	chr2	494599	494882	8	283.0	0.0282686
2Y71	chr2	495229	497719	143	2490.0	0.0574297
2Y71	chr2	497822	498578	32	756.0	0.042328
2Y71	chr2	498885	499809	25	924.0	0.0270563
2Y71	chr2	499919	501012	29	1093.0	0.0265325
2Y71	chr2	501120	501781	34	661.0	0.0514372
2Y71	chr2	501948	503016	52	1068.0	0.0486891
2Y71	chr2	507265	508934	92	1669.0	0.0551228
2Y71	chr2	509137	509360	8	223.0	0.0358744
2Y71	chr2	510186	512131	126	1945.0	0.0647815
2Y71	chr2	513020	513742	48	722.0	0.066482
2Y71	chr2	514273	516527	104	2254.0	0.0461402
2Y71	chr2	516634	518024	93	1390.0	0.0669065
2Y71	chr2	566550	567497	63	947.0	0.0665259
2Y71	chr2	573378	573655	11	277.0	0.0397112
2Y71	chr2	595338	596991	80	1653.0	0.0483969
2Y71	chr2	598076	598378	11	302.0	0.0364238
2Y71	chr2	602581	603239	38	658.0	0.0577508
2Y71	chr2	603493	603861	20	368.0	0.0543478
2Y71	chr2	603971	604548	11	577.0	0.0190641
2Y71	chr2	605150	605648	17	498.0	0.0341365
2Y71	chr2	605767	607421	88	1654.0	0.0532044
2Y71	chr2	607582	608149	19	567.0	0.0335097
2Y71	chr2	608267	608379	12	112.0	0.107143
2Y71	chr2	608499	609057	31	558.0	0.0555556
2Y71	chr2	609249	609455	17	206.0	0.0825243
2Y71	chr2	609579	609763	5	184.0	0.0271739
2Y71	chr2	609869	610046	12	177.0	0.0677966
2Y71	chr2	610152	610269	5	117.0	0.042735
2Y71	chr2	610398	611375	57	977.0	0.0583419
2Y71	chr2	611512	611802	16	290.0	0.0551724
2Y71	chr2	611968	614226	73	2258.0	0.0323295
2Y71	chr2	614580	614713	10	133.0	0.075188
2Y71	chr2	614882	616022	38	1140.0	0.0333333
2Y71	chr2	616162	616301	6	139.0	0.0431655
2Y71	chr2	616939	617356	19	417.0	0.0455635
2Y71	chr2	617610	618046	25	436.0	0.0573394
2Y71	chr2	618204	619941	95	1737.0	0.054692
2Y71	chr2	620096	621116	33	1020.0	0.0323529
2Y71	chr2	621531	621797	18	266.0	0.0676692
2Y71	chr2	622061	622796	32	735.0	0.0435374
2Y71	chr2	622903	623021	6	118.0	0.0508475
2Y71	chr2	623143	623283	7	140.0	0.05
2Y71	chr2	623989	624101	5	112.0	0.0446429
2Y71	chr2	624907	625208	7	301.0	0.0232558
2Y71	chr2	625771	626054	7	283.0	0.024735
2Y71	chr2	626246	627096	29	850.0	0.0341176
2Y71	chr2	627229	627544	18	315.0	0.0571429
2Y71	chr2	627661	627771	5	110.0	0.0454545
2Y71	chr2	628728	629184	34	456.0	0.0745614
2Y71	chr2	630855	631650	40	795.0	0.0503145
2Y71	chr2	632370	633019	21	649.0	0.0323575
2Y71	chr2	633399	633625	6	226.0	0.0265487
2Y71	chr2	633729	634700	80	971.0	0.0823893
2Y71	chr2	634868	635129	8	261.0	0.0306513
2Y71	chr2	644618	644765	22	147.0	0.14966
2Y71	chr2	644873	645044	14	171.0	0.0818713
2Y71	chr2	654443	654982	28	539.0	0.0519481
2Y71	chr2	668960	669065	6	105.0	0.0571429
2Y71	chr2	692855	693541	20	686.0	0.0291545
2Y71	chr2	693698	693941	14	243.0	0.0576132
2Y71	chr2	694088	694746	25	658.0	0.0379939
2Y71	chr2	694919	695193	9	274.0	0.0328467
2Y71	chr2	695504	695901	19	397.0	0.0478589
2Y71	chr2	696082	696829	32	747.0	0.042838
2Y71	chr2	717311	717479	12	168.0	0.0714286
2Y71	chr2	720933	721202	24	269.0	0.0892193
2Y71	chr2	721308	721756	17	448.0	0.0379464
2Y71	chr2	721897	722129	11	232.0	0.0474138
2Y71	chr2	722236	723184	42	948.0	0.0443038
2Y71	chr2	724854	725230	15	376.0	0.0398936
2Y71	chr2	725550	725758	12	208.0	0.0576923
2Y71	chr2	741925	743101	73	1176.0	0.0620748
2Y71	chr2	743206	744620	65	1414.0	0.0459689
2Y71	chr2	750272	751001	47	729.0	0.0644719
2Y71	chr2	757909	758523	26	614.0	0.0423453
2Y71	chr2	758887	759388	22	501.0	0.0439122
2Y71	chr2	759509	759670	7	161.0	0.0434783
[truncated: 29,574 more rows]

## Sheet: Figure 2a
Figure 2a
chr1	2995840	1650000	2824999	+	NC_018292.1	2936865	1604180	2776207	953	1000	255
chr3	1747784	815000	1504999	+	NC_018296.1	1644167	783459	1464298	948	1000	255
chr1	2995840	0	674999	+	NC_018292.1	2936865	109	652392	949	1000	255
chr6	1062886	445000	1062885	-	NC_018295.1	2433673	0	612290	950	1000	255
chr2	2052912	990000	1569999	+	NC_018295.1	2433673	1385354	1954560	953	1000	255
chr4	1963042	790000	1289999	+	NC_018297.1	1591921	772217	1269625	954	1000	255
chr4	1963042	1525000	1963041	+	NC_018300.1	1027593	602515	1027394	949	1000	255
chr4	1963042	370000	784999	+	NC_018297.1	1591921	362868	772782	949	1000	255
chr1	2995840	685000	1084999	+	NC_018292.1	2936865	660626	1053730	953	1000	255
chr5	1549983	1035000	1384999	+	NC_018298.1	1474802	976865	1318847	948	1000	255
chr5	1549983	120000	459999	+	NC_018298.1	1474802	113265	449513	943	1000	255
chr8	762934	445000	762933	+	NC_018297.1	1591921	1283860	1591755	953	1000	255
chr5	1549983	465000	764999	+	NC_018298.1	1474802	451090	744686	946	1000	255
chr1	2995840	1095000	1384999	+	NC_018292.1	2936865	1063452	1349898	945	1000	255
chr7	1036915	65000	354999	+	NC_018301.1	937312	68009	348134	954	1000	255
chr3	1747784	0	259999	+	NC_018296.1	1644167	132	261321	949	1000	255
chr2	2052912	1805000	2052911	+	NC_018295.1	2433673	2187320	2433002	951	1000	255
chr1	2995840	1390000	1639999	+	NC_018292.1	2936865	1346910	1592981	945	1000	255
chr2	2052912	580000	819999	+	NC_018295.1	2433673	974060	1216128	950	1000	255
chr3	1747784	390000	619999	+	NC_018296.1	1644167	378996	610448	938	1000	255
chr2	2052912	1575000	1794999	+	NC_018295.1	2433673	1962044	2179446	950	1000	255
chr2	2052912	225000	399999	+	NC_018295.1	2433673	638925	804891	942	1000	255
chr2	2052912	405000	574999	+	NC_018295.1	2433673	807081	972795	946	1000	255
chr3	1747784	640000	809999	+	NC_018296.1	1644167	613441	777362	944	1000	255
chr1	2995840	2830000	2995839	+	NC_018292.1	2936865	2776893	2936781	953	1000	255
chr4	1963042	1340000	1504999	+	NC_018300.1	1027593	423741	581874	945	1000	255
chr6	1062886	0	159999	+	NC_018300.1	1027593	144	157517	950	1000	255
chr7	1036915	810000	969999	+	NC_018301.1	937312	721835	879299	948	1000	255
chr3	1747784	1570000	1724999	+	NC_018296.1	1644167	1490701	1643976	948	1000	255
chr4	1963042	0	154999	+	NC_018297.1	1591921	1351	151685	948	1000	255
chr2	2052912	825000	974999	+	NC_018295.1	2433673	1219083	1370319	953	1000	255
chr5	1549983	1390000	1539999	+	NC_018298.1	1474802	1320537	1472243	939	1000	255
chr4	1963042	205000	349999	+	NC_018297.1	1591921	200186	344391	953	1000	255
chr6	1062886	175000	319999	+	NC_018300.1	1027593	169033	310908	948	1000	255
chr8	762934	0	124999	+	NC_018302.1	613068	251	123316	947	1000	255
chr3	1747784	265000	384999	+	NC_018296.1	1644167	260257	379462	950	1000	255
chr8	762934	225000	344999	+	NC_018302.1	613068	214184	332690	944	1000	255
chr7	1036915	685000	804999	+	NC_018301.1	937312	612121	723555	943	1000	255
chr5	1549983	805000	919999	+	NC_018298.1	1474802	781080	895014	949	1000	255
chr5	1549983	0	104999	+	NC_018298.1	1474802	71	99878	942	1000	255
chr7	1036915	550000	649999	+	NC_018301.1	937312	483077	580206	937	1000	255
chr2	2052912	105000	204999	-	NC_018302.1	613068	431563	521518	926	1000	255
chr2	2052912	0	89999	-	NC_018302.1	613068	524014	612590	951	1000	255
chr8	762934	350000	444999	+	NC_018302.1	613068	332559	413596	939	1000	255
chr8	762934	130000	209999	+	NC_018302.1	613068	122041	201188	936	1000	255
chr7	1036915	390000	454999	+	NC_018301.1	937312	340411	403964	959	1000	255
chr6	1062886	325000	389999	+	NC_018300.1	1027593	309301	370651	953	1000	255
chr3	1747784	1500000	1554999	+	NC_018296.1	1644167	1424802	1479477	949	1000	255
chr4	1963042	155000	209999	-	NC_018297.1	1591921	149422	204295	944	1000	255
chr7	1036915	975000	1029999	+	NC_018301.1	937312	879072	933073	949	1000	255
chr5	1549983	965000	1019999	+	NC_018298.1	1474802	915383	967558	951	1000	255
chr6	1062886	395000	449999	+	NC_018300.1	1027593	375709	427807	938	1000	255
chr7	1036915	0	49999	+	NC_018301.1	937312	526	49568	932	1000	255
chr7	1036915	650000	684999	-	NC_018301.1	937312	577725	620136	940	1000	255
chr7	1036915	510000	544999	+	NC_018301.1	937312	449596	483929	943	1000	255
chr7	1036915	475000	509999	-	NC_018301.1	937312	417313	449765	940	1000	255
chr4	1963042	1310000	1344999	-	NC_018295.1	2433673	605104	637171	925	1000	255
chr4	1963042	1500000	1529999	-	NC_018300.1	1027593	579630	609325	947	1000	255
chr7	1036915	45000	69999	-	NC_018301.1	937312	46149	70316	943	1000	255
chr8	762934	205000	229999	-	NC_018302.1	613068	198536	222130	946	1000	255
chr5	1549983	780000	804999	-	NC_018298.1	1474802	758596	782663	929	1000	255
chr5	1549983	100000	124999	-	NC_018298.1	1474802	97706	118660	900	1000	255
chr2	2052912	1560000	1579999	-	NC_018295.1	2433673	1952104	1971877	913	1000	255
chr4	1963042	350000	369999	-	NC_018297.1	1591921	344971	363903	925	1000	255
chr5	1549983	925000	944999	+	NC_018298.1	1474802	892665	910750	939	1000	255
chr2	2052912	1790000	1809999	-	NC_018295.1	2433673	2176528	2194625	935	1000	255
chr1	2995840	670000	689999	-	NC_018292.1	2936865	649812	666209	936	1000	255
chr3	1747784	1550000	1569999	-	NC_018296.1	1644167	1473669	1490698	897	1000	255
chr1	2995840	1085000	1099999	-	NC_018292.1	2936865	1053417	1068016	952	1000	255
chr6	1062886	160000	174999	-	NC_018300.1	1027593	155156	169989	936	1000	255
chr2	2052912	975000	989999	-	NC_018295.1	2433673	1370039	1384070	954	1000	255
chr5	1549983	765000	779999	-	NC_018298.1	1474802	746861	761293	928	1000	255
chr7	1036915	460000	474999	+	NC_018301.1	937312	404008	416858	913	1000	255
chr1	2995840	1640000	1649999	-	NC_018292.1	2936865	1593621	1604002	950	1000	255
chr4	1963042	1295000	1304999	+	NC_018297.1	1591921	1270186	1279818	962	1000	255
chr7	1036915	360000	369999	+	NC_018301.1	937312	339642	348400	973	1000	255
chr2	2052912	210000	219999	-	NC_018302.1	613068	411856	420659	963	1000	255
chr5	1549983	1015000	1024999	-	NC_018298.1	1474802	966656	976010	933	1000	255
chr7	1036915	375000	384999	+	NC_018301.1	937312	340416	348402	973	1000	255
chr2	2052912	215000	224999	-	NC_018297.1	1591921	1281016	1287654	839	1000	255
chr5	1549983	1535000	1544999	-	NC_018301.1	937312	9919	14972	881	1000	255
chr5	1549983	1025000	1034999	+	NC_018298.1	1474802	912696	918856	820	1000	255
chr3	1747784	1740000	1747783	-	NC_018292.1	2936865	109	5483	864	1000	255
chr7	1036915	370000	374999	+	NC_018301.1	937312	341353	346352	996	1000	255
chr7	1036915	355000	359999	+	NC_018301.1	937312	340893	345892	995	1000	255
chr7	1036915	385000	389999	+	NC_018301.1	937312	341738	346737	995	1000	255
chr2	2052912	820000	824999	-	NC_018295.1	2433673	1229781	1234780	933	1000	255
chr7	1036915	805000	809999	+	NC_018301.1	937312	855397	860396	914	1000	255
chr3	1747784	1730000	1734999	+	NC_018297.1	1591921	1281264	1286263	876	1000	255
chr5	1549983	955000	959999	-	NC_018297.1	1591921	1280578	1285577	861	1000	255
chr3	1747784	1725000	1729999	-	NC_018297.1	1591921	1280302	1285301	848	1000	255
chr3	1747784	630000	634999	+	NC_018296.1	1644167	609467	614466	847	1000	255
chr8	762934	345000	349999	-	NC_018297.1	1591921	1281264	1286263	844	1000	255
chr5	1549983	460000	464999	-	NC_018295.1	2433673	2059276	2064275	843	1000	255
chr2	2052912	100000	104999	-	NC_018296.1	1644167	609225	614224	836	1000	255
chr5	1549983	950000	954999	+	NC_018297.1	1591921	1280922	1285921	835	1000	255
chr4	1963042	1305000	1309999	+	NC_018298.1	1474802	888606	893605	811	1000	255
chr7	1036915	1030000	1034999	-	NC_018301.1	937312	787686	792685	810	1000	255
chr1	2995840	1385000	1389999	-	NC_018297.1	1591921	1281873	1286872	808	1000	255

## Sheet: Figure 2b
Figure 2b
5 4203
CANOR.pA MSETEHISETKEEQATAPKELSLRIDLPSALNIEEKELSITSHYDENVADLRQTLALLPT
CANPA MSEAEKVQETPKEEAPAPKDLLLKIVLPSVVSTEEKEISISSHYDESIADLRQTLSVLPT
CANOR.HYB MSETEHIPETKEEQVTAPKELLLRIDLPSALNIEEKELSITSHYDENVADLRQTLAVLPT
CANME MSEVEKNSETTQEQAPSPKELLLKLQLPQVIASNDNQLSINSHYDENIADLRQTLAMLPQ
CANOR.pB MSETEHIPETKEEQVTAPKELLLRIDLPSALNIEEKELSITSHYDENVADLRQTLAVLPT
TRNLTNYSLHVHGFDVESLGEIVSFAEIITELQLGDVEQLRVQIKAKAYNLASIYEQITR
TRNLTNYSLNVHGIDVDSLGEIVSFAEIINELQLGDVEQLRMQIKAKAYNLASVYEQINK
TRNLTNYSLHVHGFDVESLGEIVSFAEIISELQLGDVEQLRVQIKAKAYNLASVYEQVSR
TRNLTNYSIHVHEVDVESLGEIVSFAEIIEALQLGDVEQLHVQIKAKAYNLAAVYEQIAK
TRNLTNYSLHVHGFDVESLGEIVSFAEIISELQLGDVEQLRVQIKAKAYNLASVYEQVSR
FRDTTGLHYIDRVASDIGSQGGVSRFNGIKLDELKVEEESSQDENQENLKNKEPTQLSKE
FRDTIGLHYIDRVASDIGSQGGVSKFNAIKLDELKVKEESSQNGNSDTPESKELTPLSKE
FRDTIGLHYIDRIASDIGSQGGVSRFNGIKLDELKVEEKRSQDGNQENLKNRESTPLSKE
FRDIIGLHFVDRTSSDVGAQGGVSRFNGIELDELKVKEEEPKESNEETAEATEPTPLSKE
FRDTIGLHYIDRIASDIGSQGGVSRFNGIKLDELKVEEKRSQDGNQENLKNRESTPLSKE
EEGQLSAIVDSFFLAKGIDLVSQSKFDKVSDVVKLPIRSLSVSQWSPVPTFQKAKGDLLY
EEDQLSSIVDSFGISKGVDLVSQATFDKVSDVIKLPIRSLSVSQWSPVPNFQKSKGDLLY
EEGQLSAIVDSFFLAKGTDLVSHSKFDKVSDVVKLPIRSLSVSQWSPVPTFQKAKGDLLY
DEGKLAPLVDALSVETGAGLINQAKFDKVSEVVKLPIRSLSISQWSPVPTYQKNKGDLLY
EEGQLSAIVDSFFLAKGTDLVSHSKFDKVSDVVKLPIRSLSVSQWSPVPTFQKAKGDLLY
LTLQTLENETFNITCHFSGFFVNKSSTINFNPSIKVNEKGKFFKNYLLFDLVSSLSPLFT
LTLQTLENETFHITCHFSGFFVNKSSTMNFNPDIKVNEKGKCFKNLLLFDLVSSLSPLFT
LTLQTLENETFNITCHFSGFFVNKSSTINFNPSIKVNEKGKFFKNYLLFDLVSSLSPLFT
LTLQTLENETFNITCHFSGFFVNKSSTVNFNPGMKVNEKGKFYKNYSLFDLVASLSPLFT
LTLQTLENETFNITCHFSGFFVNKSSTINFNPSIKVNEKGKFFKNYLLFDLVSSLSPLFT
STIAENELNLAKSTEYPESYLLPYNSFLAHPWIVDEKSLKNTPDVSRSQLPLINNGVDGS
STIVDNEVNLTKASAYPESYLLPYNSFLAHPWVVDASGLQNIPDVSRSQLPLIDNGVDGS
STIAENELNLAKSTEYPESYLLPYNSFLAHPWIVDEKSLKNTPDVSRSQLPLINNGVDGS
STIADNELKLAQSTQYPESYLLPYNSYLAHPWLVDESSLKNTPDLSRSQLPLITNGVDGS
STIAENELNLAKPTEYPESYLLPYNSFLAHPWIVDEKSLKNTPDVSRSQLPLINNGVDGS
DFIKEWNNEFQSIKELPSSTFQERIVRDKLIQKTLFDFTKSATETAMHIIKGDIAPMNPT
DFIKEWNNEFQSIKELPSTTFQERIVREKLIQKTLFDFTKSATETAMHIIKGDITPMNPT
DFIKEWNNEFQSIKELPSSTFQERIVRDKLIQKTLFDFTKSATETAMHIIKGDIAPMNPT
DFIKEWNNEFQSIKELPSSTFQERIVRDKLLQKLLFDFSKSATETAMHIIKGDIAPMNPT
DFIKEWNNEFQSIKELPSSTFQERIVRDKLIQKTLFDFTKSATETAMHIIKGDIAPMNPT
EEEDKYIYLKNGVFYSTGASTVDGFENTGAEEASRYVASKDLAGVKIINRHDVKGLSTLL
EDESKYIYLKNGVFYSTGASTVDGFENTGAEEASRYVASKDLAGVKIVNRHDVKGLSTLL
EEEDKYIYLKNGIFYSTGASTVDGFENTGAEEASRYVASKDLAGVKIINRHDVKGLSTLL
EEEDKYIYLKNGVFYSTGASTVDGFEDTGAEEASRYVASKDLAGVKIVNRHDIKGLSTLL
EEEDKYIYLKNGIFYSTGASTVDGFENTGAEEASRYVASKDLAGVKIINRHDVKGLSTLL
TCVVDYMGKRVVCQAPVPGILDATVGEEEEIQEKVKYGSSSDGSKILEDESFVEPLKQVG
TCVVDYMGKRVVCQAPVPGILDAIVGEEEEIQEKVKYGSSSDGSKILEDESFVEPLKQVG
TCVVDYMGKRVVCQAPVPGILDATVGEEEEIQEKVKYGSSSDGSKILEDESFVEPLKQVG
TCVVDYMGKRVVCQAPVPGILDATVGETEEIQEKVKYGSASDGSRILEDESFVEPLKQVG
TCVVDYMGKRVVCQAPVPGILDATVGEEEEIQEKVKYGSSSDGSKILEDESFVEPLKQVG
EIFHLKPHNVKVSDENQSQTKLVVSKDTKGLTGTDGRKYIIELYRTAPRDIEFIESNFNP
EVFHLKPHKIKVSDEIQSQNELVVSKDTKGLSGTDGRKYVMELYRTVPRDIEFIESNFNT
EIFHLKPHNVKVSDENQSETKLVVSKDTKGLTGTDGRKYVIELYRTAPRDIEFIESNFNP
ELFHLKPHKVKVSNEIESANELVVSKDTKGLMGTDGRKYVIELYRTVPRDVEFIESNFND
EIFHLKPHNVKVSDENQSETKLVVSKDTKGLTGTDGRKYVIELYRTAPRDIEFIESNFNP
QDSQSYPHGEALIRHEAVNEWWKRKVSALFKAETEKLEKEGKLDTKEGSAEDEKPQIALP
ADAQSYPHGEALIRHEAVNEWWKRKVSALFKAETEKLEKEGKFDAKEGAGE-EKPQIALP
QDSQSYPHGEALIRHEAVNEWWKRKVSALFKAETEKLEKEGKLDAKEGDAEDEKPQIALP
EGKKSYPHGEALLRHEAVNEWWKRKVSALFKAETEKLEKEGKLNSKEDAENGEKPQIALP
QDSQSYPHGEALIRHEAVNEWWKRKVSALFKAETEKLEKEGKLDAKEGDAEDEKPQIALP
TDQVVFNPDAFSTSFELDEDRDEVREISKFIKEKLIGEFLDSIKQQLPPFDGKQLTEQLH
TDQVSFNPDAFSTSFDSEEDRDEVREISRFIKEKLVGEFLDSVRQQLPPFDGKQLTEQLH
TDQVVFNPDAFSTSFESDEDRDEVREISKFIKEKLIGEFLDSIKQQLPPFDGKQLTEQLH
TDQVVFNPDAFSTSFESDTDRDEVREISKFVKDHLIEEFLDGVKQQLPPFDGKQLTEQLH
TDQVVFNPDAFSTSFESDEDRDEVREISKFIKEKLIGEFLDSIKQQLPPFDGKQLTEQLH
RYGINMRYLGYIADQLVVRREGYKHEIEKIILENVELTKKAKEEEEQKRKEEEEKKKDDV
RHGINMRYLGYIAEQLITKREEYKQELEKIVSENAELTAKAKQEEEQKRKEEEEKKEEEE
RHGINMRYLGYIADQLVVRREGYKHYNEKIILENVELTKKAKEEEEQKRKEEEEKKKDDV
RHGINMRYLGYIADQLIVKRDEYKKEIEKLIVENIELPKKVKEEEEQKRKEEEEKAKN--
RHGINMRYLGYIADQLVVRREGYKHYNEKIILENVELTKKAKEEEEQKRKEEEEKKKDDV
KKDDEMKGDEKETKEGDEEEEETPSKATYELAVANYNATYTIAIQEMIARASKHILRKLI
KKEEEKKDDEKEKKDEEKGEEEPPSKATYELAVANYNATYLIAIHEVIARASKHVLRKLV
KQDDEIKGDEKETKEEDEDEEETPSKATYELAVANYNATYTIAIQEMIARASKHILRKMI
KEEDENEGDDAENKDHEEEEEEFTSKATYELVVANFNATFTVAIHQMIARASKHILRKLI
KQDDEIKGDEKETKEEDEDEEETPSKATYELAVANYNATYTIAIQEMIARASKHILRKMI
KAIPTNLVPSAVVHFHNCLLGGAITEQPKVELDDSVASFYSSEELSFTKLTHKDVVELVS
KSVPTFLVPSAVAHFHNCLLGGAITKDPKVDLDESYASFCSVEELSFTKLTSKDVIQLVT
KAIPTNLVPSAVVHFHNCLLGGAITEQPKVELDDSVASFYSSEELSFTKLTHKDVVELVS
KNVPSYLVPSAVAHFHNCLLGGAIIEQPKVDLDESFANFYSEEELSFTKLGHKEVLQLVV
KAIPTNLVPSAVVHFHNCLLGGAITEQPKVELDDSVASFYSSEELSFTKLTHKDVVELVS
SEVFARFRFQLPGNWINDLVRKPQVLREIAFQFGIQWKSHNYIFTKEEFDAAQEQVQVEV
SEVFARFRFKLPENWIDEAVRKQQLLREIAFQFGIQWKAHNYTFTKEEFDAAQAQIQFDV
SEVFARFRFQLPGNWINNLVRKPQVLREIAFQFGIQWKSYNYIFTKEEFDAAQEQVQVEV
DEVYSRFRFQLSGDWINEVVRKPQLLREIALQFGIQWRSHNYAFTKKEFEDAKDQIQVDF
SEVFARFRFQLPGNWINNLVRKPQVLREIAFQFGIQWKSYNYIFTKEEFDAAQEQVQVEV
IEKRPSSSSKKSKKKTSLQSQLVTKSIKRESAFIAEDIISFTPIIKDSSYKSTIIDEIFA
AEQRPSSSSKKSKKKTTPQSQHGTKSIKRETPFIAEDIISFTPVVKDSSYKSTIIDEIFA
IEKRPSSSSKKSKKKTSPQSLLVTKSIKRESTFIAEDIISFTPIIKDSSYKSTIIDEIFA
IEKRPSSSSKKSKKKNSPHPQLVTKSINRETTFVADDIISFAPIIKDSSYKSTIIDEIFA
IEKRPSSSSKKSKKKTSPQSLLVTKSIKRESTFIAEDIISFTPIIKDSSYKSTIIDEIFA
SARAQLISGDKEVGMSMFTELAAIHESIYGKVNPETAKFYTLLAQVYQELGMDYDAALIG
SARAQLVSGDKEVGMSMFTELAAIHESIYGKVNPETAKFYTLLAQVYQELGMDYDAALIG
SARSQLISGDKEVGMSMFTELAAIHESIYGKVNPETARFYTLLAQVYQELGMDYDAALIG
SARAQLVSGDKEVGISMFTELAAIHESIYGKVNPETAKFYTLLAQVYQELGMDYDAALIG
SARSQLISGDKEVGMSMFTELAAIHESIYGKVNPETARFYTLLAQVYQELGMDYDAALIG
RRAVVLCERSCGFDSHDTITAYMNQAFFEGGNDLSMNSLKLYKQAMDTWSLGYGVDHPAI
RRAVVLCERSCGFDSHDTITAYMNQAFFEGANDLSTNSLKLYKQAMDTWSLGYGVDHPAI
RRAVVLCERSCGFDSHDTITAYMNQAFFEGGNDLSMNSLKLYKQAMDTWSLGYGVDHPAI
RRAVVLCERSCGFDSYDTVTAYMNQAFFEAGNDLCLNSLKLYKQAIDTWSLGYGIDHPAI
RRAVVLCERSCGFDSHDTITAYMNQAFFEGGNDLSMNSLKLYKQAMDTWSLGYGVDHPAI
VNTLINSSEALMRVKQYDAAKKLLLQALKYSQDLNGEESEITALIYFRIGNVVVSANNIT
VNTLINSSEALMKAKQYESAKILLLQALKYSKELNGEESEITALIYFRIGNVVVSADKIF
VNTLINSSEALMRIKQYDAAKKLLLQALKYSQDLNGEESEITALIYFRIGNVVVSANNIT
INSLLNSSESLTKLKQYDLAKKLLMQALKYSQVLNGEDSEITALMYFRIGNVIVSENKVG
VNTLINSSEALMRVKQYDAAKKLLLQALKYSQDLNGEESEITALIYFRIGNVVVSANNIT
QSQEYFDAAYKIFQRVLGPHDSMTKQVGKYQSNIALYVEYTKAQQSKEKKVASLSSHAKK
QSQEYFDAAYRLFQRVLGPNDSMTKQVGKYQANIALYVEYTKAQQAKEKKIAS-SLSAKK
QSQEYFDAAYKIFQRVLGPHDSMTKQVGKYQSNIALYVEYTKAQQAKEKKVASLSSHAKK
QSQEYFDAAYRIFRRVLGPNDSMTKQVAKYQANVALFVEYTKAQAAKEKKSASANAQARK
QSQEYFDAAYKIFQRVLGPHDSMTKQVGKYQSNIALYVEYTKAQQAKEKKVASLSSHAKK
SLQQSKVKLPPSVAVNNGKHVNGKSNGHSKKMQAPTQPDPSIANQSVDEILNFIEGHKKA
SVNHPKVKSPSAVA--NGAHANGKSNGHSKKGAPPPQPDPSIANKSVDEILNFIEGHKKT
SLQSSKVKLPPSVVVNNGKHVNGKSNGHSKKMQAPPQPDPSIANQSVDEILNFIEGHKKA
ALQQSKVKFPANATVVNGKHANGKGHGHSKKGQAPPQPDPSIANKSVDEILNFIEGRKKV
SLQSSKVKLPPSVVVNNGKHVNGKSNGHSKKMQAPPQPDPSIANQSVDEILNFIEGHKKA
SSKKNKNKKMTSFPLSTGALKQAFSKDGHDKVKCPLVFQVTNLKSVNTMNNSKKYRILLS
SSKKNKHKNMTSFPLSTGALKQAFSKDGHDKVKCPLVFQVTNLKSVNTMNNSKKYRILLS
SSKKNKNKKMTSFPLSTGALKQAFSKDGHDKVKCPLVFQVTNLKSVNTMNNSKKYRILLS
SSKKNKK--MTSFPLSTGALKQAFSKDGHDKVKCPLVFQVTNLKSVNTMNNSKKYRILLS
SSKKNKNKKMTSFPLSTGALKQAFSKDGHDKVKCPLVFQVTNLKSVNTMNNSKKYRILLS
DGVYSTQGIIEEKCTPYLENNNWSRYCTIQVNAFRTLATAKHFLIIEDVEILTPTGEKPT
DGVYSTQGIIEEKCTPYLENNNWSRYCTIQVNAFRTLATAKHFLIIEDVEILTPTGEKPT
DGVYSTQGIIEEKCTPYLENNNWSRYCTIQVNAFRTLATAKHFLIIEDVEILTPTGEKPT
DGVYSTQGIIEEKCTPYLENNNWSRYCTIQVNAFRTLATAKHFLIIEDVEILTPTGEKPT
DGVYSTQGIIEEKCTPYLENNNWSRYCTIQVNAFRTLATAKHFLIIEDVEILTPTGEKPT
TPLINIDTYFAEHPEEAALTVTKKQNSVDEKEQTPGTTPPVAQSTATAASAAPSIKQQYP
TPLINIDTYFAEHPEEAALTVTKKQNSVDEKEQIPSTTPPVAQSTASSIGAAPATKQQYP
TPLINIDTYFAEHPEEAALTVTKKQNSVDEKEQTPGTTPPVAQSTATAASAAPSIKQQYP
TPLINVDTYFAEHPEEAALTVTKKQNSLDDKEHTPGTTPPVAQSTASATSAAPAVKQQYP
TPLINIDTYFAEHPEEAALTVTKKQNSVDEKEPTPGTTPPVAQSTASASSAAPSIKQQYP
PSKAGQAAPARISPIETISPYQNTWTIKARVSYKGELRSWSNAKGEGKVFSVNFLDESDE
PSKGGQPAPARISPIETISPYQNTWTIKARVSYKGELRSWSNAKGEGKVFSINFLDESDE
PSKAGQAAPARISPIETISPYQNTWTIKARVSYKGELRSWSNAKGEGKVFSVNFLDESDE
PSKAGQPAP-RISPIETISPYQNTWTIKARVSYKSDLRSWSNAKGEGKVFSINFLDESDE
PSKAGQAAPARISPIETISPYQNTWTIKARVSYKGELRSWSNAKGEGKVFSVNFLDESDE
IKASAFNESAERAYNLLEEGKVYFISKAKVGAARKKFNNLTHPYELTLEKDTEITECFDE
IKASAFNESAERAYNLLEEGKVYYISKAKVGAARKKFNNLTHPYELTLEKDTEITECFDE
IKASAFNESAERAYNLLEEGKVYFISKAKVGAARKKFNNLTHPYELTLEKDTEITECFDE
IKASAFNESAERAYNLLEEGKVYYISKAKVGAARKKFNNLTHPYELTLEKDTEITECFDE
IKASAFNESAERAYNLLEEGKVYYISKAKVGAARKKFNNLTHPYELTLEKDTEIIECFDE
SDVPKLNFNFVKLDKVQNLEPNAIIDVLGALKIVNPPFQITAKSTGKAFDRRDITIVDET
SDVPKLNFNFVKLDKIQNLEPNAIVDVLGALKVVNPPFQITAKSTGKAFDRRDITIVDET
SDVPKLNFNFVKLDKVQNLEPNAIIDVLGALKIVNPPFQITAKSTGKAFDRRDITIVDET
SDVPKLNFNFVKLDKIQNLEPNAIVDVLGALKVVNPPFQITAKSTGKAFDRRDITIVDET
SDVPKLNFNFVKLDKVQNLEPNAIIDVLGALKIVNPPFQITAKSTGKAFDRRDITIVDET
GFAVDVGLWNNTAVDFSVEEGTVIAFKGCKVSDFNGRSLSLTQAGSIVPNPGTPESYQLK
GFAVDVGLWNNTAVDFSVEEGTVIAFKGCKVSDFNGRSLSLTQAGSIVPNPGTPESYQLK
GFAVDVGLWNNTAVDFSVEEGTVIAFKGCKVSDFNGRSLSLTQAGSIVPNPGTPESYQLK
GVAVDVGLWNNTAVDFSVEEGTVIAFKGCKVSDFNGRSLSLTQAGSIVPNPGTPESYQLK
GFAVDVGLWNNTAVDFSVEEGTVIAFKGCKVSDFNGRSLSLTQAGSIVPNPGTPESYQLK
GWFDNIGVKENFKSMKTETNASSSIDRLANRKTIAQVEEENNNLDSEQSGYFTIKACFSF
GWFDNVGVKENFKSMKTETNASSSLDRLANRKTIAQVEEENNNIDGQQSGYFTVKACFSF
GWFDNIGVKENFKSMKTETNASSSIDRLANRKTIAQVEEENNNLDSEQSGYFTIKACFSF
GWFDNVGVKENFKSMKTETNAASSVDRLANRKTIAEVEQEANNFDGENSSYFTVKACFSY
GWFDNIGVKENFKSMKTETNASSSIDRLANRKTIAQVEEENNNLDSEQSGYFTIKACFSF
TKPENFAYPACTNIIANTTDSTKPGLPCNKKLAPVNDKWRCERCDLSYDEPTYRYILYIS
TKPENFAYPACTNIVSNNTDSSKPGLPCNKKLVEVNDKWRCERCDLSYDEPTYRYILYIS
TKPENFAYPACTNIIANTTDSTKPGLPCNKKLAPVNDKWRCERCDLSYDEPTYRYILYIS
TKPDNFSYPACTNTVSNSTDSSKPGLPCNKKLVEVGDQWRCERCDINYDQPTYRYILFIS
TKPENFAYPACTNIIANTTDSTKPGLPCNKKLAPVNDKWRCERCDLSYDEPTYRYILYIS
ITDATGQLWTTLFDEQAKKLLGIDANELMKMSNENEKMVVAEYISRAYFKEYNFRLRVKQ
ITDATGQLWTTLFDEQAKKLLGIDANELMKLSLPNESHAVAEYISRAYFKEYNFRLRVKQ
ITDATGQLWTTLFDEQAKKLLGIDANELMKMSNENEKMVVAEYISRAYFKEYNFRLRVKQ
ITDATGQLWTTLFDEQAKKLLGIDANELVKMS--GEKMVIAEYISRAYFKEYNFRLRAKQ
ITDATGQLWTTLFDEQAKKLLGIDANELMKMSNENEKMVVAEYISRAYFKEYNFRLRVKQ
DTFNDQLKLRYQCVGLSDIDYNTECEFLCSELDSLLEMVTEDPAASQQLVVHEDSRRTTP
DTFNDQLKLRYQCVGLSDIDYNTECEFLCSELDALLG-----------------------
DTFNDQLKLRYQCVGLSDIDYNTECEFLCSELDSLLEMVTEDPAASQQLVVHEDSRRTTP
DTFNDQLKLRYQCVGLNEVDYNAECEFLCSELDSMLSMAMDNLPNSQQIIEHDSTRRLVK
DTFNDQLKLRYQCVGLSDIDYNTECEFLCSELDSLLEMVTEDPAASQQLVVHEDSRRTTP
TNDKMRHGFGEDYNSENFLNTLADTFYIYYDDKRHSTTGNPLTKEMKNSPKYYKNFQPIL
#NAME?
TNDKMRHGFGEDYNSENFLNTLADTFYIYYDDKRHSTTGNPLTKEMKNSPKYYKNFQPIP
MNDKMRHGFGEDYNSENFLTTLANTFYIYFDDKRHSTTGNPLTKEMKNSPKYYKNYQPIL
MNDKMRHGFGEDYNSENFLNTLADTFYIYYDDKRHSTTGNPLTKEMKNSPKYYKNFQPIP
DWKIMKERQKTISAVLVMCLNLGVDPPDVMKTYPCAKLEAWCDPTTFTDTKKAIENIGKN
DWKIMKERQKTISAVLVMCLNLGVDPPDVMKTYPCAKLEAWCDPTTFTDTKKAIENIGKN
DWKIMKERQKTISAVLVMCLNLGVDPPDVMKTYPCAKLEAWCDPTTFTDTKKAIENIGKN
DWKIMKERQKTISAVLVMCLNLGVDPPDVMKTYPCAKLEAWCDPTTFTDTKKAIENIGKN
DWKIMKERQKTISAVLVMCLNLGVDPPDVMKTYPCAKLEAWCDPTTFTDTKKAIENIGKN
LQSQYETLSLRTRYKQSLDPCVEDVKRFCNTLRRNAKDERILFHYNGHGVPQPTTSGEIW
LQSQYETLSLRTRYKQSLDPCVEDVKRFCNTLRRNAKDERILFHYNGHGVPQPTTSGEIW
LQSQYETLSLRTRYKQSLDPCVEDVKRFCNTLRRNAKDERILFHYNGHGVPQPTTSGEIW
LQSQYETLSLRTRYKQSLDPCVEDVKRFCNTLRRNAKDERILFHYNGHGVPQPTTSGEIW
LQSQYETLSLRTRYKQSLDPCVEDVKRFCNTLRRNAKDERILFHYNGHGVPQPTTSGEIW
VFNRGYTQYIPISLYDLQTWLGAPVIFVYDCNSAGNIVHNFKKFVQKRIDDDNEGNHDVS
VFNRGYTQYIPISLYDLQTWLGAPVIFVYDCNSAGNIVYNFKKFVQKRIDDDNEGNHDVS
VFNRGYTQYIPISLYDLQTWLGAPVIFVYDCNSAGNIVHNFKKFVQKRIDDDNEGNHDVS
VFNRGYTQYIPISLYDLQTWLGAPVIFVYDCNSAGNIVHNFKKFVQKRIDDDNEGNHDTS
VFNRGYTQYIPISLYDLQTWLGAPVVFVYDCNSAGNIVHNFKKFVQKRIDDDNEGNHDVS
APSPTSAYLDCIQLAACKSNELLPMSPDLPADLFTCCLTCPIDISIKWFIMQSSLKKSYY
APSPTSAYLDCIQLAACKSNELLPMSPDLPADLFTCCLTCPIDISIKWFIMQSSLKKRYY
APSPTSAYLDCIQLAACKSNELLPMSPDLPADLFTCCLTCPIDISIKWFIMQSSLKKSYY
APSPTSAYLDCIQLAACKSNELLPMSPDLPADLFTCCLTCPIDISIKWFIMQSSLKKSYY
APSPTSAYLDCIQLAACKSNELLPMSPDLPADLFTCCLTCPIDISIKWFIMQSSLKKSYY
DSLPKNQIGNVIVPGKLTDRRTPLGELNWIFTAITDTIAWTSLSRPIFKRLFRQDLMVAA
DSLPKNQIGNVIVPGKLTDRRTPLGELNWIFTAITDTIAWTSLSRPIFKRLFRQDLMVAA
DSLPKNQIGNVIVPGKLTDRRTPLGELNWIFTAITDTIAWTSLSRPIFKRLFRQDLMVAA
DSLPKNQIGNVIVPGKLTDRRTPLGELNWIFTAITDTIAWTSLSRPIFKRLFRQDLMVAA
DSLPKNQIGNVIVPGKLTDRRTPLGELNWIFTAITDTIAWTSLSRPIFKRLFRQDLMVAA
LFRNFLLAKRIMPHLNCNPISDPPLPDSVKHHPMWDSWDLAIDQVLSQLLKTAKEEEPLN
LFRNFLLAKRIMPHLNCNPISDPPLPDSVKYHPMWDSWDLAIDQVLSQLLKTSKEEPTTT
LFRNFLLAKRIMPHLNCNPISDPPLPDSVKHHPMWDSWDLAIDQVLSQLLKTAKEEEPLN
LFRNFLLAKRIMPHLNCNPISDPPLPDSVKYHPMWDSWDLAIDQVLSQLLKTGKEEQ-VN
LFRNFLLAKRIMPHLNCNPISDPPLPDSVKHHPMWDSWDLAIDQVLSQLLKTAKEEEPSN
QNVNHVSLSVANGSAISNGSSSLPMPHANGSSLIVPTTQNLGNYQHSTFFEQQLTAFEIW
QNVTQSSSLIPNGVIIANGSSGTSSTHPNGTAQVVSTTQNLNNYQHSTFFEQQLTAFEIW
QNVNHVSLSVANGSAISNGSSSLPMPHANGSSLIVPTTQNLGNYQHSTFFEQQLTAFEIW
QSTTPTQPSIANGSVTANGSSAASVPHANGSSSIVPTTQSLGNYQHSTFFEQQLTAFEIW
QNVNHVSLSVANGSAISNGSSSLPMPHANGSSSIVPTTQSLGNYQHSTFFEQQLTAFEIW
LKYAGPSTKEPPEQLPIVLQVLLSQVHRLRALILLSKFLDLGPWGVYLSLSIGIFPYVLK
LKYTGPSTKEPPEQLPIVLQVLLSQVHRLRALILLSKFLDLGPWGVYLSLSIGIFPYVLK
LKYAGPSTKEPPEQLPIVLQVLLSQVHRLRALILLSKFLDLGPWGVYLSLSIGIFPYVLK
LKYAGPSTKEPPEQLPIVLQVLLSQVHRLRALVLLSKFLDLGPWGVYLSLSIGIFPYVLK
LKYAGPSTKEPPEQLPIVLQVLLSQVHRLRALILLSKFLDLGPWGVYLSLSIGIFPYVLK
LLQSPAQELKPVLIFIWARIMAIDYKGTQQELCKDKGYNYFYQILNSSPQSQTGSHGGVG
LLQSPAQELKPVLIFIWARIMAIDYKGTQQELCKDKGYNYFYQILNNSPQSSANGHGGAG
LLQSPAQELKPVLIFIWARIMAIDYKGTQQELCKDKGYNYFYQILNSSPQSQTGSHGGVG
LLQSPAQELKPVLIFIWARIMAIDYKGTQQELCKDKGYNYFYLILNSSPQNQTGGH---G
LLQSPAQELKPVLIFIWARIMAIDYKGTQQELCKDKGYNYFYQILNSSPQSQTGSHGGVG
SSTSGALLINDDHKAMSAFILTLFIKDFRNGQRLCFSSEVVTNCIRFIQTSENPLLRQWC
SATSGPMLINDDHKAMSAFILTLFIKDFKNGQRLCFSSEVVTNCIKYIQTSENPLLRQWC
SSTSGALLINDDHKAMSAFILTLFIKDFRNGQRLCFSSEVVTNCIRFIQTSENPLLRQWC
SNSSSAMLINDDHKAMSAFILTLFIKDFKNGQRLCFSSEVVTNCIRFIQTSENPLLRQWC
SSASGALLINDDHKAMSAFILTLFIKDFRNGQRLCFSSEVVTNCIRFIQTSENPLLRQWC
GLLLSQLWNKYPDGKWVVYKDGYINQLSLLVNDPIPEVRTSIVLALTNFLSDPTLSGQSQ
SLLLSQLWNKYPDGKWVAFKDGHINQLSLLTNDPIPEVRTSIVVALTNFLSDPVPPGQPQ
GLLLSQLWNKYPDGKWVVYKDGYINQLSLLVNDPIPEVRTSIVLALTNFLSDPTLSGQSQ
SLLLSQLWNKYPDGKWVAYKDGHINQLSLLVNDPIPEVRTSIVLALTTFLSDPAPAASSN
GLLLSQLWNKYPDGKWVVYKDGYINQLSLLVNDPIPEVRTSIVLALTNFLSDPSLSGQSQ
QTQQRQPQFNSTSEARKDEMRQQDLKLANVVLGLLGDGSPIVRKELVFFVNKFIKTYSRF
QGQQRPSSYSSTAESKKDEMRQQDLKLANIVLGLLGDGSPIVRKEMVFFINKFIKAYSKF
QTQQRQPQFNSTSEARKDEMRQQDLKLANVVLGLLGDGSPIVRKELVFFVNKFIKTYSRF
QAQPKPPQYSATSEARKDEMRQQDLKLANVVLGLLGDGSPIVRKELVFFINKFIKAYSKF
QTQQRQPQFNSTSEARKDEMRQQDLKLANVVLGLLGDGSPIVRKELVFFVNKFIKTYSRF
FLVVAFNQLEEEIVLLDNPNVLNEFRKRSPAYGSIFSSIWKALLILSEDPHCEVKHMAEI
FLVVAFNQLEEEIVLLDDPNILNDFRKRSPAYGSIFSSIWKALLILSEDPHCEVKSFAEI
FLVVAFNQLEEEIVLLDNPNVLNEFRKRSPAYGSIFSSIWKALLILSEDPHCEVKHMAEI
FLVVAFNQLEEEIVLLDNPNNLNDFRKRSPAYGSIFSSLWKALLILSEDPHCEVKYFAEI
FLVVAFNQLEEEIVLLDNPNILNEFRKRSPAYGSIFSSIWKALLILSEDPHCEVKLMAEI
VIDYVMVNLNDSELGPIVKEMQGYLLSKSTLSISESFMSGTPILSKPLGEKRQVSSASVI
VIDYVMVNLNHSELGLIVKEMQGYLLSKSTLSISEGFISGTPIVSKFLGEKRQVSSASVI
VIDYVMVNLNDSELGPIVKEMQGYLLSKSTLSISESFMSGTPILSKPLGEKRQVSSASVI
VIDYIMVDLNKSELGPMVKQMQGYLLSKSTLSISESFISGTPILSKPMGEKRQVSSASVI
VIDYVMVNLNDSELGPIVKEMQGYLLSKSTLSISESFMSGTPILSKPLGEKRQVSSASVI
NRKNNLLINGSSLKTRAVSSNDHSSESKSDNESITSKIKNLSMSKLLKSLHLNEESDMKS
NRKNNLLINGSSLKTRAVSSNDHSTD--SDSESITSKIKNLSMAKLLKSFHINEESDIKG
NRKNNLLINGSSLKTRAVSSNDHSSESKSDNESITSKIKNLSMSKLLKSLHLNEESDMKS
NRKNNLLINGSSLKTRAVSTNDQSSETKSDNVSITSKIKNMSMSRLLKSLQLNEESEIKG
NRKNNLLINGSSLKTRAVSSNDHSSESKSDNESITSKIKNLSMSKLLKSLHLNEESDMKS
FSSILTSGPVPSRYGAEYKPKSAFYKTRNFSELPELPAESDFFEYSCEYFQEPQMSKNET
FGRILNSGLLPSRYGAEYKPKSAFYRPRDLTEWPELPAESDFFEYSCEYFQEPQMSKNET
FSSILTSGPVPSRYGAEYKPKSAFYKTRNFSELPELPAESDFFEYSCEYFQEPQMSKNET
FSRILTSGPVPSRYGAEYRPKSAFYKTRDFTELPELPAESDFFEYSCEYFQEPQMSKNEA
FSSILTSGPVPSRYGAEYKPKSAFYKTREFSELPELPAESDFFEYSCEYFQEPQMSKNET
DEPGSKEYIKRLWRRNRNELIIQETQSQKEMALRGDWNKSVKVLNNISQPKCIKFTQFEK
DEPGSEEYVRRLWRRNRNEMIIQETQPQKEMALRGDWNKNVKVLNNVSQPKCIKFTQFEK
DEPGSKEYIKRLWRRNRNELIIQETQSQKEMALRGDWNKSVKVLNNISQPKCIKFTQFEK
DEPGSKEYVKRLWRRNRNEQIIQETQPQKEMALRGDWNTNVKVLNNTSQPKCLKFTQFEK
DEPGSKEYIKRLWRRNRNELIIQETQSQKEMALRGDWNKSVKVLNNISQPKCIKFTQFEK
ILVASDEKDNVTIWDWGRSKTVKKFSNGNPFGTKITDLKFLNEDDQPLLYTGSSDGVVKI
TLVASDEKDNVTVWDWGQNRIVKKFSNGNPFGTKITDLKFLNEDDQPLLYVGSSDGVVKI
ILVASDEKDNVTIWDWGRSKTVKKFSNGNPFGTKITDLKFLNEDDQPLLYTGSSDGVVKI
ILVASDEKDNVTIWDWGRGKIVKKFSNGNPFGTKITDLKFLNEDDQPLLYAGSSDGVVKV
ILVASDEKDNVTIWDWGRSKIVKKFSNGNPFGTKITDLKFLNEDDQPLLYTGSSDGVVKI
YKNFHSDENFDNEDNDESYDPYRGNRINQRHDYFEESNNDVFTNKIELVTGWRALTDLLL
YKNFHNDEKYDNEDDSENRAPYNGNRINQKHDYYEENNTDVFSNKIELVTGWRALTDLLL
YKNFHSDENFDNEDNDESYDPYRGNRINQRHDYFEESNNDVFTNKIELVTGWRALTDLLL
YKNFHNDESLDNEDDDENDVPYRGNRINQRHGLFEENDNDVNSNKIELVTGWRALTDLLL
YKNFHSDENYDNEDDDESYDPYRGNRINQRHDYFEENNNDVFSNKIELVTGWRALTDLLL
TAKSSGLVSEWQQSRGSLLVSGDVKVIRIWDAPRELCLSDIPARSSSSITSLTSDQVAGN
TSKSSGLVSEWQQSRGSLLVSGDVKVIRIWDAPRELCVSDIPARSSSSITSLTSDQVAGN
TAKSSGLVSEWQQSRGSLLVSGDVKVIRIWDAPRELCLSDIPARSSSSITSLTSDQVAGN
TAKSSGLVSEWQQSRGSLLVSGDVKVIRIWDAPRELCLSDIPARSSSSITSLTSDQVAGN
TAKSSGLVSEWQQSRGSLLVSGDVKVIRIWDAPRELCLSDIPARSSSSITSLTSDQVAGN
IFIAGFDDGSIRVYDQRLDARESMVRTWKSTRQPNGQSSRNVGYGSIKNVQMQRGGYREL
IFVAGFDDGSIRVYDQRLDARESMVRSWKSTRQPNGQPFNNVGYGSIKNVHMQRGGFREL
IFIAGFDDGSIRVYDQRLDARESMVRTWKSTRQPNGQSSRNVGYGSIKNVQMQRGGYREL
IFVAGFDDGSIRVYDQRLDARESMVRTWKSTRQPNGQPLSNVGHGSIKNVHMQRGGFREL
IFIAGFDDGSIRVYDQRLDARESMVRTWKSTRHPSGQPSRNVGYGSIKNVQMQRGGYREL
ISGSSDGYVNLWDIRLNDPILTYNAPGNQIRSIDVHEHAPVLATGSKSVNIWSTAGDDLT
VSGSSDGFVNLWDIRLNDPILTFNTPGNQIRSIDVHEHAPVIVSGSKSVNVWSTAGDDIT
ISGSSDGYVNLWDIRLNDPILTYNAPGNQIRSIDVHEHAPVLATGSKSVNIWSTAGDDLT
VSGSSDGFVNLWDIRLNDPVLTYNTPGNQIRSIDVHEHAPVLATGSKSVNVWSTAGENLT
VSGSSDGYVNLWDIRLNDPILTYNAPGNQIRSIDVHEHAPILATGSKSVNIWSTAGDDLT
ILKNPSHEKYLTTNRGINYLSSVTFHPHRMMLATNYTQDANINIYTCADVVSEYMDSYDY
TLRNPSHEKYLTTNRGINYLSGVTFHPHRMMLATNYTQDANINVYTCTDVISDYMDSYDY
ILKNPSHEKYLTTNRGINYLSSVTFHPHRMMLATNYTQDANINIYTCADVVSEYMDSYDY
TLKNPSHEKYLTTNRGINYLSSVTFHPHRMMLATNYTQDANINIYTCTDVVSEYMDSYNY
ILRNSSHEKYLTTNRGINYLSSVTFHPHRMMLATNYTQDANINIYTCADVVSEYMDSYDY
DPVTHINNIFDTPEALNHLPQALSHIHQYKLQLNREIDTLKSQYDSSIEVDDDIKQLVSN
DPVTHINDIFDTPETLNHLPQALSHIHQYKLQLNGRINTLKSEYDSSTEIDNDIKQLVTN
DPVTHINNIFDTPEALNHLPQALSHIHQYKLQLNREIDTLKSQYDSSIEVDDDIKQLVSN
DPVTHINNIFDAPETLNHLPQALSHIHQYKLQLNHEIEALKSQYDSSTEVDDDITQLVNN
DPVTHINNIFDTPEALNHLPQALSHIHQYKLQLNCEIDTLKSQYDSSTEVDDDIKQLVSN
IKDVKDSADATKTTIASMTSSIQTLDSCKKNLVLSMTVFKRLQMLVNVNNGLKEILSTQN
IKDVKDSANSTKSTIASMTSSIQKLDSCKKNLVLSMTVFKRLQMLVNVNNDLKEILPTRN
IKDVKDSADATKTTIASMTSSIQTLDSCKKNLVLSMTVFKRLQMLVNVNNGLKEILSTQN
IKDVKNSANATKSTIASMTKSIQKLDSCKKNLVLSMTVFKRLQMLVNVNNGLKEILPLRK
IKDVKDSANATKTTIALMTSSIQQLDSCKKNLVLSMTVFKRLQMLVNVNNGLKEILSTQN
YEEIYQRLGVMKELLQFFQPYKSIDLINEINLMTIYTQNKLVDDIFVDFEEFLKRDGRGG
YEEIYQRLGVMKELLQFFQPYKSIDLINEINLMTMFTQNKLVDDIFLDFEEFLKRDSRGG
YEEIYQRLGVMKELLQFFQPYKSIDLINEINLMTIYTQNKLVDDIFVDFEEFLKRDGRGG
YEEIYQRLGVMKELLQFFQPYKSIDLINEINLMTIFTQNKLVDDIFLDFEEFLKRNGRGE
YEEIYQRLGVMKELLQFFQPYKSIDLINEINLMTIYTQNKLVDDIFVDFEEFLKRDGRRG
SKVEQNLLYGARTLEMIDEKNKTKLLNWFHNLQLRDLKNIFSQSDEAGSIENLGRRFIYF
SKSEQNLLYGAKTLEMIDDKNKTKLLNWFHNLQLRDLKNIFSQSDEAGSIENLGRRFIYF
SKVEQNLLYGARTLEMIDEKNKTKLLNWFHNLQLRDLKNIFSQSDEAGSIENLGRRFIYF
SKSEENLLYGAKTLEMIDEKNKIKLLNWFHNLQLRDLKNIFSQSDEAGSIENLGRRFIYF
SKVEQNLLYGARTLEMIDEKNKTKLLNWFHNLQLRDLKNIFSQSDEAGSIENLGRRFIYF
NKVLDQVKQYAIFPEDWNVTMDIIDEFCKITKSDLASTLQNKKIDSATLLDNLTKTIEFE
NKILDEVKQYAIFPQDWNVTMDIIDEFCKITKSDLASTLQNKKIDSGTLLDNLTKTIEFE
NKVLDQVKQYAIFPEDWNVTMDIIDEFCKITKSDLASTLQNKKIDSATLLDNLTKTIEFE
NKILDQVNQYAIFPKEWNVTMDIIEEFCKITRSDLSSTLQNKKIDSSTLLDNLTKTIEFE
NKVLDQVKQYAIFPEDWNVTMDIIDEFCKITKSDLASTLQNKKIDSATLLDNLTKTIEFE
KKLNAEYPRENEFNISSVFEPYLSIWVQEQDKMLSSKFVEFAATSQLPPELAKDITANIP
KKLNAEYPRDSEFNISSVFEPYLSIWIQEQDKMLSAKFLEFASTSQLPSELAKDITANVP
KKLNAEYPRENEFNISSVFEPYLSIWVQEQDKMLSSKFVEFAATSQLPPELAKDITANIP
KKLNTEYPSEVEFNISSVFGPYLSIWVQEQDKMLNSKFVEFAATSQLPPELAKDITANIP
KKLNAEYPRENEFNISSVFEPYLSIWVQEQDKMLSSKFVEFAATSQLPPELAKDITANIP
NIAITSTELFKIYHKLLSQILKLTNGEIIASLARLFNKYLFEYLNRILTPMLPRNDDDIA
NISITSTELFKVYHKLLSQILKLSNGEIITSLARLFNKYLFEYLNRILTPMLPRNDDDIA
NIAITSTELFKIYHKLLSQILKLTNGEIIASLARLFNKYLFEYLNRILTPMLPRNDDDIA
NIAITSTELFKTYHKLLSQILKLTNGDTIASLARVFNKYLFEYLNRILTPMLPRNDDDIA
NIAITSTELFKVYHKLLSQILKLTNGEIIASLARLFNKYLFEYLNRILTPMLPRNDDDIA
GVDAIKYLTLLLNTGDYMVGNIDELNEKLELVVSDELKDRLPTLNSDVFLQLVNKSISAL
GVDAIKYLTLLLNTGDYMVGNIDELNEKLELVVSDELKDQLPTLNSDVFLQLVNKSISAL
GVDAIKYLTLLLNTGDYMVGNIDELNEKLELVVSDELKDRLPTLNSDVFLQLVNKSISAL
GEDAIKYLTLLLNTGDYMVGNIEELNEKLELVVSDEVKSRLPTLNSDVFLQLVNKSISAL
GVDAIKYLTLLLNTGDYMVGNIDELNEKLELVVSDELKDRLPTLNSDVFLQLVNKSISAL
LVKLTNDYKPCWREFFNINWQELDSVNDVSSYMIDIKNITIDNLKLILPLIIRDSYVRNF
LVKMTNDYKPCWREFFNINWQELDSVNDVSSYMIDIKKITQDNLKLILPLIIRDSYVRNF
LVKLTNDYKPCWREFFNINWQELDSVNDVSSYMIDIKNITNDNLKLILPLIIRDSYVRNF
LVKLTNDYKPCWREFFNINWQELDSVNDVSSYMIDIKSITNKNLKLILPLIIRDSYVRNF
LVKLTNDYKPCWREFFNINWQEFDSVNDVSSYMIDIKNITNDNLKLILPLIIRDSYVRNF
NDKLVELLVTTLANNLKFIKPLTTTGLEQLLLDVISLKDICLNFPHLAQKEKTKSYTKFV
NDKLVELLVTTIANNLKFIKPLTTNGLEQLLLDVITLKDVCLNFPRLAQKETTKSYTKFV
NDKLVELLVTTLANNLKFIKPLTTTGLEQLLLDVISLKDICLNFPHLAQKEKTKSYTKFV
NDKLVELLVTTIANNLKFIKPLTTTGLEQLLLDVITLKDVCLNFPQLAQKESTKSYTKFV
NDKLVELLVTTLANNLKFIKPLTATGLEQLLLDVISLKDICLNFPHLAQKETTKSYTKFV
TNHFHELESILKILMVPQNMPVENFIESYFELIGGKSIANFTKILNLAKIDKSKQYKYIE
NSHFHELESILKILMVPQNMPVENFIESYFELIGGKSIANFTKILNLAKIEKSKQYKYIE
TNHFHELESILKILMVPQNMPVENFIESYFELIGGKSIANFTKILNLAKIDKSKQYKYIE
NNHFHELESILKILMVPHSMPVENFIESYFELIGGKSIASFTKILNLAKIDKSNQYKYIE
TNHFHELESILKILMVPQNMPVENFIESYFELIGGKSIANFTKILNLAKIDKSKQYKYIE
NYKLQLSIDNDDDGDSNALTTHQNNQLLTNLEDDLDNLSASSTPVSATPGPFSANRNNNN
NYKLQLSIDNDDENGDANTTSHHNNQLLTNLEDDLDNLSASSTPVSATPGPFSANRSTGN
NYKLQLSIDNDDDGDSNALTTHQNNQLLTNLEDDLDNLSASSTPVSATPGPFSANRNNNN
NYKLQLSIDNDDETDSTNTTSHQNNQLLTNLEDDLDNLSASSTPVSATPAQYPTTNRNGI
NYKLQLSIDNDDDGDSNALATHQNNQLLTNLEDDLDNLSASSTPVSATPGPFSANRNNSN
NNNNNTSSGKLSSPDIKSPKLLPRMNQFEKNIRELALTGETHVSKFNENFRSNFGKLFRK
NNNNGYSSGKLSSPDIKSPKLLPRMNQFEKNIRELALTGETHVSKFNENFRSNFGKLFRK
NNNNNTSSGKLSSPDIKSPKLLPRMNQFEKNIRELALTGETHVSKFNENFRSNFGKLFRK
NNNSGAASGKFSSPDMKSPKLIPRMNQLEKNIRDLALTGETHVSKFNENFRSNFGRLFRK
NNNNNTSSGKLSSPDIKSPKLLPRMNQFEKNIRELALTGETHVSKFNENFRSNFGKLFRK
EER
EER
EER
E--
EER

## Sheet: Figure 2c
Figure 2c
Gene	GO asscociated			B-specific genes
g4	GO:0003674			g25
g4	GO:0003676			g115
g4	GO:0003723			g119
g4	GO:0003729			g185
g4	GO:0003824			g186
g4	GO:0003988			g187
g4	GO:0005488			g267
g4	GO:0005575			g268
g4	GO:0005622			g538
g4	GO:0005623			g572
g4	GO:0005737			g577
g4	GO:0005739			g589
g4	GO:0005740			g590
g4	GO:0005758			g591
g4	GO:0005777			g867
g4	GO:0005782			g867
g4	GO:0006082			g1027
g4	GO:0006629			g1153
g4	GO:0006631			g1225
g4	GO:0006635			g1226
g4	GO:0008150			g1227
g4	GO:0008152			g1241
g4	GO:0009056			g1669
g4	GO:0009062			g1670
g4	GO:0009987			g1889
g4	GO:0016042			g1904
g4	GO:0016054			g1971
g4	GO:0016408			g1972
g4	GO:0016740			g2038
g4	GO:0016746			g2039
g4	GO:0016747			g2114
g4	GO:0019395			g2167
g4	GO:0019752			g2168
g4	GO:0030258			g2169
g4	GO:0031907			g2237
g4	GO:0031967			g2238
g4	GO:0031970			g2301
g4	GO:0031974			g2302
g4	GO:0031975			g2303
g4	GO:0032787			g2325
g4	GO:0034440			g2326
g4	GO:0042579			g2327
g4	GO:0043226			g2328
g4	GO:0043227			g2348
g4	GO:0043229			g2349
g4	GO:0043231			g2366
g4	GO:0043233			g2431
g4	GO:0043436			g2432
g4	GO:0044237			g2433
g4	GO:0044238			g2851
g4	GO:0044242			g2852
g4	GO:0044248			g2946
g4	GO:0044255			g2947
g4	GO:0044281			g3178
g4	GO:0044282			g3178
g4	GO:0044422			g3179
g4	GO:0044424			g3242
g4	GO:0044429			g3255
g4	GO:0044438			g3256
g4	GO:0044439			g3293
g4	GO:0044444			g3293
g4	GO:0044446			g3294
g4	GO:0044464			g3295
g4	GO:0046395			g3306
g4	GO:0055114			g3307
g4	GO:0070013			g3328
g4	GO:0071704			g3329
g4	GO:0072329			g3343
g4	GO:0097159			g3345
g4	GO:1901363			g3367
g4	GO:1901575			g3368
g6	GO:0000976			g3516
g6	GO:0000977			g3517
g6	GO:0000978			g3517
g6	GO:0000981			g3558
g6	GO:0000982			g3559
g6	GO:0000987			g3648
g6	GO:0001012			g3650
g6	GO:0001067			g3651
g6	GO:0003674			g3652
g6	GO:0003676			g3700
g6	GO:0003677			g3701
g6	GO:0003690			g3786
g6	GO:0003700			g3787
g6	GO:0005488			g3793
g6	GO:0005575			g4045
g6	GO:0005622			g4110
g6	GO:0005623			g4111
g6	GO:0005634			g4112
g6	GO:0006355			g4112
g6	GO:0006357			g4113
g6	GO:0008150			g4114
g6	GO:0008270			g4115
g6	GO:0009889			g4116
g6	GO:0010468			g4117
g6	GO:0010556			g4118
g6	GO:0019219			g4264
g6	GO:0019222			g4277
g6	GO:0031323			g4278
g6	GO:0031326			g4325
g6	GO:0043167			g4326
g6	GO:0043169			g4327
g6	GO:0043226			g4328
g6	GO:0043227			g4352
g6	GO:0043229			g4353
g6	GO:0043231			g4354
g6	GO:0043565			g4355
g6	GO:0044212			g4356
g6	GO:0044424			g4357
g6	GO:0044464			g4358
g6	GO:0046872			g4359
g6	GO:0046914			g4360
g6	GO:0050789			g4361
g6	GO:0050794			g4365
g6	GO:0051171			g4366
g6	GO:0051252			g4367
g6	GO:0060255			g4368
g6	GO:0065007			g4407
g6	GO:0080090			g4449
g6	GO:0097159			g4450
g6	GO:0140110			g4570
g6	GO:1901363			g4570
g6	GO:1903506			g4571
g6	GO:1990837			g4593
g6	GO:2000112			g4594
g6	GO:2001141			g4968
g7	GO:0000272			g4969
g7	GO:0000322			g5069
g7	GO:0000323			g5070
g7	GO:0000324			g5070
g7	GO:0000920			g5222
g7	GO:0001896			g5223
g7	GO:0003674			g5223
g7	GO:0003824			g5224
g7	GO:0004553			g5248
g7	GO:0004568			g5264
g7	GO:0005488			g5265
g7	GO:0005575			g5273
g7	GO:0005576			g5360
g7	GO:0005618			g5368
g7	GO:0005622			g5369
g7	GO:0005623			g5386
g7	GO:0005634			g5387
g7	GO:0005635			g5391
g7	GO:0005737			g5453
g7	GO:0005773			g5454
g7	GO:0005783			g5469
g7	GO:0005933			g5470
g7	GO:0005935			g5536
g7	GO:0005975
g7	GO:0005976
g7	GO:0006022
g7	GO:0006026
g7	GO:0006030
g7	GO:0006032
g7	GO:0006037
g7	GO:0006039
g7	GO:0006040
g7	GO:0006807
g7	GO:0008061
g7	GO:0008144
g7	GO:0008150
g7	GO:0008152
g7	GO:0008219
g7	GO:0008843
g7	GO:0009056
g7	GO:0009057
g7	GO:0009277
g7	GO:0009987
g7	GO:0010383
g7	GO:0012501
g7	GO:0012505
g7	GO:0016043
g7	GO:0016052
g7	GO:0016787
g7	GO:0016798
g7	GO:0016998
g7	GO:0017144
g7	GO:0022411
g7	GO:0030312
g7	GO:0030427
g7	GO:0031505
g7	GO:0031967
g7	GO:0031975
g7	GO:0034218
g7	GO:0034232
g7	GO:0042737
g7	GO:0043170
g7	GO:0043226
g7	GO:0043227
g7	GO:0043229
g7	GO:0043231
g7	GO:0044036
g7	GO:0044237
g7	GO:0044238
g7	GO:0044247
g7	GO:0044248
g7	GO:0044260
g7	GO:0044262
g7	GO:0044264
g7	GO:0044275
g7	GO:0044277
g7	GO:0044422
g7	GO:0044424
g7	GO:0044428
g7	GO:0044444
g7	GO:0044446
g7	GO:0044464
g7	GO:0045229
g7	GO:0046348
g7	GO:0051301
g7	GO:0070910
g7	GO:0071554
g7	GO:0071555
g7	GO:0071704
g7	GO:0071840
g7	GO:0071852
g7	GO:0071853
g7	GO:0071854
g7	GO:0071944
g7	GO:0071966
g7	GO:0097367
g7	GO:1901071
g7	GO:1901072
g7	GO:1901135
g7	GO:1901136
g7	GO:1901564
g7	GO:1901565
g7	GO:1901575
g10	GO:0000228
g10	GO:0003674
g10	GO:0003700
g10	GO:0005575
g10	GO:0005622
g10	GO:0005623
g10	GO:0005634
g10	GO:0005694
g10	GO:0006355
g10	GO:0006357
g10	GO:0008150
g10	GO:0009889
g10	GO:0009891
g10	GO:0009893
g10	GO:0010468
g10	GO:0010556
g10	GO:0010557
g10	GO:0010604
g10	GO:0010628
g10	GO:0019219
g10	GO:0019222
g10	GO:0031323
g10	GO:0031325
g10	GO:0031326
g10	GO:0031328
g10	GO:0031974
g10	GO:0031981
g10	GO:0043226
g10	GO:0043227
g10	GO:0043228
g10	GO:0043229
g10	GO:0043231
g10	GO:0043232
g10	GO:0043233
g10	GO:0044422
g10	GO:0044424
g10	GO:0044428
g10	GO:0044446
g10	GO:0044464
g10	GO:0045893
g10	GO:0045935
g10	GO:0045944
g10	GO:0048518
g10	GO:0048522
g10	GO:0050789
g10	GO:0050794
g10	GO:0051171
g10	GO:0051173
g10	GO:0051252
g10	GO:0051254
g10	GO:0060255
g10	GO:0065007
g10	GO:0070013
g10	GO:0080090
g10	GO:0140110
g10	GO:1902680
g10	GO:1903506
g10	GO:1903508
g10	GO:2000112
g10	GO:2001141
g11	GO:0000165
g11	GO:0000166
g11	GO:0000302
g11	GO:0003674
g11	GO:0003824
g11	GO:0004672
g11	GO:0004674
g11	GO:0004693
g11	GO:0004707
g11	GO:0005488
g11	GO:0005524
g11	GO:0005575
g11	GO:0005622
g11	GO:0005623
g11	GO:0005634
g11	GO:0005654
g11	GO:0005737
g11	GO:0005739
g11	GO:0005829
g11	GO:0005933
g11	GO:0005934
g11	GO:0005935
g11	GO:0005937
g11	GO:0006355
g11	GO:0006464
g11	GO:0006468
g11	GO:0006793
g11	GO:0006796
g11	GO:0006807
g11	GO:0006873
g11	GO:0006874
g11	GO:0006875
g11	GO:0006914
g11	GO:0006950
g11	GO:0006970
g11	GO:0006979
g11	GO:0006986
g11	GO:0007154
g11	GO:0007165
g11	GO:0007204
g11	GO:0007346
g11	GO:0008144
g11	GO:0008150
g11	GO:0008152
g11	GO:0008361
g11	GO:0009056
g11	GO:0009266
g11	GO:0009268
g11	GO:0009272
g11	GO:0009405
g11	GO:0009408
g11	GO:0009605
g11	GO:0009628
g11	GO:0009889
g11	GO:0009966
g11	GO:0009967
g11	GO:0009987
g11	GO:0009991
g11	GO:0010033
g11	GO:0010447
g11	GO:0010468
g11	GO:0010522
g11	GO:0010524
g11	GO:0010556
g11	GO:0010564
g11	GO:0010570
g11	GO:0010646
g11	GO:0010647
g11	GO:0010959
g11	GO:0010973
g11	GO:0016043
g11	GO:0016301
g11	GO:0016310
g11	GO:0016592
g11	GO:0016740
g11	GO:0016772
g11	GO:0016773
g11	GO:0017076
g11	GO:0019219
g11	GO:0019222
g11	GO:0019538
g11	GO:0019725
g11	GO:0023014
g11	GO:0023051
g11	GO:0023052
g11	GO:0023056
g11	GO:0030003
g11	GO:0030242
g11	GO:0030427
g11	GO:0030447
g11	GO:0030554
g11	GO:0030968
g11	GO:0031098
g11	GO:0031323
g11	GO:0031326
g11	GO:0031505
g11	GO:0031667
g11	GO:0031974
g11	GO:0031981
g11	GO:0032101
g11	GO:0032103
g11	GO:0032104
g11	GO:0032106
g11	GO:0032107
g11	GO:0032109
g11	GO:0032465
g11	GO:0032467
g11	GO:0032535
g11	GO:0032553
g11	GO:0032555
g11	GO:0032559
g11	GO:0032879
g11	GO:0032954
g11	GO:0032955
g11	GO:0032991
g11	GO:0033554
g11	GO:0034599
g11	GO:0034605
g11	GO:0034614
g11	GO:0034620
g11	GO:0034762
g11	GO:0034764
g11	GO:0034765
g11	GO:0034767
g11	GO:0034976
g11	GO:0035556
g11	GO:0035639
g11	GO:0035690
g11	GO:0035966
g11	GO:0035967
g11	GO:0036094
g11	GO:0036170
g11	GO:0036211
g11	GO:0040007
g11	GO:0040008
g11	GO:0042221
g11	GO:0042493
g11	GO:0042546
g11	GO:0042592
g11	GO:0042594
g11	GO:0042710
g11	GO:0042995
g11	GO:0043167
g11	GO:0043168
g11	GO:0043170
g11	GO:0043226
g11	GO:0043227
g11	GO:0043229
g11	GO:0043231
g11	GO:0043233
g11	GO:0043254
g11	GO:0043269
g11	GO:0043270
g11	GO:0043332
g11	GO:0043412
g11	GO:0043900
g11	GO:0044010
g11	GO:0044011
g11	GO:0044085
g11	GO:0044087
g11	GO:0044089
g11	GO:0044093
g11	GO:0044182
g11	GO:0044237
g11	GO:0044238
g11	GO:0044248
g11	GO:0044260
g11	GO:0044267
g11	GO:0044419
g11	GO:0044422
g11	GO:0044424
g11	GO:0044428
g11	GO:0044444
g11	GO:0044446
g11	GO:0044451
g11	GO:0044463
g11	GO:0044464
g11	GO:0044764
g11	GO:0045229
g11	GO:0045787
g11	GO:0045927
g11	GO:0045931
g11	GO:0048518
g11	GO:0048522
g11	GO:0048583
g11	GO:0048584
g11	GO:0048878
g11	GO:0050789
g11	GO:0050794
g11	GO:0050801
g11	GO:0050848
g11	GO:0050850
g11	GO:0050896
g11	GO:0051049
g11	GO:0051050
g11	GO:0051090
g11	GO:0051091
g11	GO:0051128
g11	GO:0051130
g11	GO:0051171
g11	GO:0051252
g11	GO:0051286
g11	GO:0051302
g11	GO:0051480
g11	GO:0051703
g11	GO:0051704
g11	GO:0051716
g11	GO:0051726
g11	GO:0051781
g11	GO:0051924
g11	GO:0051928
g11	GO:0055065
g11	GO:0055074
g11	GO:0055080
g11	GO:0055082
g11	GO:0060237
g11	GO:0060255
g11	GO:0060341
g11	GO:0061919
g11	GO:0065007
g11	GO:0065008
g11	GO:0065009
g11	GO:0070013
g11	GO:0070887
g11	GO:0071214
g11	GO:0071310
g11	GO:0071470
g11	GO:0071554
g11	GO:0071555
g11	GO:0071704
g11	GO:0071840
g11	GO:0071852
g11	GO:0072503
g11	GO:0072507
g11	GO:0080090
g11	GO:0080134
g11	GO:0090033
g11	GO:0090066
g11	GO:0090068
g11	GO:0090279
g11	GO:0090280
g11	GO:0090364
g11	GO:0090605
g11	GO:0090609
g11	GO:0097159
g11	GO:0097367
g11	GO:0097472
g11	GO:0098771
g11	GO:0104004
g11	GO:0120025
g11	GO:0120038
g11	GO:0140096
g11	GO:1900190
g11	GO:1900231
g11	GO:1900428
g11	GO:1900430
g11	GO:1900434
g11	GO:1900436
g11	GO:1901265
g11	GO:1901363
g11	GO:1901564
g11	GO:1901700
g11	GO:1901701
g11	GO:1901891
g11	GO:1901893
g11	GO:1902412
g11	GO:1902531
g11	GO:1902533
g11	GO:1903169
g11	GO:1903338
g11	GO:1903340
g11	GO:1903436
g11	GO:1903438
g11	GO:1903490
g11	GO:1903506
g11	GO:1904062
g11	GO:1904064
g11	GO:1904427
g11	GO:1905664
g11	GO:1905665
g11	GO:2000112
g11	GO:2001141
g12	GO:0005575
g12	GO:0005622
g12	GO:0005623
g12	GO:0005634
g12	GO:0005737
g12	GO:0006355
g12	GO:0006464
g12	GO:0006508
g12	GO:0006807
g12	GO:0007154
g12	GO:0007584
g12	GO:0008150
g12	GO:0008152
g12	GO:0009605
g12	GO:0009889
g12	GO:0009890
g12	GO:0009892
g12	GO:0009987
g12	GO:0009991
g12	GO:0010468
g12	GO:0010556
g12	GO:0010558
g12	GO:0010605
g12	GO:0010629
g12	GO:0016579
g12	GO:0019219
g12	GO:0019222
g12	GO:0019538
g12	GO:0030428
g12	GO:0031323
g12	GO:0031324
g12	GO:0031326
g12	GO:0031327
g12	GO:0031667
g12	GO:0031668
g12	GO:0031669
g12	GO:0031670
g12	GO:0032153
g12	GO:0032991
g12	GO:0036211
g12	GO:0042221
g12	GO:0043170
g12	GO:0043226
g12	GO:0043227
g12	GO:0043229
g12	GO:0043231
g12	GO:0043412
g12	GO:0044237
g12	GO:0044238
g12	GO:0044260
g12	GO:0044267
g12	GO:0044424
g12	GO:0044464
g12	GO:0045013
g12	GO:0045892
g12	GO:0045934
g12	GO:0045990
g12	GO:0048519
g12	GO:0048523
g12	GO:0050789
g12	GO:0050794
g12	GO:0050896
g12	GO:0051171
g12	GO:0051172
g12	GO:0051252
g12	GO:0051253
g12	GO:0051286
g12	GO:0051716
g12	GO:0060255
g12	GO:0061984
g12	GO:0061985
g12	GO:0065007
g12	GO:0070646
g12	GO:0070647
g12	GO:0070887
g12	GO:0071496
g12	GO:0071704
g12	GO:0080090
g12	GO:1901564
g12	GO:1902679
g12	GO:1903506
g12	GO:1903507
g12	GO:2000112
g12	GO:2000113
g12	GO:2001141
g13	GO:0000313
g13	GO:0000314
g13	GO:0003674
g13	GO:0003735
g13	GO:0005198
g13	GO:0005575
g13	GO:0005622
g13	GO:0005623
g13	GO:0005737
g13	GO:0005739
g13	GO:0005759
g13	GO:0005761
g13	GO:0005763
g13	GO:0005840
g13	GO:0006412
g13	GO:0006413
g13	GO:0006518
g13	GO:0006807
g13	GO:0008150
g13	GO:0008152
g13	GO:0009058
g13	GO:0009059
g13	GO:0009987
g13	GO:0010467
g13	GO:0015935
g13	GO:0019538
g13	GO:0031974
g13	GO:0032543
g13	GO:0032991
g13	GO:0034641
g13	GO:0034645
g13	GO:0043043
g13	GO:0043170
g13	GO:0043226
g13	GO:0043227
g13	GO:0043228
g13	GO:0043229
g13	GO:0043231
g13	GO:0043232
g13	GO:0043233
g13	GO:0043603
g13	GO:0043604
g13	GO:0044237
g13	GO:0044238
g13	GO:0044249
g13	GO:0044260
g13	GO:0044267
g13	GO:0044271
g13	GO:0044391
g13	GO:0044422
g13	GO:0044424
g13	GO:0044429
g13	GO:0044444
g13	GO:0044446
g13	GO:0044464
g13	GO:0070013
g13	GO:0070124
g13	GO:0071704
g13	GO:0098798
g13	GO:0140053
g13	GO:1901564
g13	GO:1901566
g13	GO:1901576
g13	GO:1990904
g14	GO:0000140
g14	GO:0003674
g14	GO:0003824
g14	GO:0005575
g14	GO:0005622
g14	GO:0005623
g14	GO:0005737
g14	GO:0005739
g14	GO:0006629
g14	GO:0006644
g14	GO:0006650
g14	GO:0006654
g14	GO:0006793
g14	GO:0006796
g14	GO:0008150
g14	GO:0008152
g14	GO:0008610
g14	GO:0008654
g14	GO:0009058
g14	GO:0009987
g14	GO:0016491
g14	GO:0016614
g14	GO:0016616
g14	GO:0019637
g14	GO:0043226
g14	GO:0043227
g14	GO:0043229
g14	GO:0043231
g14	GO:0044237
g14	GO:0044238
g14	GO:0044249
g14	GO:0044255
g14	GO:0044424
g14	GO:0044444
g14	GO:0044464
g14	GO:0045017
g14	GO:0046473
g14	GO:0046474
g14	GO:0046486
g14	GO:0055114
g14	GO:0071704
g14	GO:0090407
g14	GO:1901576
g15	GO:0000064
g15	GO:0003333
g15	GO:0003674
g15	GO:0005215
g15	GO:0005342
g15	GO:0005575
g15	GO:0005622
g15	GO:0005623
g15	GO:0005737
g15	GO:0005739
g15	GO:0005740
g15	GO:0005743
g15	GO:0006810
g15	GO:0006811
g15	GO:0006812
g15	GO:0006820
g15	GO:0006839
g15	GO:0006844
g15	GO:0006855
g15	GO:0006865
g15	GO:0008150
g15	GO:0008324
g15	GO:0008509
g15	GO:0008514
g15	GO:0008519
g15	GO:0015075
g15	GO:0015101
g15	GO:0015171
g15	GO:0015179
g15	GO:0015227
g15	GO:0015238
g15	GO:0015318
g15	GO:0015651
g15	GO:0015695
g15	GO:0015696
g15	GO:0015697
g15	GO:0015711
g15	GO:0015807
g15	GO:0015822
g15	GO:0015849
g15	GO:0015893
g15	GO:0016020
g15	GO:0016021
g15	GO:0019866
g15	GO:0022857
g15	GO:0031090
g15	GO:0031224
g15	GO:0031966
g15	GO:0031967
g15	GO:0031975
g15	GO:0034220
g15	GO:0042221
g15	GO:0042493
g15	GO:0043226
g15	GO:0043227
g15	GO:0043229
g15	GO:0043231
g15	GO:0044422
g15	GO:0044424
g15	GO:0044425
g15	GO:0044429
g15	GO:0044444
g15	GO:0044446
g15	GO:0044464
g15	GO:0046942
g15	GO:0046943
g15	GO:0050896
g15	GO:0051179
g15	GO:0051181
g15	GO:0051234
g15	GO:0055085
g15	GO:0071702
g15	GO:0071705
g15	GO:0072488
g15	GO:0098655
g15	GO:0098656
g15	GO:1902475
g15	GO:1902616
g15	GO:1903352
g15	GO:1903825
g15	GO:1905039
g15	GO:1990542
g15	GO:1990575
g17	GO:0000003
g17	GO:0003006
g17	GO:0003674
g17	GO:0005215
g17	GO:0005372
g17	GO:0005575
g17	GO:0005622
g17	GO:0005623
g17	GO:0005737
g17	GO:0005783
g17	GO:0005789
g17	GO:0005829
g17	GO:0005886
g17	GO:0005887
g17	GO:0006810
g17	GO:0006811
g17	GO:0006833
g17	GO:0007049
g17	GO:0008150
g17	GO:0009653
g17	GO:0009987
g17	GO:0012505
g17	GO:0015250
g17	GO:0015267
g17	GO:0015318
g17	GO:0016020
g17	GO:0016021
g17	GO:0019953
g17	GO:0022402
g17	GO:0022413
g17	GO:0022414
g17	GO:0022803
g17	GO:0022838
g17	GO:0022857
g17	GO:0030154
g17	GO:0030435
g17	GO:0030437
g17	GO:0031224
g17	GO:0031226
g17	GO:0031984
g17	GO:0032502
g17	GO:0032505
g17	GO:0034220
g17	GO:0034293
g17	GO:0042044
g17	GO:0042175
g17	GO:0043226
g17	GO:0043227
g17	GO:0043229
g17	GO:0043231
g17	GO:0043934
g17	GO:0043935
g17	GO:0044422
g17	GO:0044424
g17	GO:0044425
g17	GO:0044432
g17	GO:0044444
g17	GO:0044446
g17	GO:0044459
g17	GO:0044464
g17	GO:0044703
g17	GO:0048468
g17	GO:0048646
g17	GO:0048856
g17	GO:0048869
g17	GO:0051179
g17	GO:0051234
g17	GO:0051321
g17	GO:0051704
g17	GO:0055085
g17	GO:0071944
g17	GO:0098827
g17	GO:1903046
g18	GO:0000045
g18	GO:0000407
g18	GO:0000422
g18	GO:0001932
g18	GO:0001934
g18	GO:0002790
g18	GO:0003674
g18	GO:0005575
g18	GO:0005622
g18	GO:0005623
g18	GO:0005737
g18	GO:0005829
g18	GO:0006810
g18	GO:0006914
g18	GO:0006996
g18	GO:0007005
g18	GO:0007033
g18	GO:0008104
g18	GO:0008150
g18	GO:0008152
g18	GO:0009056
g18	GO:0009306
g18	GO:0009893
g18	GO:0009987
g18	GO:0010562
g18	GO:0010604
g18	GO:0015031
g18	GO:0015833
g18	GO:0016020
g18	GO:0016043
g18	GO:0016236
g18	GO:0016237
g18	GO:0019207
g18	GO:0019220
g18	GO:0019222
g18	GO:0019887
g18	GO:0019898
g18	GO:0022411
g18	GO:0022607
g18	GO:0030234
g18	GO:0031323
g18	GO:0031325
g18	GO:0031399
g18	GO:0031401
g18	GO:0032147
g18	GO:0032258
g18	GO:0032268
g18	GO:0032270
g18	GO:0032940
g18	GO:0032991
g18	GO:0033036
g18	GO:0033365
g18	GO:0033674
g18	GO:0034497
g18	GO:0034613
g18	GO:0034727
g18	GO:0042325
g18	GO:0042327
g18	GO:0042886
g18	GO:0043085
g18	GO:0043549
g18	GO:0044085
g18	GO:0044093
g18	GO:0044237
g18	GO:0044248
g18	GO:0044424
g18	GO:0044425
g18	GO:0044444
g18	GO:0044464
g18	GO:0044804
g18	GO:0044805
g18	GO:0045184
g18	GO:0045859
g18	GO:0045860
g18	GO:0045937
g18	GO:0046903
g18	GO:0048518
g18	GO:0048522
g18	GO:0050789
g18	GO:0050790
g18	GO:0050794
g18	GO:0051171
g18	GO:0051173
g18	GO:0051174
g18	GO:0051179
g18	GO:0051234
g18	GO:0051246
g18	GO:0051247
g18	GO:0051338
g18	GO:0051347
g18	GO:0051641
g18	GO:0060255
g18	GO:0061695
g18	GO:0061726
g18	GO:0061919
g18	GO:0065007
g18	GO:0065009
g18	GO:0070727
g18	GO:0070925
g18	GO:0071702
g18	GO:0071705
g18	GO:0071840
g18	GO:0072665
g18	GO:0080090
g18	GO:0098772
g18	GO:1902494
g18	GO:1902554
g18	GO:1902911
g18	GO:1903008
g18	GO:1905037
g18	GO:1990234
g18	GO:1990316
g19	GO:0000428
g19	GO:0005575
g19	GO:0005622
g19	GO:0005623
g19	GO:0005634
g19	GO:0005654
g19	GO:0005666
g19	GO:0006139
g19	GO:0006351
g19	GO:0006383
g19	GO:0006399
g19	GO:0006725
g19	GO:0006807
g19	GO:0008150
g19	GO:0008152
g19	GO:0009058
g19	GO:0009059
g19	GO:0009304
g19	GO:0009987
g19	GO:0010467
g19	GO:0016070
g19	GO:0018130
g19	GO:0019438
g19	GO:0030880
g19	GO:0031974
g19	GO:0031981
g19	GO:0032774
g19	GO:0032991
g19	GO:0034641
g19	GO:0034645
g19	GO:0034654
g19	GO:0034660
g19	GO:0042797
g19	GO:0043170
g19	GO:0043226
g19	GO:0043227
g19	GO:0043229
g19	GO:0043231
g19	GO:0043233
g19	GO:0044237
g19	GO:0044238
g19	GO:0044249
g19	GO:0044260
g19	GO:0044271
g19	GO:0044422
g19	GO:0044424
g19	GO:0044428
g19	GO:0044446
g19	GO:0044451
g19	GO:0044464
g19	GO:0046483
g19	GO:0055029
g19	GO:0061695
g19	GO:0070013
g19	GO:0071704
g19	GO:0090304
g19	GO:0097659
g19	GO:0098781
g19	GO:1901360
g19	GO:1901362
g19	GO:1901576
g19	GO:1902494
g19	GO:1990234
g21	GO:0003674
g21	GO:0005488
g21	GO:0005515
g21	GO:0005575
g21	GO:0005622
g21	GO:0005623
g21	GO:0005737
g21	GO:0005768
g21	GO:0005794
g21	GO:0005798
g21	GO:0006810
g21	GO:0006886
g21	GO:0006892
g21	GO:0006896
g21	GO:0007034
g21	GO:0008104
g21	GO:0008150
g21	GO:0012505
g21	GO:0012506
g21	GO:0012510
g21	GO:0015031
g21	GO:0015833
g21	GO:0016020
g21	GO:0016192
g21	GO:0016197
g21	GO:0030117
g21	GO:0030118
g21	GO:0030119
g21	GO:0030120
g21	GO:0030121
g21	GO:0030125
g21	GO:0030130
g21	GO:0030131
g21	GO:0030133
g21	GO:0030135
g21	GO:0030136
g21	GO:0030140
g21	GO:0030276
g21	GO:0030658
g21	GO:0030659
g21	GO:0030660
g21	GO:0030662
g21	GO:0030665
g21	GO:0031090
g21	GO:0031410
g21	GO:0031982
g21	GO:0032991
g21	GO:0033036
g21	GO:0034613
g21	GO:0042886
g21	GO:0043226
g21	GO:0043227
g21	GO:0043229
g21	GO:0043231
g21	GO:0044422
g21	GO:0044424
g21	GO:0044425
g21	GO:0044431
g21	GO:0044433
g21	GO:0044444
g21	GO:0044446
g21	GO:0044464
g21	GO:0045184
g21	GO:0046907
g21	GO:0048193
g21	GO:0048475
g21	GO:0051179
g21	GO:0051234
g21	GO:0051641
g21	GO:0051649
g21	GO:0070727
g21	GO:0071702
g21	GO:0071705
g21	GO:0097708
g21	GO:0098588
g21	GO:0098796
g21	GO:0098805
g22	GO:0000003
g22	GO:0000131
g22	GO:0000148
g22	GO:0000166
g22	GO:0000271
g22	GO:0000278
g22	GO:0000281
g22	GO:0000910
g22	GO:0000935
g22	GO:0001411
g22	GO:0001882
g22	GO:0001883
g22	GO:0003674
g22	GO:0003824
g22	GO:0003924
g22	GO:0005488
g22	GO:0005525
g22	GO:0005575
g22	GO:0005622
g22	GO:0005623
g22	GO:0005737
g22	GO:0005739
g22	GO:0005740
g22	GO:0005741
g22	GO:0005777
g22	GO:0005783
g22	GO:0005794
g22	GO:0005886
g22	GO:0005933
g22	GO:0005934
g22	GO:0005935
g22	GO:0005937
g22	GO:0005975
g22	GO:0005976
g22	GO:0006073
g22	GO:0006074
g22	GO:0006075
g22	GO:0006109
g22	GO:0006996
g22	GO:0007010
g22	GO:0007049
g22	GO:0007105
g22	GO:0007114
g22	GO:0007117
g22	GO:0007154
g22	GO:0007163
g22	GO:0007165
g22	GO:0007264
g22	GO:0007265
g22	GO:0007266
g22	GO:0007346
g22	GO:0008150
g22	GO:0008152
g22	GO:0008360
g22	GO:0008361
g22	GO:0009058
g22	GO:0009059
g22	GO:0009250
g22	GO:0009889
g22	GO:0009891
g22	GO:0009893
g22	GO:0009898
g22	GO:0009966
g22	GO:0009967
g22	GO:0009987
g22	GO:0010556
g22	GO:0010557
g22	GO:0010564
g22	GO:0010604
g22	GO:0010646
g22	GO:0010647
g22	GO:0010675
g22	GO:0010676
g22	GO:0010962
g22	GO:0010981
g22	GO:0012505
g22	GO:0016020
g22	GO:0016043
g22	GO:0016051
g22	GO:0016462
g22	GO:0016787
g22	GO:0016817
g22	GO:0016818
g22	GO:0017076
g22	GO:0017111
g22	GO:0019001
g22	GO:0019222
g22	GO:0019867
g22	GO:0019897
g22	GO:0019898
g22	GO:0019954
g22	GO:0022402
g22	GO:0022414
g22	GO:0022603
g22	GO:0022604
g22	GO:0023051
g22	GO:0023052
g22	GO:0023056
g22	GO:0030029
g22	GO:0030036
g22	GO:0030100
g22	GO:0030427
g22	GO:0030428
g22	GO:0030447
g22	GO:0030448
g22	GO:0030950
g22	GO:0030952
g22	GO:0031090
g22	GO:0031106
g22	GO:0031234
g22	GO:0031323
g22	GO:0031325
g22	GO:0031326
g22	GO:0031328
g22	GO:0031505
g22	GO:0031520
g22	GO:0031532
g22	GO:0031966
g22	GO:0031967
g22	GO:0031968
g22	GO:0031975
g22	GO:0031991
g22	GO:0032153
g22	GO:0032155
g22	GO:0032185
g22	GO:0032186
g22	GO:0032465
g22	GO:0032505
g22	GO:0032506
g22	GO:0032535
g22	GO:0032549
g22	GO:0032550
g22	GO:0032553
g22	GO:0032555
g22	GO:0032561
g22	GO:0032878
g22	GO:0032879
g22	GO:0032880
g22	GO:0032881
g22	GO:0032885
g22	GO:0032889
g22	GO:0032948
g22	GO:0032949
g22	GO:0032950
g22	GO:0032951
g22	GO:0032952
g22	GO:0032953
g22	GO:0032954
g22	GO:0032955
g22	GO:0032956
g22	GO:0032970
g22	GO:0032991
g22	GO:0032995
g22	GO:0033043
g22	GO:0033692
g22	GO:0034637
g22	GO:0034645
g22	GO:0035556
g22	GO:0035639
g22	GO:0035690
g22	GO:0036094
g22	GO:0040007
g22	GO:0042221
g22	GO:0042493
g22	GO:0042579
g22	GO:0042995
g22	GO:0043167
g22	GO:0043168
g22	GO:0043170
g22	GO:0043226
g22	GO:0043227
g22	GO:0043229
g22	GO:0043231
g22	GO:0043255
g22	GO:0043332
g22	GO:0044042
g22	GO:0044087
g22	GO:0044088
g22	GO:0044237
g22	GO:0044238
g22	GO:0044249
g22	GO:0044260
g22	GO:0044262
g22	GO:0044264
g22	GO:0044422
g22	GO:0044424
g22	GO:0044425
g22	GO:0044429
g22	GO:0044444
g22	GO:0044446
g22	GO:0044459
g22	GO:0044463
g22	GO:0044464
g22	GO:0045229
g22	GO:0045807
g22	GO:0045913
g22	GO:0048518
g22	GO:0048519
g22	GO:0048522
g22	GO:0048523
g22	GO:0048583
g22	GO:0048584
g22	GO:0050789
g22	GO:0050793
g22	GO:0050794
g22	GO:0050896
g22	GO:0051049
g22	GO:0051050
g22	GO:0051128
g22	GO:0051130
g22	GO:0051273
g22	GO:0051274
g22	GO:0051286
g22	GO:0051301
g22	GO:0051302
g22	GO:0051493
g22	GO:0051716
g22	GO:0051726
g22	GO:0060178
g22	GO:0060237
g22	GO:0060255
g22	GO:0060341
g22	GO:0060583
g22	GO:0060627
g22	GO:0060635
g22	GO:0061640
g22	GO:0065007
g22	GO:0065008
g22	GO:0070887
g22	GO:0071554
g22	GO:0071555
g22	GO:0071704
g22	GO:0071840
g22	GO:0071852
g22	GO:0071944
g22	GO:0080090
g22	GO:0090036
g22	GO:0090037
g22	GO:0090066
g22	GO:0090334
g22	GO:0097159
g22	GO:0097367
g22	GO:0098552
g22	GO:0098562
g22	GO:0098588
g22	GO:0098590
g22	GO:0098796
g22	GO:0098797
g22	GO:0098805
g22	GO:0110020
g22	GO:0120025
g22	GO:0120038
g22	GO:1900239
g22	GO:1900240
g22	GO:1901265
g22	GO:1901363
g22	GO:1901576
g22	GO:1901891
g22	GO:1902412
g22	GO:1902494
g22	GO:1902531
g22	GO:1902533
g22	GO:1903047
g22	GO:1903338
g22	GO:1903395
g22	GO:1903436
g22	GO:1903471
g22	GO:1903827
g22	GO:1990234
g22	GO:2000112
g22	GO:2000769
g23	GO:0006950
g23	GO:0008150
g23	GO:0009266
g23	GO:0009408
g23	GO:0009628
g23	GO:0009987
g23	GO:0010035
g23	GO:0010038
g23	GO:0010226
g23	GO:0030447
g23	GO:0033554
g23	GO:0034605
g23	GO:0035690
g23	GO:0040007
g23	GO:0042221
g23	GO:0042493
g23	GO:0046688
g23	GO:0050896
g23	GO:0051716
g23	GO:0070887
g23	GO:0071241
g23	GO:0071248
g23	GO:0071280
g23	GO:0071285
g24	GO:0000271
g24	GO:0003674
g24	GO:0003824
g24	GO:0004614
g24	GO:0005575
g24	GO:0005622
g24	GO:0005623
g24	GO:0005737
g24	GO:0005829
g24	GO:0005975
g24	GO:0005976
g24	GO:0005977
g24	GO:0005978
g24	GO:0005984
g24	GO:0005991
g24	GO:0005992
g24	GO:0005996
g24	GO:0006006
g24	GO:0006011
g24	GO:0006012
g24	GO:0006073
g24	GO:0006091
g24	GO:0006112
g24	GO:0006139
g24	GO:0006725
g24	GO:0006793
g24	GO:0006796
g24	GO:0006807
g24	GO:0006873
g24	GO:0006874
g24	GO:0006875
g24	GO:0008150
g24	GO:0008152
g24	GO:0009056
g24	GO:0009058
g24	GO:0009059
g24	GO:0009225
g24	GO:0009250
g24	GO:0009311
g24	GO:0009312
g24	GO:0009987
g24	GO:0015980
g24	GO:0016051
g24	GO:0016052
g24	GO:0016853
g24	GO:0016866
g24	GO:0016868
g24	GO:0019255
g24	GO:0019318
g24	GO:0019320
g24	GO:0019388
g24	GO:0019637
g24	GO:0019725
g24	GO:0030003
g24	GO:0033692
g24	GO:0034637
g24	GO:0034641
g24	GO:0034645
g24	GO:0042592
g24	GO:0043170
g24	GO:0044042
g24	GO:0044237
g24	GO:0044238
g24	GO:0044249
g24	GO:0044260
g24	GO:0044262
g24	GO:0044264
g24	GO:0044281
g24	GO:0044282
g24	GO:0044424
g24	GO:0044444
g24	GO:0044464
g24	GO:0046351
g24	GO:0046365
g24	GO:0046483
g24	GO:0048878
g24	GO:0050801
g24	GO:0051156
g24	GO:0055065
g24	GO:0055074
g24	GO:0055080
g24	GO:0055082
g24	GO:0055086
g24	GO:0055114
g24	GO:0065007
g24	GO:0065008
g24	GO:0071704
g24	GO:0072503
g24	GO:0072507
g24	GO:0098771
g24	GO:1901135
g24	GO:1901360
g24	GO:1901575
g24	GO:1901576
g25	GO:0000138
g25	GO:0000322
g25	GO:0000323
g25	GO:0000324
g25	GO:0001558
g25	GO:0003674
g25	GO:0005215
g25	GO:0005575
g25	GO:0005622
g25	GO:0005623
g25	GO:0005737
g25	GO:0005773
g25	GO:0005777
g25	GO:0005794
g25	GO:0005795
g25	GO:0005886
g25	GO:0005887
g25	GO:0006810
g25	GO:0006857
g25	GO:0006996
g25	GO:0007033
g25	GO:0008150
g25	GO:0009987
g25	GO:0012505
g25	GO:0015833
g25	GO:0016020
g25	GO:0016021
g25	GO:0016043
g25	GO:0019725
g25	GO:0022603
g25	GO:0022604
g25	GO:0022857
g25	GO:0030307
g25	GO:0031224
g25	GO:0031226
g25	GO:0031984
g25	GO:0031985
g25	GO:0032368
g25	GO:0032879
g25	GO:0033043
g25	GO:0035672
g25	GO:0035673
g25	GO:0040008
g25	GO:0042144
g25	GO:0042579
g25	GO:0042592
g25	GO:0042886
g25	GO:0042887
g25	GO:0043226
g25	GO:0043227
g25	GO:0043229
g25	GO:0043231
g25	GO:0043269
g25	GO:0044070
g25	GO:0044088
g25	GO:0044422
g25	GO:0044424
g25	GO:0044425
g25	GO:0044431
g25	GO:0044444
g25	GO:0044446
g25	GO:0044459
g25	GO:0044464
g25	GO:0045454
g25	GO:0045927
g25	GO:0048284
g25	GO:0048518
g25	GO:0048522
g25	GO:0048638
g25	GO:0048639
g25	GO:0050789
g25	GO:0050793
g25	GO:0050794
g25	GO:0051049
g25	GO:0051094
g25	GO:0051128
g25	GO:0051130
g25	GO:0051179
g25	GO:0051234
g25	GO:0051510
g25	GO:0051512
g25	GO:0051513
g25	GO:0051515
g25	GO:0055085
g25	GO:0061024
g25	GO:0061025
g25	GO:0061091
g25	GO:0065007
g25	GO:0065008
g25	GO:0071702
g25	GO:0071705
g25	GO:0071840
g25	GO:0071944
g25	GO:0097035
g25	GO:0097576
g25	GO:0098791
g25	GO:1904680
g25	GO:1905952
g25	GO:2001138
g26	GO:0000138
g26	GO:0000322
g26	GO:0000323
g26	GO:0000324
g26	GO:0001558
g26	GO:0003674
g26	GO:0005215
g26	GO:0005575
g26	GO:0005622
g26	GO:0005623
g26	GO:0005737
g26	GO:0005773
g26	GO:0005777
g26	GO:0005794
g26	GO:0005795
g26	GO:0005886
g26	GO:0005887
g26	GO:0006810
g26	GO:0006857
g26	GO:0006996
g26	GO:0007033
g26	GO:0008150
g26	GO:0009987
g26	GO:0012505
g26	GO:0015833
g26	GO:0016020
g26	GO:0016021
g26	GO:0016043
g26	GO:0019725
g26	GO:0022603
g26	GO:0022604
g26	GO:0022857
g26	GO:0030307
g26	GO:0031224
g26	GO:0031226
g26	GO:0031984
g26	GO:0031985
g26	GO:0032368
g26	GO:0032879
g26	GO:0033043
g26	GO:0035672
g26	GO:0035673
g26	GO:0040008
g26	GO:0042144
g26	GO:0042579
g26	GO:0042592
g26	GO:0042886
g26	GO:0042887
g26	GO:0043226
g26	GO:0043227
g26	GO:0043229
g26	GO:0043231
g26	GO:0043269
g26	GO:0044070
g26	GO:0044088
g26	GO:0044422
g26	GO:0044424
g26	GO:0044425
g26	GO:0044431
g26	GO:0044444
g26	GO:0044446
g26	GO:0044459
g26	GO:0044464
g26	GO:0045454
g26	GO:0045927
g26	GO:0048284
g26	GO:0048518
g26	GO:0048522
g26	GO:0048638
g26	GO:0048639
g26	GO:0050789
g26	GO:0050793
g26	GO:0050794
g26	GO:0051049
g26	GO:0051094
g26	GO:0051128
g26	GO:0051130
g26	GO:0051179
g26	GO:0051234
g26	GO:0051510
g26	GO:0051512
g26	GO:0051513
g26	GO:0051515
g26	GO:0055085
g26	GO:0061024
g26	GO:0061025
g26	GO:0061091
g26	GO:0065007
g26	GO:0065008
g26	GO:0071702
g26	GO:0071705
g26	GO:0071840
g26	GO:0071944
g26	GO:0097035
g26	GO:0097576
g26	GO:0098791
g26	GO:1904680
g26	GO:1905952
g26	GO:2001138
g27	GO:0000138
g27	GO:0000322
g27	GO:0000323
g27	GO:0000324
g27	GO:0001558
g27	GO:0003674
g27	GO:0005215
g27	GO:0005575
g27	GO:0005622
g27	GO:0005623
g27	GO:0005737
g27	GO:0005773
g27	GO:0005777
g27	GO:0005794
g27	GO:0005795
g27	GO:0005886
g27	GO:0005887
g27	GO:0006810
g27	GO:0006857
g27	GO:0006996
g27	GO:0007033
g27	GO:0008150
g27	GO:0009987
g27	GO:0012505
g27	GO:0015833
g27	GO:0016020
g27	GO:0016021
g27	GO:0016043
g27	GO:0019725
g27	GO:0022603
g27	GO:0022604
g27	GO:0022857
g27	GO:0030307
g27	GO:0031224
g27	GO:0031226
g27	GO:0031984
g27	GO:0031985
g27	GO:0032368
g27	GO:0032879
g27	GO:0033043
g27	GO:0035672
g27	GO:0035673
g27	GO:0040008
g27	GO:0042144
g27	GO:0042579
g27	GO:0042592
g27	GO:0042886
g27	GO:0042887
g27	GO:0043226
g27	GO:0043227
g27	GO:0043229
g27	GO:0043231
g27	GO:0043269
g27	GO:0044070
g27	GO:0044088
g27	GO:0044422
g27	GO:0044424
g27	GO:0044425
g27	GO:0044431
g27	GO:0044444
g27	GO:0044446
g27	GO:0044459
g27	GO:0044464
g27	GO:0045454
g27	GO:0045927
g27	GO:0048284
g27	GO:0048518
g27	GO:0048522
g27	GO:0048638
g27	GO:0048639
g27	GO:0050789
g27	GO:0050793
g27	GO:0050794
g27	GO:0051049
g27	GO:0051094
g27	GO:0051128
g27	GO:0051130
g27	GO:0051179
g27	GO:0051234
g27	GO:0051510
g27	GO:0051512
g27	GO:0051513
g27	GO:0051515
g27	GO:0055085
g27	GO:0061024
g27	GO:0061025
g27	GO:0061091
g27	GO:0065007
g27	GO:0065008
g27	GO:0071702
g27	GO:0071705
g27	GO:0071840
g27	GO:0071944
g27	GO:0097035
g27	GO:0097576
g27	GO:0098791
g27	GO:1904680
g27	GO:1905952
g27	GO:2001138
g28	GO:0000003
g28	GO:0000131
g28	GO:0000278
g28	GO:0000281
g28	GO:0000746
g28	GO:0000747
g28	GO:0000755
g28	GO:0000910
g28	GO:0000917
g28	GO:0003674
g28	GO:0005096
g28	GO:0005575
g28	GO:0005622
g28	GO:0005623
g28	GO:0005737
g28	GO:0005739
g28	GO:0005933
g28	GO:0005934
g28	GO:0005935
g28	GO:0005937
g28	GO:0006109
g28	GO:0006996
g28	GO:0007010
g28	GO:0007049
g28	GO:0008047
g28	GO:0008150
g28	GO:0008360
g28	GO:0009272
g28	GO:0009889
g28	GO:0009966
g28	GO:0009968
g28	GO:0009987
g28	GO:0010556
g28	GO:0010646
g28	GO:0010648
g28	GO:0010675
g28	GO:0010962
g28	GO:0010981
g28	GO:0016043
g28	GO:0019222
g28	GO:0019953
g28	GO:0022402
g28	GO:0022413
g28	GO:0022414
g28	GO:0022603
g28	GO:0022604
g28	GO:0022607
g28	GO:0023051
g28	GO:0023057
g28	GO:0030029
g28	GO:0030036
g28	GO:0030234
g28	GO:0030427
g28	GO:0030695
g28	GO:0031323
g28	GO:0031326
g28	GO:0032505
g28	GO:0032506
g28	GO:0032881
g28	GO:0032885
g28	GO:0032950
g28	GO:0032951
g28	GO:0032952
g28	GO:0032953
g28	GO:0032995
g28	GO:0035023
g28	GO:0035024
g28	GO:0042546
g28	GO:0042995
g28	GO:0043085
g28	GO:0043087
g28	GO:0043226
g28	GO:0043227
g28	GO:0043229
g28	GO:0043231
g28	GO:0043255
g28	GO:0043332
g28	GO:0043547
g28	GO:0044085
g28	GO:0044087
g28	GO:0044093
g28	GO:0044424
g28	GO:0044444
g28	GO:0044463
g28	GO:0044464
g28	GO:0044703
g28	GO:0044764
g28	GO:0046578
g28	GO:0046580
g28	GO:0048519
g28	GO:0048523
g28	GO:0048583
g28	GO:0048585
g28	GO:0050789
g28	GO:0050790
g28	GO:0050793
g28	GO:0050794
g28	GO:0051056
g28	GO:0051058
g28	GO:0051128
g28	GO:0051179
g28	GO:0051286
g28	GO:0051301
g28	GO:0051336
g28	GO:0051345
g28	GO:0051641
g28	GO:0051666
g28	GO:0051704
g28	GO:0060237
g28	GO:0060255
g28	GO:0060589
g28	GO:0061640
g28	GO:0065007
g28	GO:0065008
g28	GO:0065009
g28	GO:0071554
g28	GO:0071840
g28	GO:0071852
g28	GO:0080090
g28	GO:0090036
g28	GO:0090038
g28	GO:0090334
g28	GO:0090529
g28	GO:0098772
g28	GO:0120025
g28	GO:0120038
g28	GO:1902410
g28	GO:1902531
g28	GO:1902532
g28	GO:1903047
g28	GO:1903338
g28	GO:2000112
g29	GO:0000122
g29	GO:0003674
g29	GO:0005488
g29	GO:0005575
g29	GO:0005622
g29	GO:0005623
g29	GO:0005634
g29	GO:0005737
g29	GO:0005829
[truncated: 358,065+ more rows]

## Sheet: Figure 3a
Figure 3a
49 1102136
s1799 CTAACGCATACGCCTTGACCTATATCTCATTGGCGCACCCCGTAGCGGTTAACGCTCAGT
s831 CTAACGCCTACGTTTTAACCTATATCTCATCGGCGCCCCCCGTAGCGGTTCACGCTCGGT
s748 CTAACACCTACGTTTTAACCTATGTTTCATCGGCGCCCCCCGTAGCGGTCCACGCTCGGT
s504 CAGGTGTCGACGTTCCATTTCGGAACCTGCCAACTTCTGATAGGTTATCTCGTATCTAAC
MCO471 CTAACACCTACGTTTTAACCTATGTTTCATCGGCGCCCCCCGTAGCGGTCCACGCTCGGT
Ch-T3 CTAACACCTACGTTTTAACCTATGTTTCATCGGCGCCCCCCGTAGCGGTCCACGCTCGGT
B8323 CTAACACCTACGTTTTAACCTATATCTCATCGGCGCCCCCCGTAGCGGTTCACGCTCGGT
s426 CAGGTGTCGACGTTCCATTTCGGAACCTGCCAACGCCCCATAGGTTATCTCGTATCTAAC
s151 CAGGTGTCGACGTTCCATTTCGGAACCTGCCAACTTCTGATAGGTTATCTCGTATCTAAC
89 CTAACGCATACGCCTTGACCTATATCTCATTGGCGCACCCCGTAGCGGTTCACGCTCAGT
MCO456 CTAACGCATACGCCTTGACCTATATCTCATTGGCGCACCCCGTAGCGGTTAACGCTCAGT
MCO457 CTAACACCTACGTTTTAACCTATGTTTCATCGGCGCCCCCCGTAGCGGTCCACGCTCGGT
s424 CTAACACCTACGTTTTAACCTATGTTTCATCGGCGCCCCCCGTAGCGGTCCACGCTCGGT
s282 CTAACACCTACGTTTTAACCTATGTTTCATCGGCGCCCCCCGTAGCGGTCCACGCTCGGT
4Y98 TAGGTGTCGGATACCCATTTCGGAACCTGCCAACTTCTGATAGGTTATCTCGTATCTAAC
85 CTAACACCGACGTTCCATTTCGGAACCTGCCAATGCCCCATAGGTTATCTCGTATCTAAC
4Y108 CTAACGCATACGCCTTGACCTATATCTCATTGGCGCACCCCGTAGCGGTTAACGCTCAGT
s423 CTAACGCATACGCCTTGACCTATATCTCATTGGCGCACCCCGTAGCGGTTAACGCTCAGT
s422 TAGGTGTCGACGTTCCATTTCGGAACCTGCCAACTTCTGATAGGTTATCTCGTATCTAAC
s421 CAGGTGTCGACGTTCCATTTCGGAACCTGCCAACTTCTGATAGGTTATCTCGTATCTAAC
M85 CTAACACCGACGTTCCATTTCGGAACCTGCCAACGCCCCATAGGTTATCTCGTATCTAAC
s427 CTAACGCCTACGTTTTAACCTATATCTCATCGGCGCCCCCCGTAGCGGTTCACGCTCGGT
4Y106 CTAACGCATACGCCTTGACCTATATCTCATTGGCGCACCCCGTAGCGGTTAACGCTCAGT
s425 CTAACGCCTACGTTTTAACCTATATCTCATCGGCGCCCCCCGTAGCGGTTCACGCTCGGT
172 CTAACACCGACGTTCCATTTCGGAACCTGCCAATGCCCCATAGGTTATCTCGTATCTAAC
4Y222 TAGGTGTCGGATACCCATTTCGGAACCTGCCAACTTCTGATAGGTTATCTCGTATCTAAC
SY78 TAGGTGTCGGATACCCATTTCGGAACCTGCCAACTTCTGATAGGTTAGCTCGTATCTAAC
B8274 CTAACACCGACGTTCCATTTCGGAACCTGCCAACTTCTGATAGGTTATCTCGTATCTAAC
4Y225 TAGGTGTCGGATACCCATTTCGGAACCTGCCAACTTCTGATAGGTTATCTCGTATCTAAC
s498 CAGGTGTCGACGTTCCATTTTAGAACCTGCCAACTTCTGATAGGTTAGCTCGTATCTAAC
s599 CAGGTGTCGACGTTCCATTTCGGAACCTGCCAACTTCTGATAGGTTATCTCGTATCTAAC
SY36 TAGGTGTCGGATACCCATTTCGGAACCTGCCAACTTCTGATAGGTTAGCTCGTATCTAAC
s1540 CAGGTGTCGACGTTCCATTTCGGAACCTGCCAACTTCTGATAGGTTATCTCGTATCTAAC
IFM48386 CTAACACCGACGTTCCATTTCGGAACCTGCCAATGCCCCATAGGTTATCTCGTATCTAAC
s320 CTAACACCTACGTTTTAACCTATGTTTCATCGGCGCCCCCCGTAGCGGTCCACGCTCGGT
s428 CTAACGCATACGCCTTGACCTATATCTCATTGGCGCACCCCGTAGCGGTTCACGCTCAGT
Co90-125 CTAACACCTACGTTTTAACCTATGTTTCATCGGTGCCCCCCGTAGCGGTCCACGCTCGGT
s1825 CAGGTGTCGACGTTCCATTTCGGAACCTGCCAACTTCTGATAGGTTATCTCGTATCTAAC
s433 CAGGTGTCGACGTTCCATTTCGGAACCTGCCAACTTCTGATAGGTTATCTCGTATCTAAC
s434 CTAACGCATACGCCTTGACCTATATCTCATTGGCGCACCCCGTAGCGGTTAACGCTCAGT
s435 TAGGTGTCGACGTTCCATTTCGGAACCTGCCAACTTCTGATAGGTTATCTCGTATCTAAC
s436 CTAACGCATACGCCTTGACCTATATCTCATTGGCGCACCCCGTAGCGGTTCACGCTCGGT
s437 CAGGTGTCGACGTTCCATTTCGGAACCTGCCAACTTCTGATAGGTTATCTCGTATCTAAC
s185 TAGGTGTCGACGTTCCATTTCGGAACCTGCCAACTTCTGATAGGTTATCTCGTATCTAAC
IFM48364 CTAACGCATACGCCTTGACCTATATCTCATTGGCGCACCCCGTAGCGGTTCACGCTCAGT
109 TAGGTGTCGACGTTCCATTTCGGAACCTGCCAACTTCTGATAGGTTATCTCGTATCTAAC
88 CTAACGCATACGCCTTGACCTATATCTCATTGGCGCACCCCGTAGCGGTTCACGCTCAGT
2Y220 CTAACGCCTACGTCTTAACCTATATCTCATCGGCGCCCCCCGTAGCGGTTCACGCTCGGT
2Y71 CTAACGCATACGCCTTGACCTATATCTCATTGGCGCACCCCGTAGCGGTTAACGCTCAGT
ACTCATATGGTACAAATTAGACCTGCTTTCAGCAGAAGTACCTGGCCGCCTTTGGTCTAG
ACTCATATAATACAAACTAGGCCCGCTTTCAGCAGAAGTGCCTGACCGCCCTTGGTCTTG
ACTCATATAATACAAACTAGGCCCGCTTTCAGCAAAAGTGCCTGGCTGCCCTTGGTCTTG
GTCACGGCAACGTTGTTCCAATTTTAGACACATGGAGAAGTAAAACCTTTCGCGATTCTA
ACTCATATAATACAAACTAGGCCCGCTTTCAGCAAAAGTGCCTGGCTGCCCTTGGTCTTG
ACTCATATAATACAAACTAGGCCCGCTTTCAGCAAAAGTGCCTGGCTGCCCTTGGTCTTG
ACTCATATAATACAAACTAGGCCCGCTTTCAGCAGAAGTGCCTGACCGCCCTTGGTCTTG
GTCACGGCAACGTTGTTCCAATTTTAGACACATGGAGAAGTAAAACCTTTCGCGATTCTA
GTCACGGCAACGTTGTTCCAATTTTAGACACATGGAGAAGTAAAACCTTCCGCGATTCTA
ACCCATATAGTACAAATTAGACCTGCTTTCAGCAGAAGTACCTGGCCGCCTTTGGTCTAG
ACTCATATGGTACAAATTAGACCTGCTTTCAGCAGAAGTACCTGGCCGCCTTTGGTCTAG
ACTCATATAATACAAACTAGGCCCGCTTTCAGCAAAAGTGCCTGGCTGCCCTTGGTCTTG
ACTCATATAATACAAACTAGGCCCGCTTTCAGCAAAAGTGCCTGGCTGCCCTTGGTCTTG
ACTCATATAATACAAACTAGGCCCGCTTTCAGCAAAAGTGCCTGGCTGCCCTTGGTCTTG
GTCACGGCAACGTTGTTCCAATTTTAGACACATGGAGAAGTAAAACCTTCCGCGATTCTA
GTCACGGCAACGTTGTTCCAATTTTAGACACATGGAGAAGTAAAACCTTCCGCGATTCTA
ACTCATATGGTACAAATTAGACCTGCTTTCAGCAGAAGTACCTGGCCGCCTTTGGTCTAG
ACTCATATGGTACAAATTAGACCTGCTTTCAGCAGAAGTACCTGGCCGCCTTTGGTCTAG
GTCACGGCAACGTTGTTCCAATTTTAGACACATGGAGAAGTAAAACCTTCCGCGATTCTA
GTCACGGCAACGTTGTTCCAATTTTAGACACATGGAGAAGTAAAACCTTCCGCGATTCTA
GTCACGGCAACGTTGTTCCAATTTTAGACACATGGAGAAGTAAAACCTTCCGCGATTCTA
ACTCATATAATACAAACTAGGCCCGCTTTCAGCAGAAGTGCCTGACCGCCCTTGGTCTTG
ACTCATATGGTACAAATTAGACCTGCTTTCAGCAGAAGTACCTGGCCGCCTTTGGTCTAG
ACTCATATAATACAAACTAGGCCCGCTTTCAGCAGAAGTGCCTGACCGCCCTTGGTCTTG
GTCACGGCAACGTTGTTCCAATTTTAGACACATGGAGAAGTAAAACCTTCCGCGATTCTA
GTCACGGCAACGTTGTTCCAATTTTAGACACATGGAGAAGTAAAACCTTCCGCGATTCTA
GTCACGGCAACGTTGTTCCAATTTTAGATACATGGAGAAGTAAAACCTTCCGCGATTCTA
GTCACGGCAACGTTGTTCCAATTTTAGACACATGGAGAAGTAAAACCTTCCGCGATTCTA
GTCACGGCAACGTTGTTCCAATTTTAGACACATGGAGAAGTAAAACCTTCCGCGATTCTA
GTCACGGCAACGTTGTTCCAATTTTAGACACATGGAGAAGTAAAACCTTCCGCGATTCTA
GTCACGGCAACGTTGTTCCAATTTTAGACACATGGAGAAGTAAAACCTTCCGCGATTCTA
GTCACGGCAACGTTGTTCCAATTTTAGATACATGGAGAAGTAAAACCTTCCGCGATTCTA
GTCACGGCAACGTTGTTCCAATTTTAGACACATGGAGAAGTAAAACCTTCCGCGATTCTA
GTCACGGCAACGTTGTTCCAATTTTAGACACATGGAGAAGTAAAACCTTTCGCGATTCTA
ACTCATATAATACAAACTAGGCCCGCTTTCAGCAAAAGTGCCTGGCTGCCCTTGGTCTTG
ACCCATATAGTACAAATTAGACCTGCTTTCAGCAGAAGTACCTGGCCGCCTTTGGTCTAG
ACTCATATAATACAAACTAGGCCCGCTTTCAGCAAAAGTGCCTGGCTGCCCTTGGTCTTG
GTCACGGCAACGTTGTTCCAATTTTAGACACATGGAGAAGTAAAACCTTCCGCGATTCTA
GTCACGGCAACGTTGTTCCAATTTTAGACACATGGAGAAGTAAAACCTTCCGCGATTCTA
ACTCATATGGTACAAATTAGACCTGCTTTCAGCAGAAGTACCTGGCCGCCTTTGGTCTAG
GTCACGGCAACGTTGTTCCAATTTTAGACACATGGAGAAGTAAAACCTTTCGCGATTCTA
ACTCATATAATACAAACTAGGCCCGCTTTCAGCAGGAGTGCCTGAACGCCTTTTGCCTTG
GTCACGGCAACGTTGTTCCAATTTTAGACACATGGAGAAGTAAAACCTTCCGCGATTCTA
GTCACGGCAACGTTGTTCCAATTTTAGACACATGGAGAAGTAAAACCTTCCGCGATTCTA
ACCCATATAGTACAAATTAGACCTGCTTTCAGCAGAAGTACCTGGCCGCCTTTGGTCTAG
GTCACGGCAACGTTGTTCCAATTTTAGACACATGGAGAAGTAAAACCTTTCGCGATTCTA
ACCCATATAGTACAAATTAGACCTGCTTTCAGCAGAAGTACCTGGCCGCCTTTGGTCTAG
ACTCATATAATACAAACTAGGCCCGCTTTCAGCAGAAGTGCCTGACCGCCCTTGGTCTTG
ACTCATATGGTACAAATTAGACCTGCTTTCAGCAGAAGTACCTGGCCGCCTTTGGTCTAG
CCTATATGGTCAACGCTACCTAGTTCCTTCATCTCCGAGAGCTCACTTATGTGGCCCGCC
CCTACACAGCCAAAGCCACTTAGTTCCTTCATCTCCGAGAGCTCATTTACGTGGCCCGCC
TCTACACAACCAAAGCCACTTAGTTCCTTCATCTCCGAGAGCTCATTTATGTGGCCCGCC
CTAGCGCTGCTGGGTCCGTCTGAGAGTCCTGCTCTCACAGATCTGTCCGCACAATTCACT
TCTACACAACCAAAGCCACTTAGTTCCTTCATCTCCGAGAGCTCATTTATGTGGCCCGAC
TCTACACAACCAAAGCCACTTAGTTCCTTCATCTCCGAGAGCTCATTTATGTGGCCCGCC
CCTACACAGCCAAAGCCACTTAGTTCCTTCATCTCCGAGAGCTCATTTACGTGGCCCGCC
CTAGCGCTGCTGGGTCCGTCTGAGAGTCCTGCTCTCACAGATCTGTCCGCACAATTCACT
CTAGCGCTGCTGGGTCCGTCTGAGAGTCCTGCTCTCACAGATCTGTCCGCACAATTCACT
CCTATATGGTCAACGCTACCTAGTTCCTTCATCTCCGAGAGCTCACTTATGTGGCCCGCC
CCTATATGGTCAACGCTACCTAGTTCCTTCATCTCCGAGAGCTCACTTATGTGGCCCGCC
TCTACACAACCAAAGCCACTTAGTTCCTTCATCTCCGAGAGCTCATTTATGTGGCCCGCC
TCTACACAACCAAAGCCACTTAGTTCCTTCATCTCCGAGAGCTCATTTATGTGGCCCGCC
TCTACACAACCAAAGCCACTTAGTTCCTTCATCTCCGAGAGCTCATTTATGTGGCCCGCC
CTAGCGCTGCTGGGTCCGTCTGAGAGTCCTGCTCTCACAGATCTGTCCGCACAATCCGCT
CTAGCGCTGCTGGGTCCGTCTGAGAGTCCTGCTCTCACAGATCTGTCCGCACAATTCACT
CCTATATGGTCAACGCTACCTAGTTCCTTCATCTCCGAGAGCTCACTTATGTGGCCCGCC
CCTATATGGTCAACGCTACCTAGTTCCTTCATCTCCGAGAGCTCACTTATGTGGCCCGCC
CTAGCGCTGCTGGGTCCGTCTGAGAGTCCTGCTCTCACAGATCTGTCCGCACAATTCACT
CTAGCGCTGCTGGGTCCGTCTGAGAGTCCTGCTCTCACAGATCTGTCCGCACAATTCACT
CTAGCGCTGCTGGGTCCGTCTGAGAGTCCTGCTCTCACAGATCTGTCCGCACAATTCACT
CCTACACAGCCAAAGCCACTTAGTTCCTTCATCTCCGAGAGCTCATTTACGTGGCCCGCC
CCTATATGGTCAACGCTACCTAGTTCCTTCATCTCCGAGAGCTCACTTATGTGGCCCGCC
CCTACACAGCCAAAGCCACTTAGTTCCTTCATCTCCGAGAGCTCATTTACGTGGCCCGCC
CTAGCGCTGCTGGGTCCGTCTGAGAGTCCTGCTCTCACAGATCTGTCCGCACAATTCACT
CTAGCGCTGCTGGGTCCGTCTGAGAGTCCTGCTCTCACAGATCTGTCCGCACAATTCACT
CTAGCGCTGCTGGGTCCGTCTGAGAGTCCTGCTCTTACAGATCTGTCCGCACAATTCACT
CTAGCGCTGCTGGGTCCGTCTGAGAGTCCTGCTCTCACAGATCTGTCCGCACAATTCACT
CTAGCGCTGCTGGGTCCGTCTGAGAGTCCTGCTCTCACAGATCTGTCCGCACAATTCACT
CTAGCGCTGCTGGGTCCGTCTGAGAGTCCTGCTCTCACAGATCTGTCCGCACAATTCACT
CTAGCGCTGCTGGGTCCGTCTGAGAGTCCTGCTCTCACAGATCTGTCCGCACAATTCACT
CTAGCGCTGCTGGGTCCGTCTGAGAGTCCTGCTCTTACAGATCTGTCCGCACAATTCACT
CTAGCGCTGCTGGGTCCGTCTGAGAGTCCTGCTCTCACAGATCTGTCCGCACAATTCACT
CTAGCGCTGCTGGGTCCGTCTGAGAGTCCTGCTCTCACAGATCTGTCCGCACAATTCACT
TCTACACAACCAAAGCCACTTAGTTCCTTCATCTCCGAGAGCTCATTTATGTGGCCCGCC
CCTATATGGTCAACGATACCTAGTTCCTTCATCTCCGAGAGCTCACTTATGTGGCCCGCC
TCTACACAACCAAAGCCACTCAGTTCCTTCATCTCCGAGAGCTCATTTATGTGGCCCGCC
CTAGCGCTGCTGGGTCCGTCTGAGAGTCCTGCTCTCACAGATCTGTCCGCACAATTCACT
CTAGCGCTGCTGGGTCCGTCTGAGAGTCCTGCTCTCACAGATCTGTCCGCACAATTCACT
CCTATATGGTCAACGCTACCTAGTTCCTTCATCTCCGAGAGCTCACTTATGTGGCCCGCC
CTAGCGCTGCTGGGTCCGTCTGAGAGTCCTGCTCTCACAGATCTGTCCGCACAATTCACT
CCTACACGGCCAAAGCCACTTAGTTCCTTCATCTCCGAGAGCTCACTTACGTGGCCTGCC
CTAGCGCTGCTGGGTCCGTCTGAGAGTCCTGCTCTCACAGATCTGTCCGCACAATTCACT
CTAGCGCTGCTGGGTCCGTCTGAGAGTCCTGCTCTCACAGATCTGTCCGCACAATTCACT
CCTATATGGTCAACGCTACCTAGTTCCTTCATCTCCGAGAGCTCACTTATGTGGCCCGCC
CTAGCGCTGCTGGGTCCGTCTGAGAGTCCTGCTCTCACAGATCTGTCCGCACAATTCACT
CCTATATGGTCAACGCTACCTAGTTCCTTCATCTCCGAGAGCTCACTTATGTGGCCCGCC
CCTACACAGCCAAAGCCACTTAGTTCCTTCATCTCCGAGAGCTCATTTACGTGGCCCGCC
CCTATATGGTCAACGCTACCTAGTTCCTTCATCTCCGAGAGCTCACTTATGTGGCCCGCC
AGCCCTTTTTTCCTTCACTCAATATACGTCACTGCTCAATACCTTACTCGCGGGTTCCTC
AGCCCTTTTCTCTTTCACTCAATATACGTCACTGCTCAATACCTTACTTGCGAGCTCTTC
AGCCCTTTTCTCTTTCACTCAATGCACGTCACTGCTCAATGTCCTACCTGCGAGCTCTTC
GATATCCCCCTCCCCCGTCTGGTATGCACTGTCACCTGGAACTTCTTTTAAAAACCTTCT
AGCCCTTTTCTCTTTCACTCAATGCACGTCACTGTTCAATGTCCTACCTGCGAGCTCTTC
AGCCCTTTTCTCTTTCACTCAATGCACGTCACTGCTCAATGTCCTACCTGCGAGCTCTTC
AGCCCTTTTCTCTTTCACTCAATATACGTCACTGCTCAATACCTTACTTGCGAGCTCTTC
GATATCCCCCTCCCCCGTCTGGTATGCACTGTCACCTGGAACTTCTTTTAAAAACCTTCT
GATATCCCCCTCCCCCGTCTGGTATGCACTGTCACCTGGAACTTCTTTTAAAAACCTTCT
AGCCCTTTTTTCCTTCACTCAACATACGTCACTGCTCAATACCTTACTCGCGGGTTCCTC
AGCCCTTTTTTCCTTCACTCAATATACGTCACTGCTCAATACCTTACTCGCGGGTTCCTC
AGCCCTTTTCTCTTTCACTCAATGCACGTCACTGCTCAATGTCCTACCTGCGAGCTCTTC
AGCCCTTTTCTCTTTCACTCAATGCACGTCACTGCTCAATGTCCTACCTGCGAGCTCTTC
AGCCCTTTTCTCTTTCACTCAATGCACGTCACTGCTCAATGTCCTACCTGCGAGCTCTTC
GATATCCCCCTCCCCCGTCTGGTATGCACTGTCACCTGGAACTTCTTTTAAAAACCTTCT
GATATCCCCCTCCCCCGTCTGGTATGCACTGTCACCTGGAACTTCTTTTAAAAACCTTCT
AGCCCTTTTTTCCTTCACTCAATATACGTCACTGCTCAATACCTTACTCGCGGGTTCCTC
AGCCCTTTTTTCCTTCACTCAATATACGTCACTGCTCAATACCTTACTCGCGGGTTCCTC
GATATCCCCCTCCCCCGTCTGGTATGCACTGTCACCTGGAACTTCTTTTAAAAACCTTCT
GATATCCCCCTCCCCCGTCTGGTATGCACTGTCACCTGGAACTTCTTTTAAAAACCTTCT
GATATCCCCCTCCCCCGTCTGGTATGCACTGTCACCTGGAACTTCTTTTAAAAACCTTCT
AGCCCTTTTCTCTTTCACTCAATATACGTCACTGCTCAATACCTTACTTGCGAGCTCTTC
AGCCCTTTTTTCCTTCACTCAATATACGTCACTGCTCAATACCTTACTCGCGGGTTCCTC
AGCCCTTTTCTCTTTCACTCAATATACGTCACTGCTCAATACCTTACTTGCGAGCTCTTC
GATATCCCCCTCCCCCGTCTGGTATGCACTGTCACCTGGAACTTCTTTTAAAAACCTTCT
GATATCCCCCTCCCCCGTCTGGTATGCACTGTCACCTGGAACTTCTTTTAAAAACCTTCT
GATATCCCCCTCCCCCGTCTGGTATGCACTGTCACCTGGAACTTCTTTTAAAAACCTCCT
GATATCCCCCTCCCCCGTCTGGTATGCACTGTCACCTGGAACTTCTTTTAAAAACCTTCT
GATATCCCCCTCCCCCGTCTGGTATGCACTGTCACCTGGAACTTCTTTTAAAAACCTTCT
GATATCCCCCTTCCCTGTCTGGTATGCACTGTCACCTGGAACTTCTTTTAAAAACCTTCT
GATATCCCCCTCCCCCGTCTGGTATGCACTGTCACCTGGAACTTCTTTTAAAAACCTTCT
GATATCCCCCTCCCCCGTCTGGTATGCACTGTCACCTGGAACTTCTTTTAAAAACCTCCT
GATATCCCCCTCCCCCGTCTGGTATGCACTGTCACCTGGAACTTCTTTTAAAAACCTTCT
GATATCCCCCTCCCCCGTCTGGTATGCACTGTCACCTGGAACTTCTTTTAAAAACCTTTC
AGCCCTTTTCTCTTTCACTCAATGCACGTCACTGCTCAATGTCCTACCTGCGAGCTCTTC
AGCCCTTTTTTCCTTCACTCAACATACGTCACTGCTCAATACCTTACTCGCGGGTTCCTC
AGCCCTTTTCTCTTTCACTCAATGCACGTCACTGCTCAATGTCCTACCTGCGAGCTCTTC
GATATCCCCCTCCCCCGTCTGGTATGCACTGTCACCTGGAACTTCTTTTAAAAACCTTCT
GATATCCCCCTCCCCCGTCTGGTATGCACTGTCACCTGGAACTTCTTTTAAAAACCTTCT
AGCCCTTTTTTCCTTCACTCAATATACGTCACTGCTCAATACCTTACTCGCGGGTTCCTC
GATATCCCCCTCCCCCGTCTGGTATGTACTGTCACCTGGAACTTCTTTTAAAAGCTCTTC
AGCCCTTTTCCCTTTCACTCAATATACGTCACTGCTCAATACCTTACTCGCGGGTTCCTT
GATATCCCCCTCCCCCGTCTGGTATGCACTGTCACCTGGAACTTCTTTTAAAAACCTTCT
GATATCCCCCTCCCCCGTCTGGTATGCACTGTCACCTGGAACTTCTTTTAAAAACCTTCT
AGCCCTTTTTTCCTTCACTCAACATACGTCACTGCTCAATACCTTACTCGCGGGTTCCTC
GATATCCCCCTCCCCCGTCTGGTATGTACTGTCACCTGGAACTTCTTTTAAAAGCTCTTC
AGCCCTTTTTTCCTTCACTCAACATACGTCACTGCTCAATACCTTACTCGCGGGTTCCTC
AGCCCTTTTCTCTTTCACTCAATATACGTCACTGCTCAATACCTTACTTGCGAGCTCTTT
AGCCCTTTTTTCCTTCACTCAATATACGTCACTGCTCAATACCTTACTCGCGGGTTCCTC
TCTCACCTGGCCCCTCCTTCTGTACGTATCGGTACAGTTGAAGAGGCCTGTGCCGCAAGA
TCTCACCTGGCCCCTCCTTCTGTACGTATCGGTACAGTTGAAGAGGCCTGTGCCGCGATA
CCTCACCTGGCCCCTCCTTCTGTACGCGCCGGTACAGTTGAAGAGGCCTGAGCCGCGATA
TTCTTTTCAATTTTCTGCCTCAGGTATATCTACGCGACCTGGAGAATTCATACTAAGGCA
CCTCACCTGGCCCCTCCTTCTGTACGCGCTGGTACAGTTGAAGAGGCCTGAGCCGCGATA
CCTCACCTGGCCCCTCCTTCTGTACGCGCCGGTACAGTTGAAGAGGCCTGAGCCGCGATA
TCTCACCTGGCCCCTCCTTCTGTACGTATCGGTACAGTTGAAGAGGCCTGTGCCGCGATA
TTCTTTTCAATTTTCTGCCTCAGGTATATCTACGCGACCTGGAGAATTCATATTAAGGCA
TTCTTTTCAATTTTCTGCCTCAGGTATATCTACGCGACCTGGAGAATTCATATTAAGGCA
TCTCACCTGGCCCCTCCTTCTGTACGTATCGGTAAAGTTGAAGAGGCCTGTGCCGCGATA
TCTCACCTGGCCCCTCCTTCTGTACGTATCGGTACAGTTGAAGAGGCCTGTGCCGCGATA
CCTCACCTGGCCCCTCCTTCTGTACGCGCCGGTACAGTTGAAGAGGCCTGAGCCGCGATA
CCTCACCTGGCCCCTCCTTCTGTACGCGCCGGTACAGTTGAAGAGGCCTGAGCCGCGATA
CCTCACCTGGCCCCTCCTTCTGTACGCGCCGGTACAGTTGAAGAGGCCTGAGCCGCGATA
TTCTTTTCAATTTTCTGCCTCAGGTATATCTACGCGACCTGGAGAATTCATATTAAGGCA
TTCTTTTCAATTTTCTGCCTCAGGTATATCTACGCGACCTGGAGAATTCATATTAAGGCA
TCTCACCTGGCCCCTCCTTCTGTACGTATCGGTACAGTTGAAGAGGCCTGTGCCGCGATA
TCTCACCTGGCCCCTCCTTCTGTACGTATCGGTACAGTTGAAGAGGCCTGTGCCGCGATA
TTCTTTTCAATTTTCTGCCTCAGGTATATCTACGCGACCTGGAGAATTCATATTAAGGCA
TTCTTTTCAATTTTCTGCCTCAGGTATATCTACGCGACCTGGAGAATTCATATTAAGGCA
TTCTTTTCAATTTTCTGCCTCAGGTATATCTACGCGACCTGGAGAATTCATATTAAGGCA
TCTCACCTGGCCCCTCCTTCTGTACGTATCGGTACAGTTGAAGAGGCCTGTGCCGCGATA
TCTCACCTGGCCCCTCCTTCTGTACGTATCGGTACAGTTGAAGAGGCCTGTGCCGCGATA
TCTCACCTGGCCCCTCCTTCTGTACGTATCGGTACAGTTGAAGAGGCCTGTGCCGCGATA
TTCTTTTCAATTTTCTGCCTCAGGTATATCTACGCGACCTGGAGAATTCATATTAAGGCA
TTCTTTTCAATTTTCTGCCTCAGGTATATCTACGCGACCTGGAGAATTCATATTAAGGCA
TTCTTTTCAATTTTCTGCCTCAGGTATATCTACGCGACCTGGAGAATTCATATTAAGGCG
TTCTTTTCAATTTTCTGCCTCAGGTATATCTACGCGACCTGGAGAATTCATATTAAGGCA
TTCTTTTCAATTTTCTGCCTCAGGTATATCTACGCGACCTGGAGAATTCATATTAAGGCA
TTCTTTTCAATTTTCTGCCTCAGGTATATCTACGCGACCTGGAGAATTCATATTAAGGCA
TTCTTTTCAATTTTCTGCCTCAGGTATATCTACGCGACCTGGAGAATTCATATTAAGGCA
TTCTTTTCAATTTTCTGCCTCAGGTATATCTACGCGACCTGGAGAATTCATATTAAGGCG
TTCTTTTCAATTTTCTGCCTCAGGTATATCTACGCGACCTGGAGAATTCATATTAAGGCA
TTCTTTTCAATTTTCTGCCTCAGGTATATCTACGCGACCTGGAGAATTCATATTAAGGCA
CCTCACCTGGCCCCTCCTTCTGTACGCGCCGGTACAGTTGAAGAGGCCTGAGCCGCGATA
TCTCACCTGGCCCCTCCTTCTGTACGTATCGGTAAAGTTGAAGAGGCCTGTGCCGCGATA
CCTCACCTGGCCCCTCCTTCTGTACGCGCCGGTACAGTTGAAGAGGCCTGAGCCGCGATA
TTCTTTTCAATTTTCTGCCTCAGGTATATCTACGCGACCTGGAGAATTCATATTAAGGCA
TTCTTTTCAATTTTCTGCCTCAGGTATATCTACGCGACCTGGAGAATTCATATTAAGGCA
TCTCACCTGGCCCCTCCTTCTGTACGTATCGGTACAGTTGAAGAGGCCTGTGCCGCGATA
TCTCACCTGGCCCCTCCTTCTGTACGTATCGGTACAGTTGAAGAGGCCTGTGCCGCGATA
TCTCACCTGGCCCCTCCTTCTGTACGTATCGGTACAGTTGAAGAGGCCTGTGCCGCGATA
TTCTTTTCAATTTTCTGCCTCAGGTATATCTACGCGACCTGGAGAATTCATATTAAGGCA
TTCTTTTCAATTTTCTGCCTCAGGTATATCTACGCGACCTGGAGAATTCATATTAAGGCA
TCTCACCTGGCCCCTCCTTCTGTACGTATCGGTAAAGTTGAAGAGGCCTGTGCCGCGATA
TCTCACCTGGCCCCTCCTTCTGTACGTATCGGTACAGTTGAAGAGGCCTGTGCCGCGATA
TCTCACCTGGCCCCTCCTTCTGTACGTATCGGTAAAGTTGAAGAGGCCTGTGCCGCGATA
TCTCACCTGGCCCCTCCTTCTGTACGTATCGGTACAGTTGAAGAGGCCTGTGCCGCGATA
TCTCACCTGGCCCCTCCTTCTGTACGTATCGGTACAGTTGAAGAGGCCTGTGCCGCGATA
GTCAATACTGGTACATCGGCGTGAGGCAGTTAACACCGGTGGTATTCGGGTGAGCGTGGC
GTCAATACTGGTGCATCGGCGTGAGGCAGTTGACACCGGCGGGAGCCGGGAGAGCGTGGC
GTCAATACTGGTGCATCGGCATGAGGCAGTCGACACCGACGGGAGCCGGGAGAGCGTGGC
ACTCACTTTACCGTGATAATGCTGAATGATTGGTGTTAGCAAGGGCTAAAAAAGCGTGGA
GTCAATACTGGTGCATCGGCATGAGGCAGTCGACACCGACGGGAGCCGGGAGAGCGTGGC
GTCAATACTGGTGCATCGGCATGAGGCAGTCGACACCGACGGGAGCCGGGAGAGCGTGGC
GTCAATACTGGTGCATCGGCGTGAGGCAGTTGACACCGGCGGGAGCCGGGAGAGCGTGGC
ACTCACTTTACCGTGATAATGCTGAATGATTGGTGTTAGCAAGGGCTAAAAAAGCGTGGA
ACTCACTTTACCGTGATAATGCTGAATGATTGGTGTTAGCAAGGGCTAAAAAAGCGTGGA
GTCCGTACAGGTGCATCGGCGTGAGGCAGTTAACACCGGTGGGATTCGGGTGAGCGTGGC
GTCAATACTGGTACATCGGCGTGAGGCAGTTAACACCGGTGGTATTCGGGTGAGCGTGGC
GTCAATACTGGTGCATCGGCATGAGGCAGTCGACACCGACGGGAGCCGGGAGAGCGTGGC
GTCAATACTGGTGCATCGGCATGAGGCAGTCGACACCGACGGGAGCCGGGAGAGCGTGGC
GTCAATACTGGTGCATCGGCATGAGGCAGTCGACACCGACGGGAGCCGGGAGAGCGTGGC
ACTCACTTTACCGTGATAATGCTGAATGATTGGTGTTAGCAAGGGCTAAAAAGATATAGA
ACTCACTTTACCGTGATAATGCTGAATGATTGGTGTTAGCAAGGGCTAAAAAAACGTGGC
GTCAATACTGGTACATCGGCGTGAGGCAGTTAACACCGGTGGTATTCGGGTGGATACAAC
GTCAATACTGGTACATCGGCGTGAGGCAGTTAACACCGGTGGTATTCGGGTGAGCGTGGC
ACTCACTTTACCGTGATAATGCTGAATGATTGGTGTTAGCAAGGGCTAAAAAAGCGTGGA
ACTCACTTTACCGTGATAATGCTGAATGATTGGTGTTAGCAAGGGCTAAAAAAGCGTGGA
ACTCACTTTACCGTGATAATGCTGAATGATTGGTGTTAGCAAGGGCTAAAAAAGCGTGGC
GTCAATACTGGTGCATCGGCGTGAGGCAGTTGACACCGGCGGGAGCCGGGAGAGCGTGGC
GTCAATACTGGTACATCGGCGTGAGGCAGTTAACACCGGTGGTATTCGGGTGGATACAAC
GTCAATACTGGTGCATCGGCGTGAGGCAGTTGACACCGGCGGGAGCCGGGAGAGCGTGGC
ACTCACTTTACCGTGATAATGCTGAATGATTGGTGTTAGCAAGGGCTAAAAAAGCGTGGA
ACTCACTTTACCGTGATAATGCTGAATGATTGGTGTTAGCAAGGGCTAAAAAGATATAGA
ACTCACTTTACCGTGATAATGCTGAATGATTGGTGTTAGCAAGGGCTAAAAAGATATAGA
ACTCACTTTACCGTGATAATGCTGAATGATTGGTGTTAGCAAGGGCTAAAAAAGCGTGGA
ACTCACTTTACCGTGATAATGCTGAATGATTGGTGTTAGCAAGGGCTAAAAAGATATAGA
ACTCACTTTACCGTGATAATGCTGAATGACTGGTGTTAGCAAGGGCTAAAAAAGCGTGGA
ACTCACTTTACCGTGATAATGCTGAATGATTGGTGTTAGCAAGGGCTAAAAAAGCGTGGA
ACTCACTTTACCGTGATAATGCTGAATGATTGGTGTTAGCAAGGGCTAAAAAGATATAGA
ACTCACTTTACCGTGATAATGCTGAATGATTGGTGTTAGCAAGGGCTAAAAAAGCGTGGA
ACTCACTTTACCGTGATAATGCTGAATGATTGGTGTTAGCAAGGGCTAAAAAAGCGTGGC
GTCAATACTGGTGCATCGGCATGAGGCAGTCGACACCGACGGGAGCCGGGAGAGCGTGGC
GTCCGTACAGGTGCATCGGCGTGAGGCAGTTAACACCGGTGGGATTCGGGTGAGCGTGGC
GTCAATACTGGTGCATCGGCATGAGGCAGTCGACACCGACGGGAGCCGGGAGAGCGTGGC
ACTCACTTTACCGTGATAATGCTGAATGATTGGTGTTAGCAAGGGCTAAAAAAGCGTGGA
ACTCACTTTACCGTGATAATGCTGAATGATTGGTGTTAGCAAGGGCTAAAAAAGCGTGGA
GTCAATACTGGTACATCGGCGTGAGGCAGTTAACACCGGTGGTATTCGGGTGAGCGTGGC
GTCAATACTGGTGCATCGGCGTGAGGCAGTTGACACCGGCGGGAGCCGGGAGAGCGTGGC
GTCAATACTGGTACATCGGCGTGAGGCAGTTAACACCGGTGGGATTCGGGTGAGCGTGGC
ACTCACTTTACCGTGATAATGCTGAATGATTGGTGTTAGCAAGGGCTAAAAAAGCGTGGA
ACTCACTTTACCGTGATAATGCTGAATGATTGGTGTTAGCAAGGGCTAAAAAAGCGTGGA
GTCCGTACAGGTGCATCGGCGTGAGGCAGTTAACACCGGTGGGATTCGGGTGAGCGTGGC
GTCAATACTGGTGCATCGGCGTGAGGCAGTTGACACCGGCGGGAGCCGGGAGAGCGTGGC
GTCCGTACAGGTGCATCGGCGTGAGGCAGTTAACACCGGTGGGATTCGGGTGAGCGTGGC
GTCAATACTGGTGCATCGGCGTGAGGCAGTTGACACCGGCGGGAGCCGGGAGGATATAGC
GTCAATACTGGTACATCGGCGTGAGGCAGTTAACACCGGTGGTATTCGGGTGGATACAAC
TTTGGGAGCTCCACATTATCCGAATAATCGGCTTGTAACATTACGCCAAGAGATCGGGTG
TTTCCAAGCTTCCCATCATCCGGGTAATCGGCCTGTAACATTATGACAAGAGATCGGGTG
GTCCCAAATTTCCCATCATTCGGGTAATCGGCCTGTGACACTATGACAAGAGATCGGGCG
TCTCCAGGCGTTCTTCCGTTCGGGTAGAAAAAACTCAGAGTCGATATGTTGAGCCATATA
GTCCCAAATTTCCCATCATTCGGGTAATCGGCCTGTGACACTATGACAAGAGATCGGGCG
GTCCCAAATTTCCCATCATTCGGGTAATCGGCCTGTGACACTATGACAAGAGATCGGGCG
TTTCCAAGCTTCCCATCATCCGGGTAATCGGCCTGTAACATTATGACAAGAGATCGGGTG
TCTCCAGGCGTTCTTCCGTTCGGGTAGAAAAAACTCAGAGTCGATATGTTGAGCCATATA
TCTCCAGGCGTTCTTCCGTTCGGGTAGAAAGAACTCAGAGTCGATATGTTGAGCCATATA
TTTGGGAGCTCCACATTATCCGAATAATCGGCTTGTAACATTATGCCAAGAGATCGGGTG
GTTGGGAGCTCCACATTATCCGAATAATCGGCTTGTAACATTACGCCAAGAGATCGGGTG
GTCCCAAATTTCCCATCATTCGGGTAATCGGCCTGTGACACTATGACAAGAGATCGGGCG
GTCCCAAATTTCCCATCATTCGGGTAATCGGCCTGTGACACTATGACAAGAGATCGGGCG
GTCCCAAATTTCCCATCATTCGGGTAATCGGCCTGTGACACTATGACAAGAGATCGGGCG
TCTCCAGGCGTTCTTCCGCCAAAAAGGAAAGAACTCAGAGTCGATATGTTGAGCCATATA
TCTCCAGGCGTTCTTCCGTTCGGGTAGAAAGAACTCAGAGTCGATATGTTGAGCCATATA
TTTGGGAGCTCCACATTATCCGAATAATCGGCTTGTAACATTACGCCAAGAGATCGGGTG
TTTGGGAGCTCCACATTATCCGAATAATCGGCTTGTAACATTACGCCAAGAGATCGGGTG
TCTCCAGGCGTTCTTCCGTTCGGGTAGAAAGAACTCAGAGTCGATATGTTGAGCCATATA
TCTCCAGGCGTTCTTCCGTTCGGGTAGAAAGAACTCAGAGTCGATATGTTGAGCCATATA
TCTCCAGGCGTTCTTCCGTTCGGGTAGAAAGAACTCAGAGTCGATATGTTGAGCCATATA
TTTCCAAGCTTCCCATCATCCGGGTAATCGGCCTGTAACATTATGACAAGAGATCGGGTG
TTTGGGAGCTCCACATTATCCGAATAATCGGCTTGTAACATTACGCCAAGAGATCGGGTG
TTTCCAAGCTTCCCATCATCCGGGTAATCGGCCTGTAACATTATGACAAGAGATCGGGTG
TCTCCAGGCGTTCTTCCGTTCGGGTAGAAAGAACTCAGAGTCGATATGTTGAGCCATATA
TCTCCAGGCGTTCTTCCGCCAAAAAGGAAAGAACTCAGAGTCGATATGTTGAGCCATATA
TCTCCAGGCGTTCTTCCGCCAAAAAGGAAAGAACTCAGAGTCGATATGTTGAGCGATATA
TCTCCAGGCGTTCTTCCGTTCGGGTAGAAAGAACTCAGAGTCGATATGTTGAGCCATATA
TCTCCAGGCGTTCTTCCGCCAAAAAGGAAAGAACTCAGAGTCGATATGTTGAGCCATATA
TCTCCAGGCGTTCTTCCGTTCGGGTAGAAAGAACTCAGAGTCGATATGTTGAGCCATATA
TCTCCAGGCGTTCTTCCGTTCGGGTAGAAAGAACTCAGAGTCGATATGTTGAGCCATATA
TCTCCAGGCGTTCTTCCGCCAAAAAGGAAAGAACTCAGAGTCGATATGTTGAGCGATATA
TCTCCAGGCGTTCTTCCGTTCGGGTAGAAAGAACTCAGAGTCGATATGTTGAGCCATATA
TCTCCAGGCGTTCTTCCGTTCGGGTAGAAAAAACTCAGAGTCGATATGTTGAGCCATATA
GTCCCAAATTTCCCATCATTCGGGTAATCGGCCTGTGACACTATGACAAGAGATCGGGCG
TTTGGGAGCTCCACATTATCCGAATAATCGGCTTGTAACATTATGCCAAGAGATCGGGTG
GTCCCAAATTTCCCATCATTCGGGTAATCGGCCTGTGACACTATGACAAGAGATCGGGCG
TCTCCAGGCGTTCTTCCGTTCGGGTAGAAAGAACTCAGAGTCGATATGTTGAGCCATATA
TCTCCAGGCGTTCTTCCGTTCGGGTAGAAAGAACTCAGAGTCGATATGTTGAGCCATATA
TTTGGGAGCTCCACATTATCCGAATAATCGGCTTGTAACATTACGCCAAGAGATCGGGTG
TTTCCAAGCTTCCCATCATCCGGGTAATCGGCCTGTAACATTATGACAAGAGATCGGGTG
TTTGGGAGCTCCACATTATCCGAATAATCGGCTTGTAACATTACGCCAAGAGATCGGGTG
TCTCCAGGCGTTCTTCCGTTCGGGTAGAAAGAACTCAGAGTCGATATGTTGAGCCATATA
TCTCCAGGCGTTCTTCCGTTCGGGTAGAAAGAACTCAGAGTCGATATGTTGAGCCATATA
TTTGGGAGCTCCACATTATCCGAATAATCGGCTTGTAACATTATGCCAAGAGATCGGGTG
TTTCCAAGCTTCCCATCATCCGGGTAATCGGCCTGTAACATTATGACAAGAGATCGGGTG
TTTGGGAGCTCCACATTATCCGAATAATCGGCTTGTAACATTATGCCAAGAGATCGGGTG
TTTCCAAGCTTCCCATCATCCGAATAATCGGCCTGTAACATTATGACAAGAGATCGGGTG
TTTGGGAGCTCCACATTATCCGAATAATCGGCTTGTAACATTACGCCAAGAGATCGGGTG
AAGTTGCTGATAGGTCACTCCCTACATATAAGCTACGCAGCGGTTTTGACTCTCTCAGAT
AAGCTGCTGATATGACACTTGTTACGCATCAGCTACGCAGCAGTTATGACCCTCTCAGAT
AAGCTGCTGATGTGACACTTGTAATGCTTCGGCCACGCAGCAGCAACAATCTACCCGAAT
GCGCCATCAGCATAAAAAATTTTGCGCATCAATTACGCAGCGTTTATGGCCCTTTTGAGC
AAGCTGCTGATGTGACACTTGTAATGCTTCGGCCACGCAGCAGCAACAATCTACCCGAAT
AAGCTGCTGATGTGACACTTGTAATGCTTCGGCCACGCAGCAGCAACAATCTACCCGAAT
AAGCTGCTGATATGACACTTGTTACGCATCAGCTACGCAGCAGTTATGACCCTCTCGAAT
GCGCCATCAGCATAAAAAATTTTGCGCATCAATTACGCAGCGTTTATGGCCCTTTTGAGC
GCGCCATCAGCATAACAAATTTTGCGCATCAATTACGCAGCGTTTATGGCCCTTTTGAGC
AAGTTGCTGATAGGTCACTCCCTACATATAAGCTACGCAGCAGTTTTGACTCTCTCAGAT
AAGTTGCTGATAGGTCACTCCCTACATATAAGCTACGCAGCGGTTTTGACTCTCTCAGAT
AAGCTGCTGATGTGACACTTGTAATGCTTCGGCCACGCAGCAGCAACAATCTACCCGAAT
AAGCTGCTGATGTGACACTTGTAATGCTTCGGCCACGCAGCAGCAACAATCTACCCGAAT
AAGCTGCTGATGTGACACTTGTAATGCTTCGGCCACGCAGCAGCAACAATCTACCCGAAT
GCGCCATCAGCATAACAAATTTTGCGCATCAATTGTATGACGTTTATGGCCCTTTTGAGC
GCGCCATCAGCATAACAAATTTTGCGCATCGGCCACGCAGCAGCAACAATCTACCCGAGC
AAGTTGCTGATAGGTCACTCCCTACATATAAGCTGTACGAAGGTTTTGACTCTCTCAGAT
AAGTTGCTGATAGGTCACTCCCTACATATAAGCTACGCAGCGGTTTTGACTCTCTCAGAT
GCGCCATCAGCATAACAAATTTTGCGCATCGGCCACGCAGCAGCAACAATCTACCCGAGC
GCGCCATCAGCATAACAAATTTTGCGCATCAATTACGCAGCGTTTACAATCTACCCGAAT
GCGCCATCAGCATAACAAATTTTGCGCATCGGCCACGCAGCAGCAACAATCTACCCGAGC
AAGCTGCTGATATGACACTTGTTACGCATCAGCTACGCAGCAGTTATGACCCTCTCAGAT
AAGTTGCTGATAGGTCACTCCCTACATATAAGCTGTACGAAGGTTTTGACTCTCTCAGAT
AAGCTGCTGATATGACACTTGTTACGCATCAGCTACGCAGCAGTTATGACCCTCTCAGAT
GCGCCATCAGCATAACAAATTTTGCGCATCGGCCACGCAGCAGCAACAATCTACCCGAGC
GCGCCATCAGCATAACAAATTTTGCGCATCAATTGTATGACGTTTATGGCCCTTTTGAGC
GCACCATCAGCATAACAAATTTTGCGCAACAATTGTATGACGTTTATGGCCCTTTTGAGC
GCGCCATCAGCATAACAAATTTTGCGCATCAATTACGCAGCGTTTATGGCCCTTTTGAGC
GCGCCATCAGCATAACAAATTTTGCGCATCAATTGTATGACGTTTATGGCCCTTTTGAGC
GCGCCATCAGCATAAAAAATTTTGCGCATCAATTACGCAGCGTTTATGGCCCTTTTGAGC
GCGCCATCAGCATAACAAATTTTGCGCATCAATTACGCAGCGTTTATGGCCCTTTTGAGC
GCACCATCAGCATAACAAATTTTGCGCAACAATTGTATGACGTTTATGGCCCTTTTGAGC
GCGCCATCAGCATAACAAATTTTGCGCATCAATTACGCAGCGTTTATGGCCCTTTTGAGC
GCGCCATCAGCATAAAAAATTTTGCGCATCGGCCACGCAGCAGCAACAATCTACCCGAGC
AAGCTGCTGATGTGACACTTGTAATGCTTCGGCCACGCAGCAGCAACAATCTACCCGAAT
AAGTTGCTGATAGGTCACTCCCTACATATAAGCTACGCAGCAGTTTTGACTCTCTCAGAT
AAGCTGCTGATGTGACGCTTGTAATGCTTCGGCCACGCAGCAGCAACAATCTACCCGAAT
GCGCCATCAGCATAACAAATTTTGCGCATCAATTACGCAGCGTTTACAATCTACCCGAAT
GCGCCATCAGCATAACAAATTTTGCGCATCAATTACGCAGCGTTTATGGCCCTTTTGAGC
AAGTTGCTGATAGGTCACTCCCTACATATAAGCTACGCAGCGGTTTTGACTCTCTCAGAT
AAGCTGCTGATATGACACTTGTTACGCATCAGCTACGCAGCAGTTATGACCCTCTCAGAT
AAGTTGCTGATAGGTCACTCCCTACATATAAGCTACGCAGCGGTTTTGACTCTCTCAGAT
GCGCCATCAGCATAACAAATTTTGCGCATCAATTACGCAGCGTTTACAATCTACCCGAAT
GCGCCATCAGCATAACAAATTTTGCGCTTCGGCCACGCAGCAGCAATGGCCCTTTTGAGC
AAGTTGCTGATAGGTCACTCCCTACATATAAGCTACGCAGCAGTTTTGACTCTCTCAGAT
AAGCTGCTGATATGACACTTGTTACGCATCAGCTACGCAGCAGTTATGACCCTCTCAGAT
AAGTTGCTGATAGGTCACTCCCTACATATAAGCTACGCAGCAGTTTTGACTCTCTCAGAT
AAGCTGCTGATATGACACTTGTTACGCATCAGCTGTACGACGGTTATGACCCTCTCAGAT
AAGTTGCTGATAGGTCACTCCCTACATATAAGCTGTACGAAGGTTTTGACTCTCTCAGAT
AAGATTTCCCTACGTTCGGAATTGCCGAGTCTGCCATCCAGACCTGCGTACTGCCCTAGC
AAGATTTCCCTACGTTCGGAATTGCCGAGTCCGCCTTCCAAACCTGCGTACTGACCTAGC
AGGATAAACATATGTGGAGAATTGCCGCATCCGCCTTCCAAACCCGCATACTGACCCAAC
GGAGCTACGCCGCTCTGGTGGCGATTAAACACATTTATTGAGTTTATGCGTCAATTTGGC
AGGATAAACATATGTGGAGAATTGCCGCATCCGCCTTCCAAACCCGCATACTGACCCAAC
AGGATAAACATATGTGGAGAATTGCCGCATCCGCCTTCCAAACCCGCATACTGACCCAAC
AGGATAAACATATGTGGAGAATTGCCGAGTCCGCCTTCCAAACCTGCGTACTGACCTAGC
GGAGCTACGCCGCTCTGGTGGCGACCGCATCCATTTATTGAGTTTATGCGTCAATTTGGC
GGAGCTACGCCGCTCTGGTGATTGCTAAACACATTTATTGAGTTTATGCGTCAATTTGGC
AAGATTTCCCTACGTTCGGAATTGCCGAGTCTGCCTTCCAGACCTGCGTACTGCCCTAGC
AAGATTTCCCTACGTTCGGAATTGCCGAGTCTGCCATCCAGACCTGCGTACTGCCCTAGC
AGGATAAACATATGTGGAGAATTGCCGCATCCGCCTTCCAAACCCGCATACTGACCCAAC
AGGATAAACATATGTGGAGAATTGCCGCATCCGCCTTCCAAACCCGCATACTGACCCAAC
AGGATAAACATATGTGGAGAATTGCCGCATCCGCCTTCCAAACCCGCATACTGACCCAAC
GGAGCTACGCCGCTCTGGTGGCGACTAAACACATTTATTGAGTTTATGCGTCAATTTGGT
GGAGCTACGCCGCTCTGGTGGCGACTAAACACATTTATTGAGTTTATGCGTCAATTTGGC
AAGATTTCCCTACGTTCGGAATTGCCGAGTCTGCCATCCAGACCTGCGTACTGCCCTAGC
AAGATTTCCCTACGTTCGGAATTGCCGAGTCTGCCATCCAGACCTGCGTACTGCCCTAGC
GGAGCTACGCCGCTCTGGTGGCGACTAAACACATTTATTGAGTTTATGCGTCAATTTGGC
AGGATAAACATATGTGGAGAATTGCTAAACACATTTATTGAGTTTATGCGTCAATTTGGC
GGAGCTACGCCGCTCTGGTGGCGACTAAACACATTTATTGAGTTTATGCGTCAATTTGGC
AAGATTTCCCTACGTTCGGAATTGCCGAGTCCGCCTTCCAAACCTGCGTACTGACCTAGC
AAGATTTCCCTACGTTCGGAATTGCCGAGTCTGCCATCCAGACCTGCGTACTGCCCTAGC
AAGATTTCCCTACGTTCGGAATTGCCGAGTCCGCCTTCCAAACCTGCGTACTGACCTAGC
GGAGCTACGCCGCTCTGGTGGCGACTAAACACATTTATTGAGTTTATGCGTCAATTTGGC
GGAGCTACGCCGCTCTGGTGGCGACTAAACACATTTATTGAGTTTATGCGTCAATTTGGT
GGAGCTACGCCGCTCTGGTGGCGACTAAACACATTTATTGAGTTTATGCGTCAATTTGGT
GGAGCTACGCCGCTCTGGTGGCGACTAAACACATTTATTGAGTTTATGCGTCAATTTGGC
GGAGCTACGCCGCTCTGGTGGCGACTAAACACATTTATTGAGTTTATGCGTCAATTTGGT
GGAGCTACGCCGCTCTGGTGGCGATTAAACACATTTATTGAGTTTATGCGTCAATTTGGC
GGAGCTACGCCGCTCTGGTGGCGACTAAACACATTTATTGAGTTTATGCGTCAATTTGGC
GGAGCTACGCCGCTCTGGTGGCGACTAAACACATTTATTGAGTTTATGCGTCAATTTGGT
GGAGCTACGCCGCTCTGGTGGCGACTAAACACATTTATTGAGTTTATGCGTCAATTTGGC
GGAGCTACGCCGCTCTGGTGGCGACCGCATCCATTTATTGAGTTTATGCGTCAATTTGGC
AGGATAAACATATGTGGAGAATTGCCGCATCCGCCTTCCAAACCCGCATACTGACCCAAC
AAGATTTCCCTACGTTCGGAATTGCCGAGTCTGCCTTCCAGACCTGCGTACTGCCCTAGC
AGGATAAACATATGTGGAGAATTGCCGCATCCGCCTTCCAAACCCGCATACTGACCCAAC
AGGATAAACACGCTCTGGTGGCGACTAAACACATTTATTGAGTTTATGCGTCAATTTGGC
GGAGCTACGCCGCTCTGGTGGCGACTAAACACATTTATTGAGTTTATGCGTCAATTTGGC
AAGATTTCCCTACGTTCGGAATTGCCGAGTCTGCCATCCAGACCTGCGTACTGCCCTAGC
AAGATTTCCCTACGTTCGGAATTGCCGAGTCCGCCTTCCAAACCTGCGTACTGACCTAGC
AAGATTTCCCTACGTTCGGAATTGCCGAGTCTGCCATCCAGACCTGCGTACTGCCCTAGC
AGGATAAACATATGTGGAGAATTGCTAAACACATTTATTGAGTTTATGCGTCAATTTGGC
GGAGCTACGCCGCTCTGGTGGCGACTAAACACATTTATTGAGTTTATGCGTCAATTTGGC
AAGATTTCCCTACGTTCGGAATTGCCGAGTCTGCCTTCCAGACCTGCGTACTGCCCTAGC
AAGATTTCCCTACGTTCGGAATTGCCGAGTCCGCCTTCCAAACCTGCGTACTGACCTAGC
AAGATTTCCCTACGTTCGGAATTGCCGAGTCTGCCTTCCAGACCTGCGTACTGCCCTAGC
AAGATTTCCCTACGTTCGGAATTGCCGAGTCCGCCTTCCAAACCTGCGTACTGACCTAGC
AAGATTTCCCTACGTTCGGAATTGCCGAGTCTGCCATCCAGACCTGCGTACTGCCCTAGC
CGGTTAGCCGCCGGCCTAGTTCTAACCCAACCGTGCACCGACGCTGGCACTATATTCCTC
TGGTTAATTGCCAGCTTAATTCTATTCCTCTTGTGTACCGACACTGGCACTATATTCCCT
TGGTTAATTGCCAACTTAATTCCATTCCTCTTGTGTACCGACACTGGCATTATATTCCCT
TGGTACATTGTTAGTTGGACCTTGTTTTTCTTTCGTACCGAATTAATACCGTCGCCATCT
TGGTTAATTGCCAACTTAATTCCATTCCTCTTGTGTACCGACACTGGCATTATATTCCCT
TGGTTAATTGCCAACTTAATTCCATTCCTCTTGTGTACCGACACTGGCATTATATTCCCT
TGGTTAATTGCCAGCTTAATTCTATTCCTCTTGTGTACCGACACTGGCACTATATTCCCT
TGGTACATTGTTAGTTGGACCTTGTTTTTCTTTCGTACCGAATTAATACCGTCGCCATCT
TGGTACATTGTTAGTTGGACCTTGTTTTTCTTTCGTACCGAATTAATACCGTCGCCATCT
CGGTTAGCCGCCGGCCTAGTTCTAACCCAACCGTGCACCGACGCTGGCACTATATTCCTC
CGGTTAGCCGCCGGCCTAGTTCTAACCCAACTGTGCACCGACGCTGGCACTATATTCCTC
TGGTTAATTGCCAACTTAATTCCATTCCTCTTGTGTACCGACACTGGCATTATATTCCCT
TGGTTAATTGCCAACTTAATTCCATTCCTCTTGTGTACCGACACTGGCATTATATTCCCT
TGGTTAATTGCCAACTTAATTCCATTCCTCTTGTGTACCGACACTGGCATTATATTCCCT
CTACACATTGTTAGTTGGACCTTGTTTTTCTTTCTCGATAGATTAATACCGTCGCCATCT
TGGTACATTGTTAGTTGGACCTTGTTTTTCTTTCGTACCGAATTAATACCGTCGCCATCT
CGGTTAGCCGCCGGCCTAGTTCTAACCCAACCGTGCACCGACGCTGGCACTATATTCCTC
CGGTTAGCCGCCGGCCTAGTTCTAACCCAACCGTGCACCGACGCTGGCACTATATTCCTC
TGGTACATTGTTAGTTGGACCTTGTTTTTCTTTCGTACCGAATTAATACCGTCGCCATCT
TGGTACATTGTTAGTTGGACCTTGTTTTTCTTTCGTACCGAATTAATACCGTCGCCATCT
TGGTACATTGTTAGTTGGACCTTGTTTTTCTTTCGTACCGAATTAATACCGTCGCCATCT
TGGTTAATTGCCAGCTTAATTCTATTCCTCTTGTGTACCGACACTGGCACTATATTCCCT
CGGTTAGCCGCCGGCCTAGTTCTAACCCAACCGTGCACCGACGCTGGCACTATATTCCTC
TGGTTAATTGCCAGCTTAATTCTATTCCTCTTGTGTACCGACACTGGCACTATATTCCCT
TGGTACATTGTTAGTTGGACCTTGTTTTTCTTTCGTACCGAATTAATACCGTCGCCATCT
CTACACATTGTTAGTTGGACCTTGTTTTTCTTTCTCGATAGATTAATACCGTCGCCATCT
CTACACATTGTTAGTTGGACCTTGTTTTTCTTTCTCGATAGATTAATACCGTCGCCATCT
TGGTACATTGTTAGTTGGACCTTGTTTTTCTTTCGTACCGAATTAATACCGTCGCCATCT
CTACACATTGTTAGTTGGACCTTGTTTTTCTTTCTCGATAGATTAATACCGTCGCCATCT
TGGTACATTGTTAGTTGGACCTTGTTTTTCTTTCGTACCGAATTAATACCGTCGCCATCT
TGGTACATTGTTAGTTGGACCTTGTTTTTCTTTCGTACCGAATTAATACCGTCGCCATCT
CTACACATTGTTAGTTGGACCTTGTTTTTCTTTCTCGATAGATTAATACCGTCGCCATCT
TGGTACATTGTTAGTTGGACCTTGTTTTTCTTTCGTACCGAATTAATACCGTCGCCATCT
TGGTACATTGTTAGTTGGACCTTGTTTTTCTTTCGTACCGAATTAATACCGTCGCCATCT
TGGTTAATTGCCAACTTAATTCCATTCCTCTTGTGTACCGACACTGGCATTATATTCCCT
CGGTTAGCCGCCGGCCTAGTTCTAACCCAACCGTGCACCGACGCTGGCACTATATTCCTC
TGGTTAATTGCCAACTTAATTCCATTCCTCTTGTGTACCGACACTGGCATTATATTCCCT
TGGTACATTGTTAGTTGGACCTTGTTTTTCTTTCGTACCGAATTAATACCGTCGCCATCT
TGGTACATTGTTAGTTGGACCTTGTTTTTCTTTCGTACCGAATTAATACCGTCGCCATCT
CGGTTAGCCGCCGGCCTAGTTCTAACCCAACCGTGCACCGACGCTGGCACTATATTCCTC
TGGTTAATTGCCAGCTTAATTCTATTCCTCTTGTGTACCGACACTGGCACTATATTCCTC
CGGTTAGCCGCCGGCCTAGTTCTAACCCAACTGTGTACCGACACTGGCACTATATTCCTC
TGGTACATTGTTAGTTGGACCTTGTTTTTCTTTCGTACCGAATTAATACCGTCGCCATCT
TGGTACATTGTTAGTTGGACCTTGTTTTTCTTTCGTACCGAATTAATACCGTCGCCATCT
CGGTTAGCCGCCGGCCTAGTTCTAACCCAACCGTGCACCGACGCTGGCACTATATTCCTC
TGGTTAATTGCCAGCTTAATTCTATTCCTCTTGTGTACCGACACTGGCACTATATTCCTC
CGGTTAGCCGCCGGCCTAGTTCTAACCCAACCGTGCACCGACGCTGGCACTATATTCCTC
CGGTTAATTGCCAGCTTAATTCTATTCCTCTTGTGTACCGACACTGGCACTATATTCCCT
CGGTTAGCCACCGGCCTAGTTCTAACCCAACCGTGCACCGACGCTGGCACTATATTCCTC
AGGAGAATCTCATTAGGAGGCGACCGGACGTGTCGAGATCTTGTAACTGCCCCTTAGAAT
AGGAGGAACTCCTTAGGAGGCGACCGGACGTGTCGAGATCTTGGAACTGCCCCTTAGAAT
AGGAGGAACTCCTTAGGAGGCGACCGAACGTGTCGAAATCTTGGAACTGCCCCTTAGAAT
AGGAGGTATATTCCGAACAAGAGTGAGCGACGGTTAGTATCCAGTGTCAATTTCCTAGGC
AGGAGGAACTCCTTAGGAGGCGACCGAACGTGTCGAAATCTTGGAACTGCCCCTTAGAAT
AGGAGGAACTCCTTAGGAGGCGACCGAACGTGTCGAAATCTTGGAACTGCCCCTTAGAAT
AGGAGGAACTCCTTAGGAGGCGACCGGACGTGTCGAGATCTTGGAACTGCCCCTTAGAAT
AGGAGGTATATTCCGAAAGGCGACCGGACGTGTCGAGATCTTGGAACTGCCCCTTAGAAT
AGGAGGTATATTCCGAACAAGAGTGAGCGACGGTTAGTATCCAGTGTCAATTTTCTAGGC
AGGAGAATCTCATTAGGAGGCGACCGGACGTGTCGAGATCTTGTAACTGCCCCTTAGAAT
AGGAGAATCTCATTAGGAGGCGACCGGACGTGTCGAGATCTTGTAACTGCCCCTTAGAAT
AGGAGGAACTCCTTAGGAGGCGACCGAACGTGTCGAAATCTTGGAACTGCCCCTTAGAAT
AGGAGGAACTCCTTAGGAGGCGACCGAACGTGTCGAAATCTTGGAACTGCCCCTTAGAAT
AGGAGGAACTCCTTAGGAGGCGACCGAACGTGTCGAAATCTTGGAACTGCCCCTTAGAAT
CTAGAGTATATTCCGAACAAGAGTGAGCGACGGTTAGTATCCAGTGTCAATTTTCTAGGC
AGGAGGTATATTCCGAACAAGAGTGAGCGACGGTTAGTATCCAGTGTCAATTTTCTAGGC
AGGAGAATCTCATTAGGAGGCGACCGGACGTGTCGAGATCTTGTAACTGCCCCTTAGAAT
AGGAGAATCTCATTAGGAGGCGACCGGACGTGTCGAGATCTTGTAACTGCCCCTTAGAAT
AGGAGGTATATTCCGAACAAGAGTGAGCGACGGTTAGTATCCAGTGTCAATTTTCTAGGC
AGGAGGTATATTCCGAACAAGAGTGAGCGACGGTTAGTATCCAGTGTCAATTTTCTAGGC
AGGAGGTATATTCCGAACAAGAGTGAGCGACGGTTAGTATCCAGTGTCAATTTTCTAGGC
AGGAGGAACTCCTTAGGAGGCGACCGGACGTGTCGAGATCTTGGAACTGCCCCTTAGAAT
AGGAGAATCTCATTAGGAGGCGACCGGACGTGTCGAGATCTTGTAACTGCCCCTTAGAAT
AGGAGGAACTCCTTAGGAGGCGACCGGACGTGTCGAGATCTTGGAACTGCCCCTTAGAAT
AGGAGGTATATTCCGAACAAGAGTGAGCGACGGTTAGTATCCAGTGTCAATTTTCTAGGC
CTAGAGTATATTCCGAACAAGAGTGAGCGACGGTTAGTATCCAGTGTCAATTTTCTAGGC
CTAGAGTATATTCCGAACAAGAGTGAGCGACTGTTAGTATCCAGTGTCAATTTTCTAGGC
AGGAGGTATATTCCGAACAAGAGTGAGCGACGGTTAGTATCCAGTGTCAATTTTCTAGGC
CTAGAGTATATTCCGAACAAGAGTGAGCGACGGTTAGTATCCAGTGTCAATTTTCTAGGC
AGGAGGTATATTCCGAACAAGAGTGAGCGACGGTTTGTATCCAGTGTCAATTTTCTAGGC
AGGAGGTATATTCCGAACAAGAGTGAGCGACGGTTAGTATCCAGTGTCAATTTTCTAGGC
CTAGAGTATATTCCGAACAAGAGTGAGCGACTGTTAGTATCCAGTGTCAATTTTCTAGGC
AGGAGGTATATTCCGAACAAGAGTGAGCGACGGTTAGTATCCAGTGTCAATTTTCTAGGC
AGGAGGTATATTCCGAACAAGAGTGAGCGACGGTTAGTATCCAGTGTCAATTTCCTAGGC
AGGAGGAACTCCTTAGGAGGCGACCGAACGTGTCGAAATCTTGGAACTGCCCCTTAGAAT
AGGAGAATCTCATTAGGAGGCGACCGGACGTGTCGAGATCTTGTAACTGCCCCTTAGAAT
AGGAGGAACTCCTTAGGAGGCGACCGAACGTGTCGAAATCTTGGAACTGCCCCTTAGAAT
AGGAGGTATATTCCGAACAAGAGTGAGCGACGGTTAGTATCCAGTGTCAATTTTCTAGGC
AGGAGGTATATTCCGAACAAGAGTGAGCGACGGTTAGTATCCAGTGTCAATTTTCTAGGC
AGGAGAATCTCATTAGGAGGCGACCGGACGTGTCGAGATCTTGTAACTGCCCCTTAGAAT
AGGAGGAACTCCTTAGGAGGCGACCGGACGTGTCGAGATCTTGGAACTGCCCCTTAGAAT
AGGAGAATCTCATTAGGAGGCGACCGGACGTGTCGAGATCTTGTAACTGCCCCTTAGAAT
AGGAGGTATATTCCGAACAAGAGTGAGCGACGGTTAGTATCCAGTGTCAATTTTCTAGGC
AGGAGGTATATTCCGAACAAGAGTGAGCGACGGTTAGTATCCAGTGTCAATTTTCTAGGC
AGGAGAATCTCATTAGGAGGCGACCGGACGTGTCGAGATCTTGTAACTGCCCCTTAGAAT
AGGAGGAACTCCTTAGGAGGCGACCGGACGTGTCGAGATCTTGGAACTGCCCCTTAGAAT
AGGAGAATCTCATTAGGAGGCGACCGGACGTGTCGAGATCTTGTAACTGCCCCTTAGAAT
AGGAGGAACTCCTTAGGAGGCGACCGGACGTGTCGAGATCTTGGAACTGCCCCTTAGAAT
AGGAGAATCTCATTAGGAGGCGACCGGACGTGTCGAGATCTTGTAACTGCCCCTTAGAAT
CGTAGAACGTTAATGGACGCACATCATTTTGCCGTTGTTACGTCACAAACGATATTGTGT
CGCAGAACGTTAATGGGCACGAATCATTTTGCCGTTAGTCCGTCTCAAACGATACTGTGT
CGCAGAACGTTAATGGGCACGAATCATCTTGCCGTCAGTCCGTCTCAAATGATACTGTGT
TCCCAGCTACCGTAATGTATGAGCTGATACTTTTGTCGACTTCGTTGCGCAGCACTGTAC
CGCAGAACGTTAATGGGCACGCATCATCTTGCCGTCAGTCCGTCTCAAATGATACTGTGT
CGCAGAACGTTAATGGGCACGAATCATCTTGCCGTCAGTCCGTCTCAAATGATACTGTGT
CGCAGAACGTTAATGGGCACGAATCATTTTGCCGTTAGTCCGTCTCAAACGATACTGTGT
CGCAGAACGTTAATGGGCACGAATCATTTTGCCGTTAGTCCGTCTCAAACGATACTGTGT
TCCCAGCTACCGTAATGTATGAGCTGATACTTTTGTCGACTTCGTTGCGCAGCACTGTAC
CGTAGAACGTTAATGGACGCACATCATTTTGCCGTTGTTACGTCACAAACGATATTGTGT
CGTAGAACGTTAATGGACGCACATCATTTTGCCGTTGTTACGTCACAAACGATATTGTGT
CGCAGAACGTTAATGGGCACGAATCATCTTGCCGTCAGTCCGTCTCAAATGATACTGTGT
CGCAGAACGTTAATGGGCACGAATCATCTTGCCGTCAGTCCGTCTCAAATGATACTGTGT
CGCAGAACGTTAATGGGCACGAATCATCTTGCCGTCAGTCCGTCTCAAATGATACTGTGT
TCCCAGCTACCGTAATGTATGAGCTGATACTTTTGTCGACTTCGTTGCGCAGCGTATAAC
TCCCAGCTACCGTAATGTATGAGCTGATACTTTTGTCGACTTCGTTGCGCAGCACTGTAC
CGTAGAACGTTAATGGACGCACATCATTTTGCCGTTGTTACGTCACAAACGATATTGTGT
CGTAGAACGTTAATGGACGCACATCATTTTGCCGTTGTTACGTCACAAACGATATTGTGT
TCCCAGCTACCGTAATGTATGAGCTGATACTTTTGTCGACTTCGTTGCGCAGCACTGTAC
TCCCAGCTACCGTAATGTATGAGCTGATACTTTTGTCGACTTCGTTGCGCAGCACTGTAC
TCCCAGCTACCGTAATGTATGAGCTGATACTTTTGTCGACTTCGTTGCGCAGCACTGTAC
CGCAGAACGTTAATGGGCACGAATCATTTTGCCGTTAGTCCGTCTCAAACGATACTGTGT
CGTAGAACGTTAATGGACGCACATCATTTTGCCGTTGTTACGTCACAAACGATATTGTGT
CGCAGAACGTTAATGGGCACGAATCATTTTGCCGTTAGTCCGTCTCAAACGATACTGTGT
TCCCAGCTACCGTAATGTATGAGCTGATACTTTTGTCGACTTCGTTGCGCGATACTGTAT
TCCCAGCTACCGTAATGTATGAGCTGATACTTTTGTCGACTTCGTTGCGCAGCGTATAAC
TCCCAGCTACCGTAATGTATGAGCTGATACTTTTGTCGACTTCGTTGCGCAGCGTATAAC
TCCCAGCTACCGTAATGTATGAGCTGATACTTTTGTCGACTTCGTTGCGCAGCACTGTAC
TCCCAGCTACCGTAATGTATGAGCTGATACTTTTGTCGACTTCGTTGCGCAGCGTATAAC
TCCCAGCTACCGTAATGTATGAGCTGATACTTTTGTCGACTTCGTTGCGCAGCACTGTAC
TCCCAGCTACCGTAATGTATGAGCTGATACTTTTGTCGACTTCGTTGCGCAGCACTGTAC
TCCCAGCTACCGTAATGTATGAGCTGATACTTTTGTCGACTTCGTTGCGCAGCGTATAAC
TCCCAGCTACCGTAATGTATGAGCTGATACTTTTGTCGACTTCGTTGCGCAGCACTGTAC
TCCCAGCTACCGTAATGTATGAGCTGATACTTTTGTCGACTTCGTTGCGCAGCACTGTAC
CGCAGAACGTTAATGGGCACGAATCATCTTGCCGTCAGTCCGTCTCAAATGATACTGTGT
CGTAGAACGTTAATGGACGCACATCATTTTGCCGTTGTTACGTCACAAACGATATTGTGT
CGCAGAACGTTAATGGGCACGAATCATCTTGCCGTCAGTCCGTCTCAAATGATACTGTGT
TCCCAGCTACCGTAATGTATGAGCTGATACTTTTGTCGACTTCGTTGCGCAGCACTGTAC
TCCCAGCTACCGTAATGTATGAGCTGATACTTTTGTCGACTTCGTTGCGCAGCACTGTAC
CGTAGAACGTTAATGGACGCACATCATTTTGCCGTTGTTACGTCACAAACGATATTGTGT
CGCAGAACGTTAATGGGCACGAATCATTTTGCCGTTAGTCCGTCTCAAACGATACTGTGT
CGTAGAACGTTAATGGACGCACATCATTTTGCCGTTGTTACGTCACAAACGATATTGTGT
TCCCAGCTACCGTAATGTATGAGCTGATACTTTTGTCGACTTCGTTGCGCAGCACTGTAC
TCCCAGCTACCGTAATGTATGAGCTGATACTTTTGTCGACTTCGTTGCGCAGCACTGTAC
CGTAGAACGTTAATGGACGCACATCATTTTGCCGTTGTTACGTCACAAACGATATTGTGT
CGCAGAACGTTAATGGGCACGAATCATTTTGCCGTTAGTCCGTCTCAAACGATACTGTGT
CGTAGAACGTTAATGGACGCACATCATTTTGCCGTTGTTACGTCACAAACGATATTGTGT
CGCAGAACGTTAATGGGCACGAATCATTTTGCCGTTAGTCCGTCTCAAACGATATTGTGT
CGTAGAACGTTAATGGACGCACATCATTTTGCCGTTGTTACGTCACAAACGATATTGTGT
AGGTTACGGGCATTGCTGTACGTTGCACCTTCAGTTGTATTCCTTTTCTACCTATCCCAC
AGGTTACGGGCATCGCTGTACGTTGCACCTTCAATTGTATTCCCAATATTCTCATCCCAC
AGGTTACAGGCAACGCTGTACGTTGCACCTTCGATTGTATTCCTTTCCTTCTCGTCCCAC
TAACAGTGAATGTCATAACGGAACATTTTACTAACCGCTAATTCAATACTTTCACTCTGT
AGGTTACAGGCAACGCTGTACGTTGCACCTTCGATTGTATTCCTTTCCTTCTCGTCCCAC
AGGTTACAGGCAACGCTGTACGTTGCACCTTCGATTGTATTCCTTTCCTTCTCGTCCCAC
AGGTTACGGGCATCGCTGTACGTTGCACCTTCAATTGTATTCCTTTTCTTCTCATCCCAC
AGGTTACGGGCATCGCTGTACGTTGCACCTTCAATTGTATTCCTTTTCTTCTCATCCCAC
TAACAGTGAATGTCATAACGGAACATTTTACTAACCGCTAATTCAATACTTTCACTTTGT
AGGTTACGGGCATTGCTGTACGTTGCACCTTCAGTTGTATTCCTTTTCTACCTATCCCAC
AGGTTACGGGCATTGCTGTACGTTGCACCTTCAGTTGTATTCCTTTTCTACCTATCCCAC
AGGTTACAGGCAACGCTGTACGTTGCACCTTCGATTGTATTCCTTTCCTTCTCGTCCCAC
AGGTTACAGGCAACGCTGTACGTTGCACCTTCGATTGTATTCCTTTCCTTCTCGTCCCAC
AGGTTACAGGCAACGCTGTACGTTGCACCTTCGATTGTATTCCTTTCCTTCTCGTCCCAC
TAACAGTGAATGTCATAACGGAACATTTTACTAACCGCTAATTCAATACTTTCACTTTGT
TAACAGTGAATGTCATAACGGAACATTTTACTAACCGCTAATTCAATACTTTCACTTTGT
AGGTTACGGGCATTGCTGTACGTTGCACCTTCAGTTGTATTCCTTTTCTACCTATCCCAC
AGGTTACGGGCATTGCTGTACGTTGCACCTTCAGTTGTATTCCTTTTCTACCTATCCCAC
TAACAGTGAATGTCATAACGGAACATTTTACTAACCGCTAATTCAATACTTTCACTTTGT
TAACAGTGAATGTCATAACGGAACATTTTACTAACCGCTAATTCAATACTTTCACTTTGT
TAACAGTGAATGTCATAACGGAACATTTTACTAACCGCTAATTCAATACTTTCACTTTGT
AGGTTACGGGCATCGCTGTACGTTGCACCTTCAATTGTATTCCTTTTCTTCTCATCCCAC
AGGTTACGGGCATTGCTGTACGTTGCACCTTCAGTTGTATTCCTTTTCTACCTATCCCAC
AGGTTACGGGCATCGCTGTACGTTGCACCTTCAATTGTATTCCTTTTCTTCTCATCCCAC
AAACAGTGAATGTCATAACGGAACATTTTACTAACCGCTAATTCAATACTTTCACTTTGT
TAACAGTGAATGTCATAACGGAACATTTTACTAACCGCTAATTCAATACTTTCACTTTGT
TAACAGTGAATGTCATAACGGAACATTTTACTAACCACTAATTCAATACTTTCACTCTGT
TAACAGTGAATGTCATAACGGAACATTTTACTAACCGCTAATTCAATACTTTCACTTTGT
TAACAGTGAATGTCATAACGGAACATTTTACTAACCGCTAATTCAATACTTTCACTTTGT
TAACAGTGAATGTCATAACGGAACATTTTACTAACCGCTAATTCAATACTTTCACTCTGT
TAACAGTGAATGTCATAACGGAACATTTTACTAACCGCTAATTCAATACTTTCACTTTGT
TAACAGTGAATGTCATAACGGAACATTTTACTAACCACTAATTCAATACTTTCACTCTGT
TAACAGTGAATGTCATAACGGAACATTTTACTAACCGCTAATTCAATACTTTCACTTTGT
TAACAGTGAATGTCATAACGGAACATTTTACTAACCGCTAATTCAATACTTTCACTCTGT
AGGTTACAGGCAACGCTGTACGTTGCACCTTCGATTGTATTCCTTTCCTTCTCGTCCCAC
AGGTTACGGGCATTGCTGTACGTTGCACCTTCAGTTGTATTCCTTTTCTACCTATCCCAC
AGGTTACAGGCAACGCTGTACGTTGCACCTTCGATTGTATTCCTTTCCTTCTCGTCCCAC
TAACAGTGAATGTCATAACGGAACATTTTACTAACCGCTAATTCAATACTTTCACTTTGT
TAACAGTGAATGTCATAACGGAACATTTTACTAACCGCTAATTCAATACTTTCACTTTGT
AGGTTACGGGCATTGCTGTACGTTGCACCTTCAGTTGTATTCCTTTTCTACCTATCCCAC
AGGTTACGGGCATCGCTGTACGTTGCACCTTCAATTGTATTCCTTTTCTTCTCATCCCAC
AGGTTACGGGCATTGCTGTACGTTGCACCTTCAGTTGTATTCCTTTTCTACCTATCCCAC
TAACAGTGAATGTCATAACGGAACATTTTACTAACCGCTAATTCAATACTTTCACTTTGT
TAACAGTGAATGTCATAACGGAACATTTTACTAACCGCTAATTCAATACTTTCACTTTGT
AGGTTACGGGCATTGCTGTACGTTGCACCTTCAGTTGTATTCCTTTTCTACCTATCCCAC
AGGTTACGGGCATCGCTGTACGTTGCACCTTCAATTGTATTCCTTTTCTTCTCATCCCAC
AGGTTACGGGCATTGCTGTACGTTGCACCTTCAGTTGTATTCCTTTTCTACCTATCCCAC
AGGTTACGGGCATCGCTGTACGTTGCACCTTCAATTGTATTCCTTTTCTTCTCATCCCAC
AGGTTACGGGCATTGCTGTACGTTGCACCTTCAGTTGTATTCCTTTTCTACCTATCCCAC
TTACCGTACTGCTAAAGGGAGACTGGGACACAAAATCGTGAATGGCAGTCCCTATTTTTC
TTACCGTACTGCTAAATAGTGACTGGGATACAAAATCGTGAATGGCAGCCCCTATTTTTC
TTACCATACTGCTAAATAGTGACTGGGATACAAGATCGTGAATGGCAGCCCCTATATTTC
GCGTAGCTTGATCCCGTAATACTCATTTTGTGGATCTACAGACGATGACTTTCTCTACAT
TTACCATACTGCTAAATAGTGACTGGGATACAAGATCGTGAATGGCAGCCCCTATATTTC
TTACCATACTGCTAAATAGTGACTGGGATACAAGATCGTGAATGGCAGCCCCTATATTTC
TTACCGTACTGCTAAATAGTGACTGGGATACAAAATCGTGAATGGCAGCCCCTATTTTTC
TTACCGTACTGCTAAATAGTGACTGGGATACAAAATCGTGAATGGCAGCCCCTATTTTTC
GCGTAGCTTGATCCCGTAATAATCATTTTGTGGATCTACAGACGATGACTTTCTCTACAT
TTACCGTACTGCTAAAGGGAGACTGGGACACAAAATCGTGAATGGCAGTCCCTATTTTTC
TTACCGTACTGCTAAAGGGAGACTGGGACACAAAATCGTGAATGGCAGTCCCTATTTTTC
TTACCATACTGCTAAATAGTGACTGGGATACAAGATCGTGAATGGCAGCCCCTATATTTC
TTACCATACTGCTAAATAGTGACTGGGATACAAGATCGTGAATGGCAGCCCCTATATTTC
TTACCATACTGCTAAATAGTGACTGGGATACAAGATCGTGAATGGCAGCCCCTATATTTC
GCGTAGCTTGATCCCGTAATAATCATTTTGTGGATCTACAGACGATGACTTTCTCTACAT
GCGTAGCTTGATCCCGTAATAATCATTTTGTGGATCTACAGACGATGACTTTCTCTACAT
TTACCGTACTGCTAAAGGGAGACTGGGACACAAAATCGTGAATGGCAGTCCCTATTTTTC
TTACCGTACTGCTAAAGGGAGACTGGGACACAAAATCGTGAATGGCAGTCCCTATTTTTC
GCGTAGCTTGATCCCGTAATAATCATTTTGTGGATCTACAGACGATGACTTTCTCTACAT
GCGTAGCTTGATCCCGTAATAATCATTTTGTGGATCTACAGACGATGACTTTCTCTACAT
GCGTAGCTTGATCCCGTAATAATCATTTTGTGGATCTACAGACGATGACTTTCTCTACAT
TTACCGTACTGCTAAATAGTGACTGGGATACAAAATCGTGAATGGCAGCCCCTATTTTTC
TTACCGTACTGCTAAAGGGAGACTGGGACACAAAATCGTGAATGGCAGTCCCTATTTTTC
TTACCGTACTGCTAAATAGTGACTGGGATACAAAATCGTGAATGGCAGCCCCTATTTTTC
GCGTAGCTTGATCCCGTAATAATCATTTTGTGGATCTACAGACGATGACTTTCTCTACAT
GCGTAGCTTGATCCCGTAATAATCATTTTGTGGATCTACAGACGATGACTTTCTCTACAT
GCGTAGCTTGATCCCGTAATAATCATTTTGTGGATCTACAGACGATGACTTTCTCTACAT
GCGTAGCTTGATCCCGTAATAATCATTTTGTGGATCTACAGACGATGACTTTCTCTACAT
GCGTAGCTTGATCCCGTAATAATCATTTTGTGGATCTACAGACGATGACTTTCTCTACAT
GCGTAGCTTGATCCCGTAATAATCATTTTGTGGATCTACAGACAATGACTTTCTCTACAT
GCGTAGCTTGATCCCGTAATAATCATTTTGTGGATCTACAGACGATGACTTTCTCTACAT
GCGTAGCTTGATCCCGTAATAATCATTTTGTGGATCTACAGACGATGACTTTCTCTACAT
GCGTAGCTTGATCCCGTAATAATCATTTTGTGGATCTACAGACGATGACTTTCTCTACAT
GCGTAGCTTGATCCCGTAATAATCATTTTGTGGATCTACAGACGATGACTTTCTCTACAT
TTACCATACTGCTAAATAGTGACTGGGATACAAGATCGTGAATGGCAGCCCCTATATTTC
TTACCGTACTGCTAAAGGGAGACTGGGACACAAAATCGTGAATGGCAGTCCCTATTTTTC
TTACCATACTGCTAAATAGTGACTGGGATACAAGATCGTGAATGGCAGCCCCTATATTTC
GCGTAGCTTGATCCCGTAATAATCATTTTGTGGATCTACAGACGATGACTTTCTCTACAT
GCGTAGCTTGATCCCGTAATAATCATTTTGTGGATCTACAGACGATGACTTTCTCTACAT
TTACCGTACTGCTAAAGGGAGACTGGGACACAAAATCGTGAATGGCAGTCCCTATTTTTC
TTACCGTACTGCTAAATAGTGACTGGGATACAAAATCGTGAATGGCAGCCCCTATTTTTC
TTACCGTACTGCTAAAGGGAGACTGGGACACAAAATCGTGAGTGGCAGTCCCTATTTTTC
GCGTAGCTTGATCCCGTAATAATCATTTTGTGGATCTACAGACGATGACTTTCTCTACAT
GCGTAGCTTGATCCCGTAATAATCATTTTGTGGATCTACAGACGATGACTTTCTCTACAT
TTACCGTACTGCTAAAGGGAGACTGGGACACAAAATCGTGAATGGCAGTCCCTATTTTTC
TTACCGTACTGCTAAATAGTGACTGGGATACAAAATCGTGAATGGCAGCCCCTATTTTTC
TTACCGTACTGCTAAAGGGAGACTGGGACACAAAATCGTGAATGGCAGTCCCTATTTTTC
TTACCGTACTGCTAAATAGTGACTGGGATACAAAATCGTGAATGGCAGCCCCTATTTTTC
TTACCGTACTGCTAAAGGGAGACTGGGACACAAAATCGTGAATGGCAGTCCCTATTTTTC
ATCGCTAAGGTAGTAGACACCTCGCATCCAGTAGCATCAACGGGTAGCTGCGGCATACTT
ATCGCTGAAGTAGTGGACATCTTGCATCCAGTAGCACCGACGAGTAGCCGCGGCATACTT
ATCGCTGAAGCAGTGGGCATCTTGCATTCAGTAGCACCGACGAGTATTCGCGGCACACTT
GATATCGGAATGACGAAAGTTCCAAGGCTGACGATGCTGGTGATATGCCAAAATTTACTT
ATCGCTGAAGCAGTGGGCATCTTGCATTCAGTAGCACCGACGAGTATTCGCGGCACACTT
ATCGCTGAAGCAGTGGGCATCTTGCATTCAGTAGCACCGACGAGTATTCGCGGCACACTT
ATCGCTGAAGTAGTGGACATCTTGCATCCAGTAGCACCGACGAGTAGCCGCGGCATACTT
ATCGCTGAAGTAGTGGACATCTTGCATCCAGTAGCACCGACGAGTAGCCGCGGCATACTT
GATATCGGAATGACGAAAGTTCCAAGGCTGACGATGCTGGTAATATGCCAAAGTTTACTT
ATCGCTAAGGTAGTAGACACCTCGCATCCAGTAGCATCAACGGGTAGCTGCGGCATACTT
ATCGCTAAGGTAGTAGACACCTCGCATCCAGTAGCATCAACGGGTAGCTGCGGCATACTT
ATCGCTGAAGCAGTGGGCATCTTGCATTCAGTAGCACCGACGAGTATTCGCGGCACACTT
ATCGCTGAAGCAGTGGGCATCTTGCATTCAGTAGCACCGACGAGTATTCGCGGCACACTT
ATCGCTGAAGCAGTGGGCATCTTGCATTCAGTAGCACCGACGAGTATTCGCGGCACACTT
GATATCGGAATGACGAAAGTTCCAAGGCTGACGATGCTGGTAATATGCCAAAGTTTGGCC
GATATCGGAATGACGAAAGTTCCAAGGCTGACGATGCTGGTAATATGCCAAAGTTTACTT
ATCGCTAAGGTAGTAGACACCTCGCATCCAGTAGCATCAACGGGTAGCTGCGGCATACTT
ATCGCTAAGGTAGTAGACACCTCGCATCCAGTAGCATCAACGGGTAGCTGCGGCATACTT
GATATCGGAATGACGAAAGTTCCAAGGCTGACGATGCTGGTAATATGCCAAAGTTTACTT
GATATCGGAATGACGAAAGTTCCAAGGCTGACGATGCTGGTAATATGCCAAAGTTTACTT
GATATCGGAATGACGAAAGTTCCAAGGCTGACGATGCTGGTAATATGCCAAAGTTTACTT
ATCGCTGAAGTAGTGGACATCTTGCATCCAGTAGCACCGACGAGTAGCCGCGGCATACTT
ATCGCTAAGGTAGTAGACACCTCGCATCCAGTAGCATCAACGGGTAGCTGCGGCATACTT
ATCGCTGAAGTAGTGGACATCTTGCATCCAGTAGCACCGACGAGTAGCCGCGGCATACTT
GATATCGGAATGACGAAAGTTCCAAGGCTGACGATGCTGGTAATATGCCAAAGTTTACTT
GATATCGGAATGACGAAAGTTCCAAGGCTGACGATGCTGGTAATATGCCAAAGTTTGGCC
GATATCGGAATGACGAAAGTTCCAAGGCTGACGATGCTGGTGATATGCCAAAGTTTGGCC
GATATCGGAATGACGAAAGTTCCAAGGCTGACGATGCTGGTAATATGCCAAAGTTTACTT
GATATCGGAATGACGAAAGTTCCAAGGCTGACGATGCTGGTAATATGCCAAAGTTTGGCC
GATATCGGAATGACGAAAGTTCCAAGGCTGACGATGCTGGTGATATGCCAAAGTTTACTT
GATATCGGAATGACGAAAGTTCCAAGGCTGACGATGCTGGTAATATGCCAAAGTTTACTT
GATATCGGAATGACGAAAGTTCCAAGGCTGACGATGCTGGTGATATGCCAAAGTTTGGCC
GATATCGGAATGACGAAAGTTCCAAGGCTGACGATGCTGGTAATATGCCAAAGTTTACTT
GATATCGGAATGACGAAAGTTCCAAGGCTGACGATGCTGGTGATATGCCAAAATTTACTT
ATCGCTGAAGCAGTGGGCATCTTGCATTCAGTAGCACCGACGAGTATTCGCGGCACACTT
ATCGCTAAGGTAGTAGACACCTCGCATCCAGTAGCATCAACGGGTAGCTGCGGCATACTT
ATCGCTGAAGCAGTGGGCATCTTGCATTCAGTAGCACCGACGAGTATTCGCGGCACACTT
GATATCGGAATGACGAAAGTTCCAAGGCTGACGATGCTGGTAATATGCCAAAGTTTACTT
GATATCGGAATGACGAAAGTTCCAAGGCTGACGATGCTGGTAATATGCCAAAGTTTACTT
ATCGCTAAGGTAGTAGACACCTCGCATCCAGTAGCATCAACGGGTAGCTGCGGCATACTT
ATCGCTGAAGTAGTGGACATCTTGCATCCAGTAGCACCGACGAGTAGCCGCGGCATACTT
ATCGCTAAGGTAGTAGACACCTCGCATCCAGTAGCATCAACGGGTAGCTGCGGCATACTT
GATATCGGAATGACGAAAGTTCCAAGGCTGACGATGCTGGTAATATGCCAAAGTTTACTT
GATATCGGAATGACGAAAGTTCCAAGGCTGACGATGCTGGTAATATGCCAAAGTTTACTT
ATCGCTAAGGTAGTAGACACCTCGCATCCAGTAGCATCAACGGGTAGCTGCGGCATACTT
ATCGCTGAAGTAGTGGACATCTTGCATCCAGTAGCACCGACGAGTAGCCGCGGCATACTT
ATCGCTAAGGTAGTAGACACCTCGCATCCAGTAGCATCAACGGGTAGCTGCGGCATACTT
ATCGCTGAAGTAGTGGACATCTCGCATCCAGTAGCACCGACGAGTAGCCGCGGCATACTT
ATCGCTAAGGTAGTAGACACCTCGCATCCAGTAGCATCAACGGGTAGCTGCGGCATACTT
GTGAAGTTTTCTCACCACTTTAGCTGCGAGCATGTGTATAGCCGATCACAAGGTTCTCTA
GTGAAGTTTTCTCACCATTTTGGCTGCGAGCGCGTGTATAGCCGATCACAAGGTTCTCTA
GTGAAGTTTTCTCACCATTTTGGCTGCGAGCGCGTGTATAGCCGATCACAAGGTTCTCTA
GCAGGACCCATTTGTGGTCTCTATCACGAGCACTCAATCCATTAGCTGTTTAACCTTTAG
GTGAAGTTTTCTCACCATTTTGGCTGCGAGCGCGTGTATAGCCGATCACAAGGTTCTCTA
GTGAAGTTTTCTCACCATTTTGGCTGCGAGCGCGTGTATAGCCGATCACAAGGTTCTCTA
GTGAAGTTTTCTCACCATTTTGGCTGCGAGCGCGTGTATAGCCGATCACAAGGTTCTCTA
GTGAAGTTTTCTCACCATTTTGGCTGCGAGCGCGTGTATAGCCGATCACAAGGTTCTCTA
GCAGGACCCATTTGTAGTCCCAGCTGCGAGCATGTGTATAGCCGATCACAAGGTTCTCTA
GTGAAGTTTTCCCACCATTTTGGCTGCGAGCGCGTGTATAGCCGATCACAAGGTTCTCTA
GTGAAGTTTTCTCACCACTTTAGCTGCGAGCATGTGTATAGCCGATCACAAGGTTCTCTA
GTGAAGTTTTCTCACCATTTTGGCTGCGAGCGCGTGTATAGCCGATCACAAGGTTCTCTA
GTGAAGTTTTCTCACCATTTTGGCTGCGAGCGCGTGTATAGCCGATCACAAGGTTCTCTA
GTGAAGTTTTCTCACCATTTTGGCTGCGAGCGCGTGTATAGCCGATCACAAGGTTCTCTA
ACAGGACCCATTTGTAGTCCCGGCTGCGAGCACGTGTATAGCCGATCACAAGGTTCTCTA
GCAGGACCCATTTGTAGTCCCAGCTGCGAGCATGTGTATAGCCGATCACAAGGTTCTCTA
GTGAAGTTTTCTCACCACTTTAGCTGCGAGCATGTGTATAGCCGATCACAAGGTTCTCTA
GTGAAGTTTTCTCACCACTTTAGCTGCGAGCATGTGTATAGCCGATCACAAGGTTCTCTA
GCAGGACCCATTTGTAGTCCCAGCTGCGAGCATGTGTATAGCCGATCACAAGGTTCTCTA
GCAGGACCCATTTGTAGTCCCGGCTGCGAGCACGTGTATAGCCGATCACAAGGTTCTCTA
GCAGGACCCATTTGTAGTCCCAGCTGCGAGCATGTGTATAGCCGATCACAAGGTTCTCTA
GTGAAGTTTTCTCACCATTTTGGCTGCGAGCGCGTGTATAGCCGATCACAAGGTTCTCTA
GTGAAGTTTTCTCACCACTTTAGCTGCGAGCATGTGTATAGCCGATCACAAGGTTCTCTA
GTGAAGTTTTCTCACCATTTTGGCTGCGAGCGCGTGTATAGCCGATCACAAGGTTCTCTA
GCAGGACCCATTTGTAGTCCCAGCTGCGAGCATGTGTATAGCCGATCACAAGGTTCTCTA
ACAGGACCCATTTGTAGTCCCGGCTGCGAGCACGTGTATAGCCGATCACAAGGTTCTCTA
ACAGGACCCATTTGTGGTCCCTATCAAAGTTACTCAATCCATTAGCTGTTTAACCTCTAG
GCAGGACCCATTTGTAGTCCCGGCTGCGAGCACGTGTATAGCCGATCACAAGGTTCTCTA
ACAGGACCCATTTGTAGTCCCGGCTGCGAGCACGTGTATAGCCGATCACAAGGTTCTCTA
GCAGGACCCATTTGTGGTCCCTATCACGAGCACTCAATCCATTAGCTGTTTAACCTCTAG
GCAGGACCCATTTGTAGTCCCGGCTGCGAGCACGTGTATAGCCGATCACAAGGTTCTCTA
ACAGGACCCATTTGTGGTCCCTATCAAAGTTACTCAATCCATTAGCTGTTTAACCTCTAG
GCAGGACCCATTTGTAGTCCCAGCTGCGAGCATGTGTATAGCCGATCACAAGGTTCTCTA
GCAGGACCCATTTGTGGTCTCTATCACGAGCACTCAATCCATTAGCTGTTTAACCTTTAG
GTGAAGTTTTCTCACCATTTTGGCTGCGAGCGCGTGTATAGCCGATCACAAGGTTCTCTA
GTGAAGTTTTCTCACCATTTTGGCTGCGAGCGCGTGTATAGCCGATCACAAGGTTCTCTA
GTGAAGTTTTCTCACCATTTTGGCTGCGAGCGCGTGTATAGCCGATCACAAGGTTCTCTA
GCAGGACCCATTTGTAGTCCCGGCTGCGAGCACGTGTATAGCCGATCACAAGGTTCTCTA
GCAGGACCCATTTGTAGTCCCGGCTGCGAGCACGTGTATAGCCGATCACAAGGTTCTCTA
GTGAAGTTTTCTCACCACTTTAGCTGCGAGCATGTGTATAGCCGATCACAAGGTTCTCTA
GTGAAGTTTTCTCACCATTTTGGCTGCGAGCGCGTGTATAGCCGATCACAAGGTTCTCTA
GTGAAGTTTTCTCACCATTTTGGCTGCGAGCGCGTGTATAGCCGATCACAAGGTTCTCTA
GCAGGACCCATTTGTAGTCCCAGCTGCGAGCATGTGTATAGCCGATCACAAGGTTCTCTA
GCAGGACCCATTTGTAGTCCCGGCTGCGAGCACGTGTATAGCCGATCACAAGGTTCTCTA
GTGAAGTTTTCTCACCATTTTGGCTGCGAGCGCGTGTATAGCCGATCACAAGGTTCTCTA
GTGAAGTTTTCTCACCATTTTGGCTGCGAGCGCGTGTATAGCCGATCACAAGGTTCTCTA
GTGAAGTTTTCCCACCATTTTGGCTGCGAGCGCGTGTATAGCCGATCACAAGGTTCTCTA
GTGAAGTTTTCTCACCATTTTGGCTGCGAGCGCGTGTATAGCCGATCACAAGGTTCTCTA
GTGAAGTTTTCTCACCACTTTAGCTGCGAGCATGTGTATAGCCGATCACAAGGTTCTCTA
TCAGCCGCTACGGTGTGCATCGGCGTCGCGTATACTGATACATGACCTGTGCTGACCCGG
TCAGCCGCTACGGTGTGCATCAGCGTCGTGTATGCTGTCGCATGATCTGTGCTGACCCGG
TCAGCCGATACGGTGTGCATCAGTGTTGTGTATGCTGTCGCATGATCTGTGCTGACCCGG
CTGATAACCGTGATACATAGCAACAACATAGTTGCTGTCGAGCATTTAAAATCACCTTCA
TCAGCCGATACGGTGTGCATCAGTGTTGTGTATGCTGTCGCATGATCTGTGCTGACCCGG
TCAGCCGATACGGTGTGCATCAGTGTTGTGTATGCTGTCGCATGATCTGTGCTGACCCGG
TCAGCCGCTACGGTGTGCATCAGCGTCGTGTATGCTGTCGCATGATCTGTGCTGACCCGG
TCAGCCGCTATGATACATAGCAACAACATAGTTGCTGTCGAATGATCTGTGCTGACCCGG
TCAGCCGATACGGCGTGCATTAGCGTCGCGTATACTGATACATGACCTGTGCTGAACCGG
TCAGCCGCTACGGTGTGCATCGGCGTCGCGTATACTGATACATGACCTGTGCTGACCCGG
TCAGCCGCTACGGTGTGCATCGGCGTCGCGTATACTGATACATGACCTGTGCTGACCCGG
TCAGCCGATACGGTGTGCATCAGTGTTGTGTATGCTGTCGCATGATCTGTGCTGACCCGG
TCAGCCGATACGGTGTGCATCAGTGTTGTGTATGCTGTCGCATGATCTGTGCTGACCCGG
TCAGCCGATACGGTGTGCATCAGTGTTGTGTATGCTGTCGCATGATCTGTGCTGACCCGG
TCAGCCGATACGGTGTGCATCAGCGTCGTGTATACTGTCGCATGATCTGTGCTGACCCGG
TCAGCCGATATGATACATGGCAACAACATAGTTGCTGTCGAGCATTTAAAATCACCTTCA
TCAGCCGCTACGGTGTGCATCGGCGTCGCGTATACTGATACATGACCTGTGCTGACCCGG
TCAGCCGCTACGGTGTGCATCGGCGTCGCGTATACTGATACATGACCTGTGCTGACCCGG
TCAGCCGATATGATACATGGCAACAACATAGTTGCTGTCGAGCATTTAAAATCACCTTCA
TCAGCCGATATGATACATGGCAACAACATAGTTGCTGTCGAGCATTTAAAATCACCTTCA
TCAGCCGATATGATACATGGCAACAACATAGTTGCTGTCGAGCATTTAAAATCACCTTCA
TCAGCCGCTACGGTGTGCATCAGCGTCGTAGTTGCTGTCGAGCATTTAAAATCACCTTCA
TCAGCCGCTACGGTGTGCATCGGCGTCGCGTATACTGATACATGACCTGTGCTGACCCGG
TCAGCCGCTACGGTGTGCATCAGCGTCGTGTATGCTGTCGCATGATCTGTGCTGACCCGG
TCAGCCGATATGATACATGGCAACAACATAGTTGCTGTCGAGCATTTAAAATCACCTTCA
TCAGCCGATACGGTGTGCATCAGCGTCGTGTATACTGTCGCATGATCTGTGCTGACCCGG
CTGATAACCGTAATACATAGCAACAACATAGTCATCATCGAGCATTTAAAATCACCTTCA
TCAGCCGATACGGTGTGCATCAGCGTCGTGTATGCTGTCGCATGATCTGTGCTGACCCGG
TCAGCCGATACGGTGTGCATCAGCGTCGTGTATACTGTCGCATGATCTGTGCTGACCCGG
CCGATAACCGTGATACATAGCAACAACATAGTTGCTGTCGAGCATTTAAAATCACCTTCA
TCAGCCGATACGGTGTGCATCAGCGTCGTGTATGCTGTCGCATGATCTGTGCTGACCCGG
CTGATAACCGTAATACATAGCAACAACATAGTCATCATCGAGCATTTAAAATCACCTTCA
TCAGCCGATACGGCGTGCATTAGCGTCGCGTATACTGATACATGACCTGTGCTGAACCGG
CTGATAACCGTGATACATAGCAACAACATAGTTGCTGTCGAGCATTTAAAATCACCTTCA
TCAGCCGATACGGTGTGCATCAGTGTTGTGTATGCTGTCGCATGATCTGTGCTGACCCGG
TCAGCCGCTACGGTGTGCATCGGCGTCGCGTATACTGATACATGACCTGTGCTGACCCGG
TCAGCCGATACGGTGTGCATCAGTGTTGTGTATGCTGTCGCATGATCTGTGCTGACCCGG
TCAGCCGATATGATACATGGCAACAACATAGTTGCTGTCGAGCATTTAAAATCACCTTCA
TCAGCCGATATGATACATGGCAACAACATAGTTGCTGTCGAGCATTTAAAATCACCTTCA
TCAGCCGCTACGGTGTGCATCGGCGTCGCGTATACTGATACATGACCTGTGCTGACCCGG
TCAGCCGCTACGGTGTGCATCAGCGTCGTAGTTGCTGTCGAGCATTTAAAATCACCTTCA
TCAGCCGCTACGGTGTGCATCGGCGTCGCGTATACTGATACATGACCTGTGCTGACCCGG
TCAGCCGATATGATACATGGCAACAACATAGTTGCTGTCGAGCATTTAAAATCACCTTCA
TCAGCCGATACGGTGTGCATCAGCGTCGTGTATGCTGTCGCATGATCTGTGCTGACCCGG
TCAGCCGCTACGGTGTGCATCGGCGTCGCGTATACTGATACATGACCTGTGCTGACCCGG
TCAGCCGCTACGGTGTGCATCAGCGTCGTAGTTGCTGTCGAGCATTTAAAATCACCTTCA
TCAGCCGCTACGGTGTGCATCGGCGTCGCGTATACTGATACATGACCTGTGCTGACCCGG
TCAGCCGCTACGGTGTGCATCAGCGTCGTGTATACTGTCGCATGATCTGTGCTGACCCGG
TCAGCCGCTACGGTGTGCATCGGCGTCGCGTATACTGATACATGACCTGTGCTGACCCGG
CGCGTCTCTGCACTCAAGCTTTCTGGAGACTCGATATGGTGTACATGGTGGATACGGACT
CGCATCTCTGCACTCAAGCTTTTTGGAGACCCGAGGTGGTGTACATGGTGGATACGAGTC
CGCATCTCTGCACTCAAGCTTTTCGAAGATCCGGGGTGGTGTACATGGTGGATACGAGTC
TATACACTCAATTCTGGATCGTTTAGGAGCCGAAGGAATTACCTTAAACAATGGTAGACT
CGCATCTCTGCACTCAAGCTTTTCGAAGATCCGGGGTGGTGTACATGGTGGATACGAGTC
CGCATCTCTGCACTCAAGCTTTTCGAAGATCCGGGGTGGTGTACATGGTGGATACGAGTC
CGCATCTCTGCACTCAAGCTTTTTGGAGACCCGAGGTGGTGTACATGGTGGATACGAGTC
CGCATCTCTGCACTCAAGCTTTTTGGAGACCCGAGGTGGTGTACATGGTGGATACGAGTC
CGCGTCTCTGCACTCAAGCTTTCTGGAGACTCGATATGGTGTACATGGTGGATACGAGTC
CGCGTCTCTGCACTCAAGCTTCCTGGAGACTCGATATGGTGTACATGGTGGATACGAGTC
CGCGTCTCTGCACTCAAGCTTTCTGGAGACTCGATATGGTGTACATGGTGGATACGGACT
CGCATCTCTGCACTCAAGCTTTTCGAAGATCCGGGGTGGTGTACATGGTGGATACGAGTC
CGCATCTCTGCACTCAAGCTTTTCGAAGATCCGGGGTGGTGTACATGGTGGATACGAGTC
CGCATCTCTGCACTCAAGCTTTTCGAAGATCCGGGGTGGTGTACATGGTGGATACGAGTC
CGCATCTCTGCACTCAAGCTTTTTGGAGACCCGAGGTGGTGTACATGGTGGATACGAGTC
TATACACTCAATTCTGGATCGTTTAGGAGCCGAAGGAATTACCTTAAACAATGGTAGACT
CGCGTCTCTGCACTCAAGCTTTCTGGAGACTCGATATGGTGTACATGGTGGATACGGACT
CGCGTCTCTGCACTCAAGCTTTCTGGAGACTCGATATGGTGTACATGGTGGATACGGACT
TATACACTCAATTCTGGATCGTTTAGGAGCCGAAGGAATTACCTTAAACAATGGTAGACT
TATACACTCAATTCTGGATCGTTTAGGAGCCGAAGGAATTACCTTAAACAATGGTAGACT
TATACACTCAATTCTGGATCGTTTAGGAGCCGAAGGAATTACCTTAAACAATGGTAGACT
TATACACTCAATTCTGGATCGTTTAGGAGCCGAAGGAATTATACATGGTGGATACGAGTC
CGCGTCTCTGCACTCAAGCTTTCTGGAGACTCGATATGGTGTACATGGTGGATACGGACT
CGCATCTCTGCACTCAAGCTTTTTGGAGACCCGAGGTGGTGTACATGGTGGATACGAGTC
TATACACTCAATTCTGGATCGTTTAGGAGCCGAAGGAATTACCTTAAACAATGGTAGACT
CGCATCTCTGCACTCAAGCTTTTTGGAGACCCGAGGTGGTGTACATGGTGGATACGAGTC
TATACACTCAATTCTGGATCGTTTAGGAGCCGAAGGAATGACCTTAAACAATGGTAGACT
CGCATCTCTGCACTCAAGCTTTTTGGAGACCCGAGGTGGTGTACATGGTGGATACGAGTC
CGCATCTCTGCACTCAAGCTTTTTGGAGACCCGAGGTGGTGTACATGGTGGATACGAGTC
TATACACTCAATTCTGGATCGTTTAGGAGCCGAAGGAATTACCTTAAACAATGGTAGACT
CGCATCTCTGCACTCAAGCTTTTTGGAGACCCGAGGTGGTGTACATGGTGGATACGAGTC
TATACACTCAATTCTGGATCGTTTAGGAGCCGAAGGAATGACCTTAAACAATGGTAGACT
CGCGTCTCTGCACTCAAGCTTTCTGGAGACTCGATATGGTGTACATGGTGGATACGAGTC
TATACACTCAATTCTGGATCGTTTAGGAGCCGAAGGAATTACCTTAAACAATGGTAGACT
CGCATCTCTGCACTCAAGCTTTTCGAAGATCCGGGGTGGTGTACATGGTGGATACGAGTC
CGCGTCTCTGCACTCAAGCTTTCTGGAGACTCGATATGGTGTACATGGTGGATACGAGTC
CGCATCTCTGCACTCAAGCTTTTCGAAGATCCGGGGTGGTGTACATGGTGGATACGAGTC
TATACACTCAATTCTGGATCGTTTAGGAGCCGAAGGAATTACCTTAAACAATGGTAGACT
TATACACTCAATTCTGGATCGTTTAGGAGCCGAAGGAATTACCTTAAACAATGGTAGACT
CGCGTCTCTGCACTCAAGCTTTCTGGAGACTCGATATGGTGTACATGGTGGATACGGACT
TATACACTCAATTCTGGATCGTTTAGGAGCCGAAGGAATTATACATGGTGGATACGAGTC
CGCGTCTCTGCACTCAAGCTTTCTGGAGACTCGATATGGTGTACATGGTGGATACGAGTC
TATACACTCAATTCTGGATCGTTTAGGAGCCGAAGGAATTACCTTAAACAATGGTAGACT
CGCATCTCTGCACTCAAGCTTTTTGGAGACCCGAGGTGGTGTACATGGTGGATACGAGTC
CGCGTCTCTGCACTCAAGCTTTCTGGAGACTCGATATGGTGTACATGGTGGATACGAGTC
TATACACTCAATTCTGGATCGTTTAGGAGCCGAAGGAATTATACATGGTGGATACGAGTC
CGCGTCTCTGCACTCAAGCTTCCTGGAGACTCGATATGGTGTACATGGTGGATACGAGTC
CGTACACTCAATTCTGGATCGTTTAGGAGCCGAAGGAATTACCTTAAACAATGGTAGACT
CGCGTCTCTGCACTCAAGCTTTCTGGAGACTCGATATGGTGTACATGGTGGATACGGACT
GTACCCCCCAGTTACTTGTGCAACTTGATGCAAACATTCCTGTTGTGCACGACACAGGCA
ACGTTTTCAGGTCCCCCAAGCAACTATTGAGATTTGCATTAGACGTGCACACCGTGAGAC
ACGTTTTCAGGTCCCCCAAGCAACTATTGAGTTTTGCATTAGACGTGCACACCGTGAGAC
GTACCCCCCATCTACTTGTACAACTAGATGCAAACATTCCTGTTGTGCACGACACAGACA
ACGTTTTCAGGTCCCCCAAGCAACTATTGAGTTTTGCATTAGACGTGCACACCGTGAGAC
ACGTTTTCAGGTCCCCCAAGCAACTATTGAGTTTTGCATTAGACGTGCACACCGTGAGAC
ACGTTTTCAGGTCCCCCAAGCAACTATTGAGATTTGCATTAGACGTGCACACCGTGAGAC
ACGTTTTCAGGTCCCCCAAGCAACTATTGAGATTTGCATTAGACGTGCACACCGTGAGAC
ACGTTTTCAGGTCCCCCAAGCAACAATTGAGATTTGCATTAAACGTGCACACTGTAAGAC
ACGTTTTCAGGTCCCCCAAGCAACAATTGAGATTTGCATTAAACGTGCACACTGTAAGAC
GTACCCCCCAGTTACCCAAGCAACTATTGAGTTACATTCCTGTTGTGCACGACACAAACA
ACGTTTTCAGGTCCCCCAAGCAACTATTGAGTTTTGCATTAGACGTGCACACCGTGAGAC
ACGTTTTCAGGTCCCCCAAGCAACTATTGAGTTTTGCATTAGACGTGCACACCGTGAGAC
ACGTTTTCAGGTCCCCCAAGCAACTATTGAGTTTTGCATTAGACGTGCACACCGTGAGAC
ACGTTTTCAGGTCCCCCAAGCAACTATTGAGATTTGCATTAGACGTGCACACCGTAAGAC
GTACCCCCCAGTTACTTGTGCATATTTTTGCAAACATTCCTGTTGTGCACGACACAGACA
GTACCCCCCAGTTACTTGTGATTCTATTTGCAAACATTCCTGTTACTTCTGACACAGACA
GTACCCCCCAGTTACTTGTGCAACTATTTGCAAACATTCCTGTTGTGCACGACACAGGCA
GTACCCCCCAGTTACTTGTGCATATTTTTGCAAACATTCCTGTTGTGCACGACACAGACA
GTACCCCCCAGTTACTTGTGCAACTATTTGCAAACATTCCTGTTGTGCACGACACAGACA
GTACCCCCCAGTTACTTGTGCATCTATTTGCAAACATTCCTGTTGTGCACGACACAGACA
ACGTTTTCAGGTCCCCCAAGCAACTATTGAGATTTGCATTAGACGTGCACACCGTGAGAC
GTACCCCCCAGTTACTTGTGATTATTTTTGCAAACATTCCTGTTACTTCTGACACAGACA
ACGTTTTCAGGTCCCCCAAGCAACTATTGAGATTTGCATTAGACGTGCACACCGTGAGAC
GTACCCCCCAGTTACTTGTGCATATATTTGCAAACATTCCTGTTGTGCACGACACAGACA
ACGTTTTCAGGTCCCCCAAGCAACTATTGAGATTTGCATTAGACGTGCACACCGTAAGAC
GTACCCCCCAGTTACTTGTGATACTATTTGCAAACATTCCTGTTACTTCTGACACAGGCA
ACGTTTTCAGGTCCCCCAAGCAACTATTGAGATTTGCATTAGACGTGCACACCGTGAGAC
ACGTTTTCAGGTCCCCCAAGCAACTATTGAGATTTGCATTAGACGTGCACACCGTAAGAC
GTACCCCCCAGTTACTTGTGCAACTTGATGCAAACATTCCTGTTGTGCACGACACAGACA
ACGTTTTCAGGTCCCCCAAGCAACTATTGAGATTTGCATTAGACGTGCACACCGTGAGAC
GTACCCCCCAGTTACTTGTGATACTATTTGCAAACATTCCTGTTACTTCTGACACAGACA
ACGTTTTCAGGTCCCCCAAGCAACAATTGAGATTTGCATTAAACGTGCACACTGTAAGAC
GTACCCCCCATCTACTTGTACATATTTTTGCAAACATTCCTGTTGTGCACGACACAGACA
ACGTTTTCAGGTCCCCCAAGCAACTATTGAGTTTTGCATTAGACGTGCACACCGTGAGAC
ACGTTTTTAGGTCCCCCAAGCAACAATTGAGATTTGCATTAAACGTGCACACTGTAAGAC
ACGTTTTCAGGTCCCCCAAGCAACTATTGAGTTTTGCATTAGACGTGCACACCGTGAGAC
GTACCCCCCAGTTACTTGTGCATATATTTGCAAACATTCCTGTTGTGCACGACACAAAAC
GTACCCCCCAGTTACTTGTGCAACTATTTGCAAACATTCCTGTTGTGCACGACACAGACA
GTACCCCCCAGTTACTTGTGCATATTGATGCAAACATTCCTGTTGTGCACGACACAGACA
ACGTTTTCAGGTCCCCCAAGCAACTATTGAGATTTGCATTAGACGTGCACACCGTGAGAC
ACGTTTTCAGGTCCCCCAAGCAACTATTGAGATTTGCATTAAACGTGCACACTGTAAGAC
GTACCCCCCAGTTACTTGTGCATCTATTTGCAAACATTCCTGTTGTGCACGACACAAGAA
ACGTTTTCAGGTCCCCCAAGCAACTATTGAGATTTGCATTAGACGTGCACACCGTGAGAC
ACGTTTTCAGGTCCTCCAAGCAACAATTGAGATTTGCATTAAACGTGCACACTGTAAGAC
ACGTTTTCAGGTCCCCCAAGCAACTATTGAGATTTGCATTAGACGTGCACACCGTGAGAC
ACGTTTTCAGGTCCCCCAAGCAACAATTGAGATTTGCATTAAACGTGCACACTGTAAGAC
GTACCCCCCATCTACTTGTAATTCTATTTGCAAACATTCCTGTTACTTCTGACACAGACA
GTACCCCCCAGTTACTTGTGATTATATTTGCAAACATTCCTGTTACTTCTGACACAGACA
GCTCTTGATTAATCCTGATCGTTCACGGAGAAGCACTGAACTTCGTATGCTCCTGTAGCG
AATCTTGGCCGGCGCAAGGTTACTGTAATAGGATTTAAGGCCCTACGCATCTAAACGAAT
AATCTTGGCCGGCGCAAGGTTACTGTAATAGGATTTAAGGCCCTACGCATCTAAACGAAT
GCTCTTGATTAATCCTGATCGTTCACGGAGAAGCATTGAACTTCGTATGTTCCTGTAGCG
AATCTTGGCCGGCGTAAGGTTACTGTAATAGGATATTGAACTTCGTATGTTCCTGTAGCG
AATCTTGGCCGGCGCAAGGTTACTGTAATAGGATTTAAGGCCCTACGCATCTAAACGAAT
AATCTTGGCCGGCGCAAGGTTACTGTAATAGGATTTAAGGCCCTACGCATCTAAACGAAT
AATCTTGGCCGGCGCAAGGTTACTGTAATAGGATTTAAGGCCCTACGCATCTAAACGAAT
AATCTTGGCCGGCGCAAGGTTACTGTAATAGGATTTAAGGCCCTACGCATCTAAACGAAT
AATCTTGGCCGGCGCAAGGTTACTGTAATAGGATTTAAGGCCCTACGCATCTAAACGAAT
GCTCTTGATTAATCCTGATCGTTCACGGAGAAGCACTGAACTTCGTATGCTCCTGTAGCG
AATCTTGGCCGGCGCAAGGTTACTGTAATAGGATTTAAGGCCCTACGCATCTAAACGAAT
AATCTTGGCCGGCGCAAGGTTACTGTAATAGGATTTAAGGCCCTACGCATCTAAACGAAT
AATCTTGGCCGGCGCAAGGTTACTGTAATAGGATTTAAGGCCCTACGCATCTAAACGAAT
AATCTTGGCCGGCGCAAGGTTACTGTAATAGGATTTAAGGCCCTACGCATCTAAACGAAT
GCTCTTGATTAATCCTGATCGTTCACGGAGAAGCTTAAGACTTCGTATGCTCCTGTAGCG
GCCTCCAATTAATCCTGATCGTTCACGGAGAAGCACTGAACTTCGTATGCTCCTGTAGCG
GCTCTTGATTAATCCTGATCGTTCACGGAGAAGCACTGAACTTCGTATGCTCCTGTAGCG
GCTCTTGATTAATCCTGATCGTTCACGGAGAAGCATTGAACTTCGTATGCTCCTGTAGCG
GCTCTTGATTAATCCTGATCGTTCACGGAGAAGCATTGAACTTCGTATGCTCCTGTAGCG
GCTCTTGATTAATCCTGATCGTTCACGGAGAAGCTTAAGACTTCGTATGCTCCTGTAGCG
AATCTTGGCCGGCGCAAGGTTACTGTAATAGGATTTAAGGCCCTACGCATCTAAACGAAT
GCCTCCAATTAATCCTGATCGTTCACGGAGAAGCACTGAACTTCGTATGCTCCTGTAGCG
AATCTTGGCCGGCGCAAGGTTACTGTAATAGGATTTAAGGCCCTACGCATCTAAACGAAT
GCTCTTGATTAATCCTGATCGTTCACGGAGAAGCATTGAACTTCGTATGCTCCTGTAGCG
AATCTTGGCCGGCGCAAGGTTACTGTAATAGGATTTAAGGCCCTACGCATCTAAACGAAT
GCCTCCAATTAATCCTGGTCGTTCACGGAGAAGCATTGAATTTCGTATGCTCCTGTAGCG
AATCTTGGCCGGCGCAAGGTTACTGTAATAGGATTTAAGGCCCTACGCATCTAAACGAAT
AATCTTGGCCGGCGCAAGGTTACTGTAATAGGATTTAAGGCCCTACGCATCTAAACGAAT
GCTCTTGATTAATCCTGATCGTTCACGGAGAAGCATTGAACTTCGTATGTTCCTGTAGCG
AATCTTGGCCGGCGCAAGGTTACTGTAATAGGATTTAAGGCCCTACGCATCTAAACGAAT
GCCTCCAATTAATCCTGGTCGTTCACGGAGAAGCATTGAATTTCGTATGCTCCTGTAGCG
AATCTTGGCCGGCGCAAGGTTACTGTAATAGGATTTAAGGCCCTACGCATCTAAACGAAT
GCTCTTGATTAATCCTGATCGTTCACGGAGAAGCATTGAACTTCGTATGTTCCTGTAGCG
AATCTTGGCCGGCGCAAGGTTACTGTAATAGGATTTAAGGCCCTACGCATCTAAACGAAT
AATCTTGGCCGGCGCAAGGTTACTGTAATAGGATTTAAGGCCCTACGCATCTAAACGAAT
AATCTTGGCCGGCGCAAGGTTACTGTAATAGGATTTAAGGCCCTACGCATCTAAACGAAT
AATCTTGGCCGGCGCAGATCGTTCGTAATAGGGCATTGAACTTCGTATGCTCCTGCGAAG
GCTCTTGATTAATCCTGATCGTTCACGGAGAAGCATTGAACTTCGTATGCTCCTGTAGCG
GCTCTTGATTAATCCTGATCGTTCACGGAGAAGCACTGAACTTCGTATGCTCCTGTAGCG
AATCTTGGCCGGCGCAAGGTTACTGTAATAGGATTTAAGGCCCTACGCATCTAAACGAAT
AATCTTGGCCGGCGCAAGGTTACTGTAATAGGATTTAAGGCCCTACGCATCTAAACGAAT
GCTCTTGATTAATCCTGATCGTTCACGGAGAAGCATTGAACTTCGTATGCTCCTGTAGCG
AATCTTGGCCGGCGCAAGGTTACTGTAATAGGATTTAAGGCCCTACGCATCTAAACGAAT
AATCTTGGCCGGCGCAAGGTTACTGTAATAGGATTTAAGGCCCTACGCATCTAAACGAAT
AATCTTGGCCGGCGCAAGGTTACTGTAATAGGATTTAAGGCCCTACGCATCTAAACGAAT
AATCTTGGCCGGCGCAAGGTTACTGTAATAGGATTTAAGGCCCTACGCATCTAAACGAAT
GCCTCCAATTAATCCTGATCGTTCACGGAGAAGCATTGAACTTCGTATGTTCCTGTAGCG
GCCTCCAATTAATCCTGATCGTTCACGGAGAAGCACTGAACTTCGTATGCTCCTGTAGCG
GTTACGCATTGCAAGGAGTGAGACCGGGACAGACCCTAGCAGAAAAACGGATTCAAAATG
ACCCTTTCCCGCAAGGGACGGCGTTACAGAAATCTGGAGCAGGAGGGCTTCCCAAAGGGA
ACCCTTTCCCGCAAGGGACAGCGTTACAGAGATCTGGAGCAGGAGGGCTTCCCAAGGGGA
GTTACGCATTGCAAGGAGTGAGACCGGGACAGATCCTGATGTAAAAATGGATTCAAAATG
GTTACGCATTGCAAGGGACAGCGTTACAGAGATCTGGAGCAGGAGGGCTTCCCAAGGGGA
ACCCTTTCCCGCAAGGGACAGCGTTACAGAGATCTGGAGCAGGAGGGCTTCCCAAGGGGA
ACCCTTTCCCGCAAGGGACGGCGTTACAGAAATCTGGAGCAGGAGGGCTTCCCAAAGGGA
ACCCTTTCCCGCAAGGGACGGCGTTACAGAAATCTGGAGCAGGAGGGCTTCCCAAAGGGA
ACCCTTTCCCGCAAGGGACGGCGTTACAGAGATCTGGAGCAGGAGGGCTTCCCAGAGGGA
ACCCTTTCCCGCAAGGGACGGCGTTACAGAGATCTGGAGCAGGCGGGCTTCCCAGAGGGA
GTTACGCATTGCAAGGAGTGAGACCGGGACAGACCCTAGCAGAAAAACGGATTCAAAATG
ACCCTTTCCCGCAAGGGACAGCGTTACAGAGATCTGGAGCAGGAGGGCTTCCCAAGGGGA
ACCCTTTCCCGCAAGGGACAGCGTTACAGAGATCTGGAGCAGGAGGGCTTCCCAAGGGGA
ACCCTTTCCCGCAAGGGACAGCGTTACAGAGATCTGGAGCAGGAGGGCTTCCCAAGGGGA
ACCCTTTCCCGCAAGGGACGGCGTTACAGAGATCTGGAGCAGGAGGGCTTCCCAAAGGGA
GTTACGCATTGCAAGGAGTGAGACCGGGACAGATCCTGATGTAAAAACGGATTCAAAATG
GTTACGCATTAACCTAAGTGAGACCGGGACAGACCCTAGCAGAAAAACGGATTCAAAATG
GTTACGCATTGCAAGGAGTGAGACCGGGACAGACCCTAGCAGAAAAACGGATTCAAAATG
GTTACGCATTGCAAGGAGTGAGACCGGGACAGATCCTGATGTAAAAACGGATTCAAAATG
GTTACGCATTGCAAGGAGTGAGACCGGGACAGATCCTGATGTAAAAACGGATTCAAAATG
GTTACGCATTGCAAGGAGTGAGACCGGGACAGATCCTGATGTAAAAACGGATTCAAAATG
ACCCTTTCCCGCAAGGGACGGCGTTACAGAAATCTGGAGCAGGAGGGCTTCCCAAAGGGA
GTTACGCATTAACCTAAGTGAGACCGGGACAGACCCTAGCAGAAAAACGGATTCAAAATG
ACCCTTTCCCGCAAGGGACGGCGTTACAGAAATCTGGAGCAGGAGGGCTTCCCAAAGGGA
GTTACGCATTGCAAGGAGTGAGACCGGGACAGATCCTGATGTAAAAACGGATTCAAAATG
ACCCTTTCCCGCAAGGGACGGCGTTACAGAGATCTGGAGCAGGAGGGCTTCCCAAAGGGA
GTTACGCATTAACCTAAGTGAGACCGGGACAGATCCTGATGTAAAAACGGATTCAAAATG
ACCCTTTCCCGCAAGGGACGGCGTTACAGAGATCTGGAGCAGGAGGGCTTCCCAAAGGGA
ACCCTTTCCCGCAAGGGACGGCGTTACAGAGATCTGGAGCAGGAGGGCTTCCCAAAGGGA
GTTACGCATTGCAAGGAGTGAGACCGGGACAGATCCTGATGTAAAAACGGATTCAAAATG
ACCCTTTCCCGCAAGGGACGGCGTTACAGAGATCTGGAGCAGGAGGGCTTCCCAAAGGGA
GTTACGCATTAACCTAAGTGAGACCGGGACAGATCCTGATGTAAAAACGGATTCAAAATG
ACCCTTTCCCGCAAGGGACGGCGTTACAGAGATCTGGAGCAGGAGGGCTTCCCAGAGGGA
GTTACGCATTGCAAGGAGTGAGACCGGGACAGATCCTGATGTAAAAATGGATTCAAAATG
ACCCTTTCCCGCAAGGGACAGCGTTACAGAGATCTGGAGCAGGAGGGCTTCCCAAGGGGA
ACCCTTTCCCGCAAGGGACGGCGTTACAGAGATCTGGAGCAGGCGGGCTTCCCAGAGGGA
ACCCTTTCCCGCAAGGGACAGCGTTACAGAGATCTGGAGCAGGAGGGCTTCCCAAGGGGA
GTTACGCATTGCAAGGAGTGAGACCGGGACAGATCCTGATGTAAAAACGGATTCAAAATG
GTTACGCATTGCAAGGAGTGAGACCGGGACAGATCCTGATGTAAAAACGGATTCAAAATG
GTTACGCATTGCAAGGAGTGAGACCGGGACAGACCCTAGCAGAAAAACGGATTCAAAATG
ACCCTTTCCCGCAAGGGACGGCGTTACAGAAATCTGGAGCAGGAGGGCTTCCCAAAGGGA
ACCCTTTCCCGCAAGGGACGGCGTTACAGAAATCTGGAGCAGGAGGGCTTCCCAGAGGGA
GTTACGCATTGCAAGGAGTGAGACCGGGACAGATCCTGATGTAAAAACGGATTCAAAATG
ACCCTTTCCCGCAAGGGACGGCGTTACAGAGATCTGGAGCAGGAGGGCTTCCCAAAGGGA
ACCCTTTCCCGCAAGGGACGGCGTTACAGAGATCTGGAGCAGGCGGGCTTCCCAGAGGGA
ACCCTTTCCCGCAAGGGACGGCGTTACAGAAATCTGGAGCAGGAGGGCTTCCCAAAGGGA
ACCCTTTCCCGCAAGGGACGGCGTTACAGAGATCTGGAGCAGGCGGGCTTCCCAGAGGGA
GTTACGCATTAACCTAAGTGAGACCGGGACAGATCCTGATGTAAAAATGGATTCAAAATG
GTTACGCATTAACCTAAGTGAGACCGGGACAGACCCTAGCAGAAAAACGGATTCAAAATG
ATTCCTATCCTTCTGCCACCCCTCTTACCTCCTAGAGTTACTTCAATATTGCATAAGACG
GGATTAGCTACCTCATAGCCCCTTGCATTCTCGGGTACCGTAACAGTGCAGTGCGGAGCA
GGATTAGCTACCTCATAGCCCCTTGCATTCTTGGGTACCGTAACAGTGCACTGCGGAGCA
ATTCCTATCCTTCTGCCACCCCTCTTACCTCCTAGAGTTACTTCAATATTGCATAAGACG
GGATTAGCTACCTCATAGCCCCTTGCATTCTTGGGTACCGTAACAGTGCACTGCGGAGCA
GGATTAGCTACCTCATAGCCCCTTGCATTCTTGGGTACCGTAACAGTGCACTGCGGAGCA
GGATTAGCTACCTCATAGCCCCTTGCATTCTCGGGTACCGTAACAGTGCAGTGCGGAGCA
GGATTAGCTACCTCATAGCCCCTTGCATTCTCGGGTACCGTAACAGTGCAGTGCGGAGCA
GGATTAGCTACCTCATAGCCTCTTGCGTTCTCGGGTACCGTAACGGCGCAGTGCGGAGCA
GGATTAGCTACCTCATAGCCCCTTGCATTCTTGGGTACCGTAACAGTGCAGTGCGGAGCA
ATTCCTATCCTTCTGCCACCCCTCTCATTCTTGGGAGTTACTTCAATATTGCATAAGACG
GGATTAGCTACCTCATAGCCCCTTGCATTCTTGGGTACCGTAACAGTGCACTGCGGAGCA
GGATTAGCTACCTCATAGCCCCTTGCATTCTTGGGTACCGTAACAGTGCACTGCGGAGCA
GGATTAGCTACCTCATAGCCCCTTGCATTCTTGGGTACCGTAACAGTGCACTGCGGAGCA
GGATTAGCTACCTCATAGCCTCTTGCATTCTCGGGTACCGTAACAGTGCAGTGCGGAGCA
ATTCCTATCCTTCTGCCACCCCTCTCATTCTTGGGAGTTACTTCAATATTGCATAAGACG
ATTCCTATCCTTCTGCCATATGCCTTACCTCCTAGAGTTACTTCAATATTGCATAAGACG
ATTCCTATCCTTCTGCCACCCCTCTTACCTCCTAGAGTTACTTCAATATTGCATAAGACG
ATTCCTATCCTTCTGCCACCCCTCTTACCTCCTAGAGTTACTTCAATATTGCATAAGACG
ATTCCTATCCTTCTGCCACCCCTCTTACCTCCTAGAGTTACTTCAATATTGCATAAGACG
ATTCCTATCCTTCTGCCACCCCTCTCATCTCCTAGAGTTACTTCAATATTGCATAAGACG
GGATTAGCTACCTCATAGCCCCTTGCATTCTCGGGTACCGTAACAGTGCAGTGCGGAGCA
ATTCCTATCCTTCTGCCATATGCCTTACCTCCTAGAGTTACTTCAATATTGCATAAGACG
GGATTAGCTACCTCATAGCCCCTTGCATTCTCGGGTACCGTAACAGTGCAGTGCGGAGCA
ATTCCTATCCTTCTGCCACCCCTCTCATTCTTGGGAGTTACTTCAATATTGCATAAGACG
GGATTAGCTACCTCATAGCCTCTTGCATTCTCGGGTACCGTAACAGTGCAGTGCGGAGCA
ATTCCTATCCTTCTGCCATATGCCTTACCTCCTAGAGTTACTTTAATATTGCATAAGACG
GGATTAGCTACCTCATAGCCCCTTGCATTCTCGGGTACCGTAACAGTGCAGTGCGGAGCA
GGATTAGCTACCTCATAGCCTCTTGCATTCTCGGGTACCGTAACAGTGCAGTGCGGAGCA
ATTCCTATCCTTCTGCCACCCCTCTTACCTCCTAAAGTTACTTCAATATTGCGCGGGATG
GGATTAGCTACCTCATAGCCCCTTGCATTCTCGGGTACCGTAACAGTGCAGTGCGGAGCA
ATTCCTATCCTTCTGCCATATGCCTTACCTCCTAGAGTTACTTTAATATTGCATAAGACG
GGATTAGCTACCTCATAGCCTCTTGCGTTCTCGGGTACCGTAACGGCGCAGTGCGGAGCA
ATTCCTATCCTTCTGCCACCCCTCTCATTCTTGGGAGTTACTTCAATATTGCATAAGACG
GGATTAGCTACCTCATAGCCCCTTGCATTCTTGGGTACCGTAACAGTGCACTGCGGAGCA
GGATTAGCTACCTCATAGCCCCTTGCATTCTTGGGTACCGTAACAGTGCAGTGCGGAGCA
GGATTAGCTACCTCATAGCCCCTTGCATTCTTGGGTACCGTAACAGTGCACTGCGGAGCA
ATTCCTATCCTTCTGCCACCCCTCTTACCTCCTAGAGTTACTTCAATATTGCATAAGACG
ATTCCTATCCTTCTGCCACCCCTCTTACCTCCTAGAGTTACTTCAATATTGCATAAGACG
ATTCCTATCCTTCTGCCACCCCTCTTACCTCCTAGAGTTACTTCAATATTGCATAAGACG
GGATTAGCTACCTCATAGCCCCTTGCATTCTCGGGTACCGTAACAGTGCAGTGCGGAGCA
GGATTAGCTACCTCATAGCCTCTTGCGTTCTCGGGTACCGTAACGGCGCAGTGCGGAGCA
ATTCCTATCCTTCTGCCACCCCTCTTACCTCCTAGAGTTACTTCAATATTGCATAAGACG
GGATTAGCTACCTCATAGCCCCTTGCATTCTCGGGTACCGTAACAGTGCAGTGCGGAGCA
GGATTAGCTACCTCATAGCCCCTTGCATTCTTGGGTACCGTAACAGTGCAGTGCGGAGCA
GGATTAGCTACCTCATAGCCCCTTGCATTCTCGGGTACCGTAACAGTGCAGTGCGGAGCA
GGATTAGCTACCTCATAGCCCCTTGCATTCTTGGGTACCGTAACAGTGCAGTGCGGAGCA
ATTCCTATCCTTCTGCCATATGCCTTACCTCCTAGAGTTACTTCAATATTGCATAAGACG
ATTCCTATCCTTCTGCCATATGCCTTACCTCCTAGAGTTACTTCAATATTGCATAAGACG
TATTACCGTTAGCAAAAAACGAAGGTTGTTGCTGCTCGGTATTAGAAGAGAGATGGCCCA
TGACACCGTTAGTGGGATGCGCGAGGTGTTGCCATGTAATTTCAAGCAAATTGATACCCA
CGACACCGTTAGTGGGGTGCACGAAGTGTTGCCATGTAACTCCAAGCAAATTGATACCCA
TATTACCGTTAGCAAAAAGCGAAGGTCGTTGCTGCTCGGTATTAGAAGTGAGATGGTTTG
CGACACCGTTAGTGGGGTGCACGAAGTGTTGCCATGTAACTCCAAGCAAATTGATACCCA
CGACACCGTTAGTGGGGTGCACGAAGTGTTGCCATGTAACTCCAAGCAAATTGATACCCA
CGACACCGTTAGTGGGATGCGCGAGGTGTTGCCATGTAATTTCAAGCAAATTGATACCCA
CGACACCGTTAGTGGGATGCGCGAGGTGTTGCCATGTAATTTCAAGCAAATTGATACCCA
CGACACCGTTAGTGGGATGCGCGAGGTGTTGCCATGTAATTTCAAGCAAATTGATACCCA
CGACACCGTTAGTGGGATGCGCGAGGTGTTGCCATGTAATTTCGGAAAAATTGATACCCA
TATTACCGTTAGCAAAAAACGAAGGTTGTTGCTGCTCGGTATTAGAAGAGAGATGGCCCA
CGACACCGTTAGTGGGGTGCACGAAGTGTTGCCATGTAACTCCAAGCAAATTGATACCCA
CGACACCGTTAGTGGGGTGCACGAAGTGTTGCCATGTAACTCCAAGCAAATTGATACCCA
CGACACCGTTAGTGGGGTGCACGAAGTGTTGCCATGTAACTCCAAGCAAATTGATACCCA
CGACACCGTTAGTGGGATGCGCGAGGTGTTGCCATGTAATTTCAAGCAAATTGATACCCA
TATTACCGTTAGCAAAAAGCGAAGGTTGTTGCTGCTCGGTATTAGAAGAGAGATGGTTTG
TATTGTTTCCGACAAAAAACGAAGGTTTCATTTGCTCGGTATTAGAAGAGAGATGGCCCA
TATTACCGTTAGCAAAAAACGAAGGTTGTTGCTGCTCGGTATTAGAAGAGAGATGGCCCA
TATTACCGTTAGCAAAAAGCGAAGGTTGTTGCTGCTCGGTATTAGAAGAGAGATGGTTTG
TATTACCGTTAGCAAAAAGCGAAGGTTGTTGCTGCTCGGTATTAGAAGAGAGATGGTTTG
TATTACCGTTAGCAAAAAGCGAAGGTTGTTGCTGCTCGGTATTAGAAGAGAGATGGTTTG
CGACACCGTTAGTGGGATGCGCGAGGTGTTGCCATGTAATTTCAAGCAAATTGATACCCA
TATTGTTTCCGACAAAAAACGAAGGTTTCATTTGCTCGGTATTAGAAGAGAGATGGCCCA
CGACACCGTTAGTGGGATGCGCGAGGTGTTGCCATGTAATTTCAAGCAAATTGATACCCA
TATTACCGTTAGCAAAAAGCGAAGGTTGTTGCTGCTCGGTATTAGAAGAGAGATGGTTTG
CGACACCGTTAGTGGGATGCGCGAGGTGTTGCCATGTAATTTCAAGCAAATTGATACCCA
TATTGTTTCCGACAAAAAGTGAAGGTTTCATTTGCTCGGTATTAGAAGAGAGATGGTTTG
CGACACCGTTAGTGGGATGCGCGAGGTGTTGCCATGTAATTTCAAGCAAATTGATACCCA
CGACACCGTTAGTGGGATGCGCGAGGTGTTGCCATGTAATTTCAAGCAAATTGATACCCA
TATTACCGTTAGCAAAAAGCGAAGGTTGTTGCTGCTCGGTATTAGAAGTGAGATGGTTTG
CGACACCGTTAGTGGGATGCGCGAGGTGTTGCCATGTAATTTCAAGCAAATTGATACCCA
TATTGTTTCCGACAAAAAGTGAAGGTTTCATTTGCTCGGTATTAGAAGAGAGATGGTTTG
CGACACCGTTAGTGGGATGCGCGAGGTGTTGCCATGTAATTTCAAGCAAATTGATACCCA
TATTACCGTTAGCAAAAAGCGAAGGTCGTTGCTGCGTAACTCCAAGCAAAAGATGGTTTG
CGACACCGTTAGTGGGGTGCACGAAGTGTTGCCATGTAACTCCAAGCAAATTGATACCCA
CGACACCGTTAGTGGGATGCGCGAGGTGTTGCCATGTAATTTCGGAAAAATTGATACCCA
CGACACCGTTAGTGGGGTGCACGAAGTGTTGCCATGTAACTCCAAGCAAATTGATACCCA
TATTACCGTTAGCAAAAAGCGAAGGTTGTTGCTGCTCGGTATTAGAAGAGAGATGGTTTG
TATTACCGTTAGCAAAAAGCGAAGGTTGTTGCTGCTCGGTATTAGAAGAGAGATGGTTTG
TATTACCGTTAGCAAAAAACGAAGGTTGTTGCTGCTCGGTATTAGAAGAGAGATGGCCCA
CGACACCGTTAGTGGGATGCGCGAGGTGTTGCCATGTAATTTCAAGCAAATTGATACCCA
CGACACCGTTAGTGGGATGCGCGAGGTGTTGCCATGTAATTTCAAGCAAATTGATACCCA
TATTACCGTTAGCAAAAAGCGAAGGTTGTTGCTGCTCGGTATTAGAAGAGAGATGGTTTG
CGACACCGTTAGTGGGATGCGCGAGGTGTTGCCATGTAATTTCAAGCAAATTGATACCCA
CGACACCGTTAGTGGGATGCGCGAGGTGTTGCCATGTAATTTCGGAAAAATTGATACCCA
CGACACCGTTAGTGGGATGCGCGAGGTGTTGCCATGTAATTTCAAGCAAATTGATACCCA
CGACACCGTTAGTGGGATGCGCGAGGTGTTGCCATGTAATTTCGGAAAAATTGATACCCA
TATTGTTTCCGACAAAAAGCGAAGGTCTCATTTGCTCGGTATTAGAAGTGAGATGGTTTG
TATTGTTTCCGACAAAAAACGAAGGTTTCATTTGCTCGGTATTAGAAGAGAGATGGCCCA
TACACGCATATAGGTTCTACATTTCTACTTCTAGCCTCAGAATCCATGAGTCCACTTCTT
TACACGCGAGCGTAACTTGTGCCATGGTCTCTAGCCTCAACGGCCGCAGATTAGTTCTCT
TACACGCGAGCGTAACTTGTGCCATGGTCTCTAGCCTCAACGGCCGCAGACTAGTCCTCC
GGTCTATATATAGGTTCTACATTTCTACTCTCGACTTTAGAATTCATGAGTCCACTTCTT
TACACGCGAGCGTAACTTGTGCCATGGTCTCTAGCCTCAACGGCCGCAGACTAGTCCTCC
TACACGCGAGCGTAACTTGTGCCATGGTCTCTAGCCTCAACGGCCGCAGACTAGTCCTCC
TACACGCGAGCGTAACTTGTGCCATGGTCTCTAGCCTCAACGGCCGCAGATTAGTTCTCT
TACACGCGAGCGTAACTTGTGCCATGGTCTCTAGCCTCAACGGCCGCAGATTAGTTCTCT
TACACGCGAGCGTAACTTGTGCCATGATCTCTAGTCTCAACGGCCGCAGATTAGTTCTCT
TACACGCGAGCGTAACTTGTGCCATGGTCTCTAGTCTCAACGGCCGCAGATTAGTTCTCT
TACACGCATATAGGTTCTACATTTCTACTTCTAGCCTCAGAATCCATGAGTCCACTTCTT
TACACGCGAGCGTAACTTGTGCCATGGTCTCTAGCCTCAACGGCCGCAGACTAGTCCTCC
TACACGCGAGCGTAACTTGTGCCATGGTCTCTAGCCTCAACGGCCGCAGACTAGTCCTCC
TACACGCGAGCGTAACTTGTGCCATGGTCTCTAGCCTCAACGGCCGCAGACTAGTCCTCC
TACACGCGAGCGTAACTTGTGCCATGATCTCTAGCCTCAACGGCCGCAGATTAGTTCTCT
GGTCTATATATAGGTTCTACATTTCTACTCTCGACTCTAGAATCCATGAGTCCACTTCTT
TACACGCATATAGGTTCTACATTTCTACTTCTAGCCTCAGAATCCATGAGTCCACTTCTT
TACACGCATATAGGTTCTACATTTCTACTTCTAGCCTCAGAATCCATGAGTCCACTTCTT
GGTCTATATATAGGTTCTACATTTCTACTCTCGACTCTAGAATCCATGAGTCCACTTCTT
GGTCTATATATAGGTTCTACATTTCTACTCTCGACTCTAGAATCCATGAGTCCACTTCTT
GGTCTATATATAGGTTCTACATTTCTACTCTCGACTCTAGAATCCATGAGTCCACTTCTT
TACACGCGAGCGTAACTTGTGCCATGGTCTCTAGCCTCAACGGCCGCAGATTAGTTCTCT
TACACGCATATAGGTTCTACATTTCTACTTCTAGCCTCAGAATCCATGAGTCCACTTCTT
TACACGCGAGCGTAACTTGTGCCATGGTCTCTAGCCTCAACGGCCGCAGATTAGTTCTCT
GGTCTATATATAGGTTCTACATTTCTACTCTCGACTCTAGAATCCATGAGTCCACTTCTT
TACACGCGAGCGTAACTTGTGCCATGATCTCTAGCCTCAACGGCCGCAGATTAGTTCTCT
GGTCTATATATAGGTTCTACATTTCTACTCTCGACTCTTGAATCCATGAGTCCACTTCTT
TACACGCGAGCGTAACTTGTGCCATGATCTCTAGCCTCAACGGCCGCAGATTAGTTCTCT
TACACGCGAGCGTAACTTGTGCCATGATCTCTAGCCTCAACGGCCGCAGATTAGTTCTCT
GGTCTATATATAGGTTCTACATTTCTACTCTCGACTCTAGAATCCATGAGTCCACTTCTT
TACACGCGAGCGTAACTTGTGCCATGATCTCTAGCCTCAACGGCCGCAGATTAGTTCTCT
GGTCTATATATAGGTTCTACATTTCTACTCTCGACTCTTGAATCCATGAGTCCACTTCTT
TACACGCGAGCGTAACTTGTGCCATGATCTCTAGTCTCAACGGCCGCAGATTAGTTCTCT
GGTCTATATATAGGTTCTACATTTCTACTCTCGACTTTAGAATTCATGAGTCCACTTCTT
TACACGCGAGCGTAACTTGTGCCATGGTCTCTAGCCTCAACGGCCGCAGACTAGTCCTCC
TACACGCGAGCGTAACTTGTGCCATGGTCTCTAGTCTCAACGGCTGCAGATTAGTTCTCT
TACACGCGAGCGTAACTTGTGCCATGGTCTCTAGCCTCAACGGCCGCAGACTAGTCCTCC
GGTCTATATATAGGTTCTACATTTCTACTCTCGACTCTAGAATCCATGAGTCCACTTCTT
GGTCTATATATAGGTTCTACATTTCTACTCTCGACTCTAGAATCCATGAGTCCACTTCTT
TACACGCATATAGGTTCTACATTTCTACTTCTAGCCTCAGAATCCATGAGTCCACTTCTT
TACACGCGAGCGTAACTCGTGCCATGGTCTCTAGCCTCAACGGCCGCAGATTAGTTCTCT
TACACGCGAGCGTAACTCGTGCCATGGTCTCTAGCCTCAACGGCCGCAGATTAGTTCTCT
GGTCTATATATAGGTTCTACATTTCTACTCTCGACTCTAGAATCCATGAGTCCACTTCTT
TACACGCGAGCGTAACTTGTGCCATGATCTCTAGCCTCAACGGCCGCAGATTAGTTCTCT
TACACGCGAGCGTAACTTGTGCCATGGTCTCTAGTCTCAACGGCCGCAGATTAGTTCTCT
TACACGCGAGCGTAACTCGTGCCATGGTCTCTAGCCTCAACGGCCGCAGATTAGTTCTCT
TACACGCGAGCGTAACTTGTGCCATGGTCTCTAGTCTCAACGGCCGCAGATTAGTTCTCT
GGTCTATATATAGGTTCTACATTTCTACTCTCGACTTTAGAATTCATGAGTCCACTTCTT
TACACGCATATAGGTTCTACATTTCTACTTCTAGCCTCAGAATCCATGAGTCCACTTCTT
CCGTTGCAGCATCAGCAGCTGGGTGAGGAGGATAAGTCGGGAAAAGTTACTTTGACTATA
TTACCGTCATACACGCTATAAGACGAAGAGGATAAGTCGAACGGGAATATCTTGACATCC
TTACCATCATACACTTTATAAAACGAAGAGGATAAGTCAAACGGGAAAATCTTGACATCC
CCGTTGTAGCATCAGCAGCTGGGTGAGAGGATCGGACTGCGAAAAGTTACTTTGACTATA
TTACCATCATACACTTTATAAAACGAAGAGGATAAGTCAAACGGGAAAATCTTGACATCC
TTACCATCATACACTTTATAAAACGAAGAGGATAAGTCAAACGGGAAAATCTTGACATCC
TTACCGTCATACACGCTATAAGACGAAGAGGATAAGTCGAACGGGAATATCTTGACATCC
TTACCGTCATACACGCTATAAGACGAAGAGGATAAGTCGAACGGGAATATCTTGACATCC
TTACCGTCATTCACGCTATAAGACGAAGAGGATAAGTCGAACGGGAATTTCTTGACATCC
TTACCGTCATTCACGCTATAAGACGAAGAGGATAAGTCGAACGGGAATTTCTTGACATCC
CCGTTGCAGCATCAGCAGCTGGGTGAGGAGGATAAGTCGGGAAAAGTTACTTTGACTATA
TTACCATCATACACTTTATAAAACGAAGAGGATAAGTCAAACGGGAAAATCTTGACATCC
TTACCATCATACACTTTATAAAACGAAGAGGATAAGTCAAACGGGAAAATCTTGACATCC
TTACCATCATACACTTTATAAAACGAAGAGGATAAGTCAAACGGGAAAATCTTGACATCC
TTACCGTCATACACGCTATAAGACGAAGAGGATAAGTCGAACGGGAATATCTTGACATCC
CCGTTGTAGCATCAGCAGCTGGGTTAGAGGATCGGACTGGGAAAAGTTACTTTGACTATA
CCGTTGCAGCATCAGCAGCTGGGTGAGGAGGATAAGTCGGGAAAAGTTACTCAAGTTATA
CCGTTGCAGCATCAGCAGCTGGGTGAGGAGGATAAGTCGGGAAAAGTTACTTTGACTATA
CCGTTGTAGCATCAGCAGCTGGGTTAGAGGATCGGACTGGGAAAAGTTACTTTGACTATA
CCGTTGTAGCATCAGCAGCTGGGTTAGAGGATCGGACTGGGAAAAGTTACTTTGACTATA
CCGTTGTAGCATCAGCAGCTGGGTTAGAGGATCGGACTGGGAAAAGTTACTTTGACTATA
TTACCGTCATACACGCTATAAGACGAAGAGGATAAGTCGAACGGGAATATCTTGACATCC
CCGTTGCAGCATCAGCAGCTGGGTGAGGAGGATAAGTCGGGAAAAGTTACTCAAGTTATA
TTACCGTCATACACGCTATAAGACGAAGAGGATAAGTCGCGAGGGAATATCTTGACATCC
CCGTTGTAGCATCAGCAGCTGGGTTAGAGGATCGGACTGGGAAAAGTTACTTTGACTATA
TTACCGTCATACACGCTATAAGACGAAGAGGATAAGTCGAACGGGAATATCTTGACATCC
CCGTTGCAGCATCAGCAGCTGGGTGTGAGAATCGGACTGGGAAAAGTTACTCAAGTTATA
TTACCGTCATACACGCTATAAGACGAAGAGGATAAGTCGAACGGGAATATCTTGACATCC
TTACCGTCATACACGCTATAAGACGAAGAGGATAAGTCGAACGGGAATATCTTGACATCC
CCGTTGCAGCATCAGCAGCTGGGTGAGAGAATCGGACTGGGAAAAGTTACTTTGACTATA
TTACCGTCATACACGCTATAAGACGAAGAGGATAAGTCGAACGGGAATATCTTGACATCC
CCGTTGCAGCATCAGCAGCTGGGTGTGAGAATCGGACTGGGAAAAGTTACTCAAGTTATA
TTACCGTCATTCACGCTATAAGACGAAGAGGATAAGTCGAACGGGAATTTCTTGACATCC
CCGTTGTAGCATCAGCAGCTGGGTGAGAGGATCGGACTGCGAAAAGTTACTTTGACTATA
TTACCATCATACACTTTATAAAACGAAGAGGATAAGTCAAACGGGAAAATCTTGACATCC
TTACCGTCATTCACGCTATAAGACGAAGAGGATAAGTCGAACGGGAATTTCTTGACATCC
TTACCATCATACACTTTATAAAACGAAGAGGATAAGTCAAACGGGAAAATCTTGACATCC
CCGTTGTAGCATCAGCAGCTGGGTTAGAGGATCGGACTGGGAAAAGTTACTTTGACTATA
CCGTTGTAGCATCAGCAGCTGGGTTAGAGGATCGGACTGGGAAAAGTTACTTTGACTATA
CCGTTGCAGCATCAGCAGCTGGGTGAGGAGGATAAGTCGGGAAAAGTTACTTTGACTATA
TTACCGTCATACACGCTATAAGACGAAGAGGATAAGTCGAACGGGAATATCTTGACATCC
TTACCGTCATACACGCTATAAGACGAAGAGGATAAGTCGAACGGGAATTTCTTGACATCC
CCGTTGTAGCATCAGCAGCTGGGTTAGAGGATCGGACTGGGAAAAGTTACTTTGACTATA
TTACCGTCATACACGCTATAAGACGAAGAGGATAAGTCGAACGGGAATATCTTGACATCC
TTACCGTCATTCACGCTATAAGACGAAGAGGATAAGTCGAACGGGAATTTCTTGACATCC
TTACCGTCATACACGCTATAAGACGAAGAGGATAAGTCGAACGGGAATATCTTGACATCC
TTACCGTCATTCACGCTATAAGACGAAGAGGATAAGTCGAACGGGAATTTCTTGACATCC
CCGTTGTAGCATCAGCAGCTGGGTGAGAGGATCGGACTGCGAAAAGTTACTCAAGTTATA
CCGTTGCAGCATCAGCAGCTGGGTGAGGAGGATAAGTCGGGAAAAGTTACTCAAGTTATA
AGTGATACGCTGGCAACATAGTGGGCTAATCTGTGTTTACACCAGGTTAAAGTATATAGT
TACATCGTCTCAAATGCGCGACAGGTCGGCCTGTGTTGGAGTTGAAAAACGTCTCCCGAC
TACATCGTCTCAAATGCGCGACAAGTCGGCCTGTGTTGGAGTTGAAAAACGTCTCCCGAC
AGTGATACGCTGGCTACATAGTGGACTAATCTGTGTTTACACCAGGTTGAAGTATATAGT
TACATCGTCTCAAATGCGCGACAAGTCGGCCTGTGTTGGAGTTGAAAAACGTCTCCCGAC
TACATCGTCTCAAATGCGCGACAAGTCGGCCTGTGTTGGAGTTGAAAAACGTCTCCCGAC
TACATCGTCTCAAATGCGCGACAGGTCGGCCTGTGTTGGAGTTGAAAAACGTCTCCCGAC
TACATCGTCTCAAATGCGCGACAGGTCGGCCTGTGTTGGAGTTGAAAAACGTCTCCCGAC
TACATCGTCTCAAATGCGCGACAGGTCGGCTTGTATTGGAGTTGAAAAACGTCTCCCGAC
TACATCGTCTCAAATGTGCGACAGGTCGGCTTGTATTGGAGTTGAAAAACGTCTCCCGAC
AGTGATACGCTGGCAACATAGTGGGCTAATCTGTGTTTACACCAGGTTAAAGTATATAGT
TACATCGTCTCAAATGCGCGACAAGTCGGCCTGTGTTGGAGTTGAAAAACGTCTCCCGAC
TACATCGTCTCAAATGCGCGACAAGTCGGCCTGTGTTGGAGTTGAAAAACGTCTCCCGAC
TACATCGTCTCAAATGCGCGACAAGTCGGCCTGTGTTGGAGTTGAAAAACGTCTCCCGAC
TACATCGTCTCAAATGCGCGACAGGTCGGCCTGTATTGGAGTTGAAAAACGTCTCCCGAC
AGTGATACGCTGGCTACATAGTGGGCTAATCTGTGTTTACACCAGGTTAAAGTATATAGT
AGTGATACGCTGGCAACATAGTGGGCTAATCCACACCTACACCAGGTTAAAGTATATAGT
AGTGATACGCTGGCAACATAGTGGGCTAATCTGTGTTTACACCAGGTTAAAGTATATAGT
AGTGATACGCTGGCTACATAGTGGGCTAATCTGTGTTTACACCAGGTTAAAGTATATAGT
AGTGATACGCTGGCTACATAGTGGGCTAATCTGTGTTTACACCAGGTTAAAGTATATAGT
AGTGATACGCTGGCTACATAGTGGGCTAATCTGTGTTTACACCAGGTTAAAGTATATAGT
TACATCGTCTCAAATGCGCGACAGGTCGGCCTGTGTTGGAGTTGAAAAACGTCTCCCGAC
AGTGATACGCTGGCAACATAGTGGGCTAATCCACACCTACACCAGGTTAAAGTATATAGT
TACATCGTCTCAAATGCGCGACAGGTCGGCCTGTGTTGGAGTTGAAAAACGTCTCCCGAC
AGTGATACGCTGGCTACATAGTGGGCTAATCTGTGTTTACACCAGGTTAAAGTATATAGT
TACATCGTCTCAAATGCGCGACAGGTCGGCCTGTATTGGAGTTGAAAAACGTCTCCCGAC
AGTGATACGCTGGCTACATAGTGGGCTAATCCACACCTACACCAGGTTAAAGTATATAGT
TACATCGTCTCAAATGCGCGACAGGTCGGCCTGTGTTGGAGTTGAAAAACGTCTCCCGAC
TACATCGTCTCAAATGCGCGACAGGTCGGCCTGTATTGGAGTTGAAAAACGTCTCCCGAC
AGTGATACGCTGGCTACATAGTGGGCTAATCTGTGTTTACACCAGGTTAAAGTATATAGT
TACATCGTCTCAAATGCGCGACAGGTCGGCCTGTGTTGGAGTTGAAAAACGTCTCCCGAC
AGTGATACGCTGGCTACATAGTGGGCTAATCCACACCTACACCAGGTTAAAGTATATAGT
TACATCGTCTCAAATGCGCGACAGGTCGGCTTGTATTGGAGTTGAAAAACGTCTCCCGAC
AGTGATACGCTGGCTACATAGTGGACTAATCTGTGTTTACACCAGGTTGAAGTATATAGT
TACATCGTCTCAAATGCGCGACAAGTCGGCCTGTGTTGGAGTTGAAAAACGTCTCCCGAC
TACATCGTCTCAAATGTGCGACAGGTCGGCTTGTATTGGAGTTGAAAAACGTCTCCCGAC
TACATCGTCTCAAATGCGCGACAAGTCGGCCTGTGTTGGAGTTGAAAAACGTCTCCCGAC
AGTGATACGCTGGCTACATAGTGGGCTAATCTGTGTTTACACCAGGTTAAAGTATATAGT
AGTGATACGCTGGCTACATAGTGGGCTAATCTGTGTTTACACCAGGTTAAAGTATATAGT
AGTGATACGCTGGCAACATAGTGGGCTAATCTGTGTTTACACCAGGTTAAAGTATATAGT
TACATCGTCTCAAATGCGCGACAGGTCGGCCTGTGTTGGAGTTGAAAAACGTCTCCCGAC
TACATCGTCTCAAATGCGCGACAGGTCGGCTTGTATTGGAGTTGAAAAACGTCTCCCGAC
AGTGATACGCTGGCTACATAGTGGGCTAATCTGTGTTTACACCAGGTTAAAGTATATAGT
TACATCGTCTCAAATGCGCGACAGGTCGGCCTGTGTTGGAGTTGAAAAACGTCTCCCGAC
TACATCGTCTCAAATGTGCGACAGGTCGGCTTGTATTGGAGTTGAAAAACGTCTCCCGAC
TACATCGTCTCAAATGCGCGACAGGTCGGCCTGTGTTGGAGTTGAAAAACGTCTCCCGAC
TACATCGTCTCAAATGTGCGACAGGTCGGCTTGTATTGGAGTTGAAAAACGTCTCCCGAC
AGTGATACGCTGGCTACATAGTGGACTAATCCACACCTACACCAGGTTGAAGTATATAGT
AGTGATACGCTGGCAACATAGTGGGCTAATCCACACCTACACCAGGTTAAAGTATATAGT
TTACCACGTTTAACAACTTCTATCTCTGTTGAAACATCGTTCCATACCACACGAAAATGA
CCTATTCGTTTGGTGGAAGCACTCTCTGTCGAAACATCGTTCCTGGATGTTTAAAAATGA
CCTATTCGTTTGGTGGAAGCACTCTCTGTTGAAACATCGTTCCTGGATGTTTAAAAATGA
TTACCATACCCAACAGCTTCTACTCTCAGCAGTTCATCGTTCCTGGATGTTTAAAAATGA
CCTATTCGTTTGGTGGAAGCACTCTCTGTTGAAACATCGTTCCTGGATGTTTAAAAATGA
CCTATTCGTTTGGTGGAAGCACTCTCTGTTGAAACATCGTTCCTGGATGTTTAAAAATGA
CCTATTCGTTTGGTGGAAGCACTCTCTGTCGAAACATCGTTCCTGGATGTTTAAAAATGA
CCTATTCGTTTGGTGGAAGCACTCTCTGTCGAAACATCGTTCCTGGATGTTTAAAAATGA
CCTATTCGTTTGACAGCTTCTACTCTTAGCAAAACATCGTTCCATACCACACGAAAATGA
CCTATTCGTTTGGTGGAAGTACTCTCTGTCGAAACATCGTTCCTGGATGTTTAAAAATGA
TTACCACGTTTAACAACTTCTACTCTTAGCAAAACATCGTTCCATGACACACGAAAATGA
CCTATTCGTTTGGTGGAAGCACTCTCTGTTGAAACATCGTTCCTGGATGTTTAAAAATGA
CCTATTCGTTTGGTGGAAGCACTCTCTGTTGAAACATCGTTCCTGGATGTTTAAAAATGA
CCTATTCGTTTGGTGGAAGCACTCTCTGTTGAAACATCGTTCCTGGATGTTTAAAAATGA
CCTATTCGTTTGACAGCTTCTACTCTTAGCAGTTTGCTGCCTTATACCACACGAGGGCAG
TTACCATACCCAACAGCTTCTACTCTTAGCAAAACATCGTTCCATACCACACGAAAATGA
TTACCACGTTTAACAACTTCTACTCTTAGCAGTTTGCTACCTTATACCACACGGGGGCAG
TTACCACGTTTAACAACTTCTACTCTTAGCAAAACATCGTTCCATACCACACGAAAATGA
TTACCATACCCAACAGCTTCTACTCTTAGCAAAACATCGTTCCATACCACACGAAAATGA
CCTATTCGTTTGGTGGAAGCACTCTCTGTCGAAACATCGTTCCTGGATGTTTAAAAATGA
TTACCATACCCAACAGCTTCTACTCTTAGCAAAACATCGTTCCATACCACACGAAAATGA
CCTATTCGTTTGGTGGAAGCACTCTCTGTCGAAACATCGTTCCTGGATGTTTAAAAATGA
TTACCACGTTTAACAACTTCTACTCTTAGCAGTTTGCTACCTTATACCACACGGGGGCAG
CCTATTCGTTTGGTGGAAGCACTCTCTGTCGAAACATCGTTCCTGGATGTTTAAAAATGA
TTACCATACCCAACAGCAGCACTTCTTAGCAAAACATCGTTCCATGACACACGAAAATGA
CCTATTCGTTTGACAGCTTCTACTCTTAGCAGTTTGCTGCCTTATACCACACGAGGGCAG
TTACCATACCCAACAACTTCTACTCTTAGCAGTTTGCTACCTTATACCACACGGGGGCAG
CCTATTCGTTTGGTGGAAGCACTCTCTGTCGAAACATCGTTCCTGGATGTTTAAAAATGA
CCTATTCGTTTGACAGCTTCTACTCTTAGCAGTTTGCTGCCTTATACCACACGAGGGCAG
TTACCATACCCAACAACTTCTACTCTTAGCAAAACATCGTTCCATACCACACGAAAATGA
CCTATTCGTTTGACAGCTTCTACTCTTAGCAAAACATCGTTCCATACCACACGAAAATGA
TTACCATACCCAACAACTTCTACTCTTAGCAGTTTGCTACCTTATACCACACGGGGGCAG
CCTATTCGTTTGGTGGAAGTACTCTCTGTCGAAACATCGTTCCTGGATGTTTAAAAATGA
TTACCATACCCAACAGCTTCTACTCTCAGCAAAACATCGTTCCATACCACACGAAAATGA
CCTATTCGTTTGGTGGAAGCACTCTCTGTTGAAACATCGTTCCTGGATGTTTAAAAATGA
CCTATTCGTTTGGTGGAAGTACTCTCTGTCGAAACATCGTTCCTGGATGTTTAAAAATGA
CCTATTCGTTTGGTGGAAGCACTCTCTGTTGAAACATCGTTCCTGGATGTTTAAAAATGA
CCTATTCGTTTGGTGGAAGCACTCTCTGTCGAAACATCGTTCCTGGATGTTTAAAAATGA
CCTATTCGTTTGGTGGAAGCACTCTCTGTCGAAACATCGTTCCTGGATGTTTAAAAATGA
TTACCACGTTTAACAACTTCTACTCTTAGCAAAACATCGTTCCATACCACACGAAAATGA
CCTATTCGTTTGGTGGAAGCACTCTCTGTCGAAACATCGTTCCTGGATGTTTAAAAATGA
CCTATTCGTTTGGTGGAAGTACTCTCTGTCGAAACATCGTTCCTGGATGTTTAAAAATGA
TTACCATACCCAACAGCTTCTACTCTTAGCAAAACATCGTTCCATACCACACGAAAATGA
CCTATTCGTTTGACAGCTTCTACTCTTAGCAAAACATCGTTCCATACCACACGAAAATGA
CCTATTCGTTTGGTGGAAGTACTCTCTGTCGAAACATCGTTCCTGGATGTTTAAAAATGA
CCTATTCGTTTGGTGGAAGCACTCTCTGTCGAAACATCGTTCCTGGATGTTTAAAAATGA
CCTATTCGTTTGGTGGAAGTACTCTCTGTCGAAACATCGTTCCTGGATGTTTAAAAATGA
TTACCATACCCAACAGCTTCTACTCTCAGCAGTTTGCTGCCTTATACCACACGGGGGCAG
TTACCACGTTTAACAACTTCTACTCTTAGCAGTTTGCTACCTTATACCACACGGGGGCAG
ATTTACACGGTATGATTTACGTGTGGGCACATAAATTATGGTTTCCCTGGTGCCATGGGG
TCGATTGTTACTTAGCCAACGTGTGGCTTTCGTCGCACCCAGCCTTTCATATTGGCTTGG
TCGATTGTTACTCAGCCAACGTGTGGCTTTCGTCGCACCCATCCTTTCATATTGGCTTGG
TCGATTGTTACTTAGCCAACGTGTGGCTTTCGTCGCACCCAGCCTTTCATATTGGCTTGG
TCGATTGTTACTCAGCCAACGTGTGGCTTTCGTCGCACCCATCCTTTCATATTGGCTTGG
TCGATTGTTACTCAGCCAACGTGTGGCTTTCGTCGCACCCATCCTTTCATATTGGCTTGG
TCGATTGTTACTTAGCCAACGTGTGGCTTTCGTCGCACCCATCCTTTCATATTGGCTTGG
TCGATTGTTACTTAGCCAACGTGTGGCTTTCGTCGCACCCATCCTTTCATATTGGCTTGG
ATTTACAAGGTATGATTTACGTGTGGGCACATAAATTATGGTTTCCCTGGTGCGATGGGG
TCGATTGTTACTTAGCCAACGTGTGGCTTTCGTCGCACCCAGCCTTTCATATTGGCTTGG
ATTTACACGGTATGATTTACGTGTGGGCACATAAATTATGGTTTCCCTGGTGCCATGGGG
TCGATTGTTACTCAGCCAACGTGTGGCTTTCGTCGCACCCATCCTTTCATATTGGCTTGG
TCGATTGTTACTCAGCCAACGTGTGGCTTTCGTCGCACCCATCCTTTCATATTGGCTTGG
TCGATTGTTACTCAGCCAACGTGTGGCTTTCGTCGCACCCATCCTTTCATATTGGCTTGG
ATTTACAAGGTATGATTTGTAAAAAAGCACATAAATTATGGTTTCCCTGGTGCGATGGGA
ATTTACAAGGTATGATTTACGTGTGGGCACATAAATTATGGTCTCCCTGGTGCGATGGGG
ATTTACACGGTATGATTTGTAAAAAAGCACATAAATTATGGTTTCCCTGGTGCCATGGGA
ATTTACACGGTATGATTTACGTGTGGGCACATAAATTATGGTTTCCCTGGTGCCATGGGG
ATTTACAAGGTATGATTTACGTGTGGGCACATAAATTATGGTCTCCCTGGTGCGATGGGG
TCGATTGTTACTTAGCCAACGTGTGGCTTTCGTCGCACCCATCCTTTCATATTGGCTTGG
ATTTACAAGGTATGATTTACGTGTGGGCACATAAATTATGGTCTCCCTGGTGCGATGGGG
TCGATTGTTACTTAGCCAACGTGTGGCTTTCGTCGCACCCATCCTTTCATATTGGCTTGG
ATTTACACGGTATGATTTGTAAAAAAGCACATAAATTATGGTTTCCCTGGTGCCATGGGA
TCGATTGTTACTTAGCCAACGTGTGGCTTTCGTCGCACCCATCCTTTCATATTGGCTTGG
ATTTACAAGGTATGATTTACGTGTGGGCACATAAATTATGGTTTCCCTGGTGCGATGGGG
ATTTACAAGGTATGATTTGTAAAAAAGCACATAAATTATGGTTTCCCTGGTGCGATGGGA
ATTTACACGGTATGATTTGTAAAAAAGCACATAAATTATGGTTTCCCTGGTGCCATGGGG
TCGATTGTTACTTAGCCAACGTGTGGCTTTCGTCGCACCCATCCTTTCATATTGGCTTGG
ATTTACAAGGTATGATTTGTAAAAAAGCACATAAATTATGGTTTCCCTGGTGCGATGGGA
ATTTACACGGTATGATTTACGTGTGGGCACATAAATTATGGTTTCCCTGGTGCCATGGAG
ATTTACAAGGTATGATTTACGTGTGGGCACATAAATTATGGTTTCCCTGGTGCGATGGGG
ATTTACACGGTATGATTTGTAAAAAAGCACATAAATTATGGTTTCCCTGGTGCCATGGGG
TCGATTGTTACTTAGCCAACGTGTGGCTTTCGTCGCACCCAGCCTTTCATATTGGCTTGG
ATTTACACGGTATGATTTACGTGTGGGCACATAAATTATGGTTTCCCTGTAGCGATGGGG
TCGATTGTTACTCAGCCAACGTGTGGCTTTCGTCGCACCCATCCTTTCATATTGGCTTGG
TCGATTGTTACTTAGCCAACGTGTGGCTTTCGTCGCACCCAGCCTTTCATATTGGCTTGG
TCGATTGTTACTCAGCCAACGTGTGGCTTTCGTCGCACCCATCCTTTCATATTGGCTTGG
TCGATTGTTACTTAGCCAACGTGTGGCTTTCGTCGCACCCATCCTTTCATATTGGCTTGG
TCGATTGTTACTTAGCCAACGTGTGGCTTTCGTCGCACCCATCCTTTCATATTGGCTTGG
ATTTACACGGTATGATTTACGTGTGGGCACATAAATTATGGTTTCCCTGGTGCCATGGGG
TCGATTGTTACTTAGCCAACGTGTGGCTTTCGTCGCACCCATCCTTTCATATTGGCTTGG
TCGATTGTTACTTAGCCAACGTGTGGCTTTCGTCGCACCCAGCCTTTCATATTGGCTTGG
ATTTACAAGGTATGATTTACGTGTGGGCACATAAATTATGGTCTCCCTGGTGCGATGGGG
ATTTACAAGGTATGATTTACGTGTGGGCACATAAATTATGGTTTCCCTGGTGCGATGGGG
TCGATTGTTACTTAGCCAACGTGTGGCTTTCGTCGCACCCAGCCTTTCATATTGGCTTGG
TCGATTGTTACTTAGCCAACGTGTGGCTTTCGTCGCACCCATCCTTTCATATTGGCTTGG
TCGATTGTTACTTAGCCAACGTGTGGCTTTCGTCGCACCCAGCCTTTCATATTGGCTTGG
ATTTACACGGTATGATTTGTAAAAAAGCACATAAATTATGGTTTCCCTGGTGCGATGGGA
ATTTACACGGTATGATTTGTAAAAAAGCACATAAATTATGGTTTCCCTGGTGCCATGGGA
CCTACATTAAGCTTTGTGCTACACCGAGCAATTACTACTCTTTTCATGCCTGAATTTGAC
TCTACTCACCATCCCCCCTCTATAAGTATAGGCGTCCTAACCCCCGAATTCAGGCCCCCC
CCTACTCAACATCCCCCCTCTATAAGTATAGGCGTCCTAATTCCCGAGCTCAGGCCCCCC
TCTACTCACCATCCCCCCTCTATAAGTATAGGCGTCCTAACCCCCGAATTCAGGCCCCCC
CCTACTCAACATCCCCCCTCTATAAGTATAGGCGTCCTAATTCCCGAGCTCAGGCCCCCC
CCTACTCAACATCCCCCCTCTATAAGTATAGGCGTCCTAATTCCCGAGCTCAGGCCCCCC
CCTACTCAACATCCCCCCTCTATAAGTATAGGCGTCCTAATTCCCGAGTTCAGGCCCCCC
CCTACTCAACATCCCCCCTCTATAAGTATAGGCGTCCTAATTCCCGAGTTCAGGCCCCCC
CCTACATTAAGCTTTGTGCTACACCAAGCGATTACTACTCTTTTCATGTCTGAATTTGAC
TCTACTCACCATCCCCCCTCTATAAGTATAGGCGTCCTAACCCCCGAATTCAGGCCCCCC
CCTACATTAAGCTTTGTGCTACACCGAGCAATTACTACTCTTTTCATGCCTGAATTTGAC
CCTACTCAACATCCCCCCTCTATAAGTATAGGCGTCCTAATTCCCGAGCTCAGGCCCCCC
CCTACTCAACATCCCCCCTCTATAAGTATAGGCGTCCTAATTCCCGAGCTCAGGCCCCCC
CCTACTCAACATCCCCCCTCTATAAGTATAGGCGTCCTAATTCCCGAGCTCAGGCCCCCC
TTCGTATTAAGCTTTGTGCTACACCAAGCGATTACTACTCTTTTCATGTCTGAATTTGAT
CCTACATTAAGCTTTGTGCTACACCAAGCGATTACTACTCTTTTCATGTCTGAATTTGAC
TTCGTATTAAGCTTTGTGCTACACCGAGCAATTACTACTCTTTTCATGCCTGAATTTGAT
CCTACATTAAGCTTTGTGCTACACCGAGCAATTACTACTCTTTTCATGCCTGAATTTGAC
CCTACATTAAGCTTTGTGCTACACCAAGCGATTACTACTCTTTTCATGTCTGAATTTGAC
CCTACTCAACATCCCCCCTCTATAAGTATAGGCGTCCTAATTCCCGAGTTCAGGCCCCCC
CCTACATTAAGCTTTGTGCTACACCAAGCGATTACTACTCTTTTCATGTCTGAATTTGAC
CCTACTCAACATCCCCCCTCTATAAGTATAGGCGTCCTAATTCCCGAGTTCAGGCCCCCC
TTCGTATTAAGCTTTGTGCTACACCGAGCAATTACTACTCTTTTCATGCCTGAATTTGAT
CCTACTCAACATCCCCCCTCTATAAGTATAGGCGTCCTAATTCCCGAGTTCAGGCCCCCC
CCTACATTAAGCTTTGTGCTACACCAAGCGATTACTACTCTTTTCATGTCTGAATTTGAC
TTCGTATTAAGCTTTGTGCTACACCAAGCGATTACTACTCTTTTCATGTCTGAATTTGAT
CCTACATTAAGCTTTGTGCTACACCGAGCAATTACTACTCTTTTTATGTCTGAATTTGAT
CCTACTCAACATCCCCCCTCTATAAGTATAGGCGTCCTAATTCCCGAGTTCAGGCCCCCC
TTCGTATTAAGCTTTGTGCTACACCAAGCGATTACTACTCTTTTCATGTCTGAATTTGAT
CCTACATTAAGCTTTGTGCTACACCGAGCAATTACTACTCTTTTTATGTCTGAATTTGAC
CCTACATTAAGCTTTGTGCTACACCAAGCGATTACTACTCTTTTCATGTCTGAATTTGAC
CCTACATTAAGCTTTGTGCTACACCGAGCAATTACTACTCTTTTTATGTCTGAATTTGAT
TCTACTCACCATCCCCCCTCTATAAGTATAGGCGTCCTAACCCCCGAATTCAGGCCCCCC
CCTACATTAAGCTTTGTGCTACACCGAGCAATTACTACTCTTTTCATGTCTGAATTTGAC
CCTACTCAACATCCCCCCTCTATAAGTATAGGCGTCCTAATTCCCGAGCTCAGGCCCCCC
TCTACTCACCATCCCCCCTCTATAAGTATAGGCGTCCTAACCCCCGAATTCAGGCCCCCC
CCTACTCAACATCCCCCCTCTATAAGTATAGGCGTCCTAATTCCCGAGCTCAGGCCCCCC
CCTACTCAACATCCCCCCTCTATAAGTATAGGCGTCCTAATTCCCGAGTTCAGGCCCCCC
CCTACTCAACATCCCCCCTCTATAAGTATAGGCGTCCTAATTCCCGAGTTCAGGCCCCCC
CCTACATTAAGCTTTGTGCTACACCGAGCAATTACTACTCTTTTCATGCCTGAATTTGAC
CCTACTCAACATCCCCCCTCTATAAGTATAGGCGTCCTAATTCCCGAGTTCAGGCCCCCC
TCTACTCACCATCCCCCCTCTATAAGTATAGGCGTCCTAACCCCCGAATTCAGGCCCCCC
CCTACATTAAGCTTTGTGCTACACCAAGCGATTACTACTCTTTTCATGTCTGAATTTGAC
CCTACATTAAGCTTTGTGCTACACCAAGCGATTACTACTCTTTTCATGTCTGAATTTGAC
TCTACTCACCATCCCCCCTCTATAAGTATAGGCGTCCTAACCCCCGAATTCAGGCCCCCC
CCTACTCAACATCCCCCCTCTATAAGTATAGGCGTCCTAATTCCCGAGTTCAGGCCCCCC
TCTACTCACCATCCCCCCTCTATAAGTATAGGCGTCCTAACCCCCGAATTCAGGCCCCCC
TTCGTATTAAGCTTTGTGCTACACCGAGCAATTACTACTCTTTTCATGTCTGAATTTGAT
TTCGTATTAAGCTTTGTGCTACACCGAGCAATTACTACTCTTTTCATGCCTGAATTTGAT
TGAATCGTTCTTAACATAGTGGATACGCTCATGATTTGATACGTTACTTCGAGGATGTGT
TGAACTACCCCCGTTGCGACAATTGTGGCTCCAGCACCGCCTCACCGGGGGAGGACAAAG
TGAACTACCCCCGTTGCGACAATCGTGGCTCCAGCACCGCCTCACCGGGGGAGGACAAAG
TGAACTACCCCCGTTGCGACAATTGTGGCTCCAGCACCGCCTCACCGGGGGAGGACAAAG
TGAACTACCCCCGTTGCGACAATCGTGGCTCCAGCACCGCCTCACCGGGGGAGGACAAAG
TGAACTACCCCCGTTGCGACAATCGTGGCTCCAGCACCGCCTCACCGGGGGAGGACAAAG
TGAACTACCCCCGTTGCGACAATTGTGGCTCCAGCACCGCCTCACCGGGGGAGGACAAAG
TGAACTACCCCCGTTGCGACAATTGTGGCTCCAGCACCGCCTCACCGGGGGAGGACAAAG
TGAATCGTTCTTGTTGCGACAATTGTGGCTCCAGCACCGCCTCACCGGGGGAGGACAAAG
TGAACTACCCCCGTTGCGACAATTGTGGCTCCAGCACCGCCTCACCGGGGGAGGACAAAG
TGAATCGTTCTTAACATAGTGGATACGCTCATGATTTGATACGTTACTTGGAGGACAAAG
TGAACTACCCCCGTTGCGACAATCGTGGCTCCAGCACCGCCTCACCGGGGGAGGACAAAG
TGAACTACCCCCGTTGCGACAATCGTGGCTCCAGCACCGCCTCACCGGGGGAGGACAAAG
TGAACTACCCCCGTTGCGACAATCGTGGCTCCAGCACCGCCTCACCGGGGGAGGACAAAG
CAGGTCGTTCTTGTTGCGACAATTGTGGCTCCAGCACCGCCTCACCGGGGGAGGACAAAG
TGAATCGTTCTTGTTGCGACAATTGTGGCTCCAGCACCGCCTCACCGGGGGAGGACAAAG
CAGGTCGTTCTTAACATAGTGGATACGCTCATGATTTGACCTGTTACTTCTTACCTGTGT
TGAATCGTTCTTAACATAGTGGATACGCTCATGATTTGATACGTTACTTCGAGGATGTGT
TGAATCGTTCTTGTTGCGACAATTGTGGCTCCAGCACCGCCTCACCGGGGGAGGACAAAG
TGAACTACCCCCGTTGCGACAATTGTGGCTCCAGCACCGCCTCACCGGGGGAGGACAAAG
TGAATCGTTCTTGTTGCGACAATTGTGGCTCCAGCACCGCCTCACCGGGGGAGGACAAAG
TGAACTACCCCCGTTGCGACAATTGTGGCTCCAGCACCGCCTCACCGGGGGAGGACAAAG
CAGGTCGTTCTTAACATAGTGGATACGCTCATGATTTGATACGTTACTTCTTACCTGTGT
TGAACTACCCCCGTTGCGACAATTGTGGCTCCAGCACCGCCTCACCGGGGGAGGACAAAG
TGAATCGTTCTTGTTGCGACAATTGTGGCTCCAGCACCGCCTCACCGGGGGAGGACAAAG
CAGGTCGTTCTTGTTGCGACAATTGTGGCTCCAGCACCGCCTCACCGGGGGAGGACAAAG
CAGGTCGTTTTTAACATAGTGGATACACTCATGATTTGATACCTTACTTCTTACCTGTGT
TGAACTACCCCCGTTGCGACAATTGTGGCTCCAGCACCGCCTCACCGGGGGAGGACAAAG
CAGGTCGTTCTTGTTGCGACAATTGTGGCTCCAGCACCGCCTCACCGGGGGAGGACAAAG
TGAATTACCCCTAACATAGTGGATACACTCATGATTTGATACCTTACTTCGAGGACGTGT
TGAATCGTTCTTGTTGCGACAATTGTGGCTCCAGCACCGCCTCACCGGGGGAGGACAAAG
CAGGTCGTTTTTAACATAGTGGATACACTCATGATTTGATACCTTACTTCTTACCTGTGT
TGAACTACCCCCGTTGCGACAATTGTGGCTCCAGCACCGCCTCACCGGGGGAGGACAAAG
TGAATCGTTCTTAACATAGTGGATACACTCATGATTTGATACCTTACTTCGAGGATGTGT
TGAACTACCCCCGTTGCGACAATCGTGGCTCCAGCACCGCCTCACCGGGGGAGGACAAAG
TGAACTACCCCCGTTGCGACAATTGTGGCTCCAGCACCGCCTCACCGGGGGAGGACAAAG
TGAACTACCCCCGTTGCGACAATCGTGGCTCCAGCACCGCCTCACCGGGGGAGGACAAAG
TGAACTACCCCCGTTGCGACAATTGTGGCTCCAGCACCGCCTCACCGGGGGAGGACAAAG
TGAACTACCCCCGTTGCGACAATTGTGGCTCCAGCACCGCCTCACCGGGGGAGGACAAAG
TGAATCGTTCTTAACATAGTGGATACGCTCATGATTTGATACGTTACTTCGAGGATGTGT
TGAACTACCCCCGTTGCGACAATTGTGGCTCCAGCACCGCCTCACCGGGGGAGGACAAAG
TGAACTACCCCCGTTGCGACAATTGTGGCTCCAGCACCGCCTCACCGGGGGAGGACAAAG
TGAATCGTTCTTGTTGCGACAATTGTGGCTCCAGCACCGCCTCACCGGGGGAGGACAAAG
TGAATCGTTCTTGTTGCGACAATTGTGGCTCCAGCACCGCCTCACCGGGGGAGGACAAAG
TGAACTACCCCCGTTGCGACAATTGTGGCTCCAGCACCGCCTCACCGGGGGAGGACAAAG
TGAACTACCCCCGTTGCGACAATTGTGGCTCCAGCACCGCCTCACCGGGGGAGGACAAAG
TGAACTACCCCCGTTGCGACAATTGTGGCTCCAGCACCGCCTCACCGGGGGAGGACAAAG
CAGGTCGTTCTTAACATAGTGGATACACTCATGATTTGATACCTTACTTCTTACCTGTGT
CAGGTCGTTCTTAACATAGTGGATACGCTCATGATTTGACCTGTTACTTCTTACCTGTGT
GAGTTTTGGTTTAATCACGGATCTAACGAGCGGATCCAAATTCAGTAATACAGCACATTT
AACCCACAACCATGCTGGGACATATGTAGGAAAGGTTTCTCCTGACCGCTTAATCTGCCA
AACCCACAACCATGCTGGGACATATGTAGGAAAGGTTTCTCCTGACCGCTTAATCTGCCA
AACCCACAACCATGCTGGGACATATGTAGGAAAGGTTTCTCCTGACCGCTTAATCTGCCA
AACCCACAACCATGCTGGGACATATGTAGGAAAGGTTTCTCCTGACCGCTTAATCTGCCA
AACCCACAACCATGCTGGGACATATGTAGGAAAGGTTTCTCCTGACCGCTTAATCTGCCA
AACCCACAACCATGCTGGGACATATGTAGGAAAGGTTTCTCCTGACCGCTTAATCTGCCA
AACCCACAACCATGCTGGGACATATGTAGGAAAGGTTTCTCCTGACCATACGGCACATCA
AACCCACAACCATGCTGGGACATATGTAGGAAAGGTTTCTCCTGACCGCTTAATCTGCCA
AACCCACAACCATGCTGGGACATATGTAGGAAAGGTTTCTCCTGACCGCTTAATCTGCCA
AACCTTCGGTTTAATCACGGATCTAACGAGCGGATCCACTCCTGACCATACAGCACATTT
AACCCACAACCATGCTGGGACATATGTAGGAAAGGTTTCTCCTGACCGCTTAATCTGCCA
AACCCACAACCATGCTGGGACATATGTAGGAAAGGTTTCTCCTGACCGCTTAATCTGCCA
AACCCACAACCATGCTGGGACATATGTAGGAAAGGTTTCTCCTGACCGCTTAATCTGCCA
AACCCACAACCATGCTGGGACATATGTAGGAAAGGTTTCTCCTGACCGCTTAATCTGCCA
AACCCACAACCATGCTGGGACATATGTAGGAAAGGTTTCTCCTGACCGCTTAATCTGCCA
GAGTTTTGGTTTAATCACGGATCTAACGAGCGGATCCAAATTCAGTAATACAGCACATTT
GAGTTTTGGTTTAGCCACGGATCTAACGAGCGGATCCAAATTCAGTAATACAGCACATTT
AACCCACAACCATGCTGGGACATATGTAGGAAAGGTTTCTCCTGACCGCTTAATCTGCCA
AACCCACAACCATGCTGGGACATATGTAGGAAAGGTTTCTCCTGACCGCTTAATCTGCCA
AACCCACAACCATGCTGGGACATATGTAGGAAAGGTTTCTCCTGACCGCTTAATCTGCCA
AACCCACAACCATGCTGGGACATATGTAGGAAAGGTTTCTCCTGACCGCTTAATCTGCCA
GAGTTTTGGTTTAATCACGGATCTAACGAGCGGATCCAAATTCAGTAATACAGCACATTT
AACCCACAACCATGCTGGGACATATGTAGGAAAGGTTTCTCCTGACCGCTTAATCTGCCA
AACCCACAACCATGCTGGGACATATGTAGGAAAGGTTTCTCCTGACCGCTTAATCTGCCA
AACCCACAACCATGCTGGGACATATGTAGGAAAGGTTTCTCCTGACCGCTTAATCTGCCA
GAGTTTTGGTTTAATCACTGATCTAACGAGCGGATCCAAATTCAGTAATACAGCACATTT
AACCCACAACCATGCTGGGACATATGTAGGAAAGGTTTCTCCTGACCGCTTAATCTGCCA
AACCCACAACCATGCTGGGACATATGTAGGAAAGGTTTCTCCTGACCGCTTAATCTGCCA
GAGTTTTGGTTTAATCACTGATCTAACGAACGGATCCAAATTCAGTAATACAGCACATTT
AACCCACAACCATGCTGGGACATATGTAGGAAAGGTTTCTCCTGACCGCTTAATCTGCCA
GAGTTTTGGTTTAATCACTGATCTAACGAGCGGATCCAAATTCAGTAATACAGCACATTT
AACCCACAACCATGCTGGGACATATGTAGGAAAGGTTTCTCCTGACCGCTTAATCTGCCA
GAGTTTTGGTTTAATCACGGATCTAACGAGCGGATCCAAATTTAGTCATACGGCACATTT
AACCCACAACCATGCTGGGACATATGTAGGAAAGGTTTCTCCTGACCGCTTAATCTGCCA
ATCCCACAACCATGCTGGGACATATGTAGGAAAGGTTTCTCCTGACCGCTTAATCTGCCA
AACCCACAACCATGCTGGGACATATGTAGGAAAGGTTTCTCCTGACCGCTTAATCTGCCA
AACCCACAACCATGCTGGGACATATGTAGGAAAGGTTTCTCCTGACCGCTTAATCTGCCA
AACCCACAACCATGCTGGGACATATGTAGGAAAGGTTTCTCCTGACCGCTTAATCTGCCA
GAGTTTTGGTTTAATCACGGATCTAACGAGCGGATCCAAATTCAGTAATACAGCACATTT
AACCCACAACCATGCTGGGACATATGTAGGAAAGGTTTCTCCTGACCGCTTAATCTGCCA
AACCCACAACCATGCTGGGACATATGTAGGAAAGGTTTCTCCTGACCGCTTAATCTGCCA
AACCCACAACCATGCTGGGACATATGTAGGAAAGGTTTCTCCTGACCGCTTAATCTGCCA
AACCCACAACCATGCTGGGACATATGTAGGAAAGGTTTCTCCTGACCGCTTAATCTGCCA
ATCCCACAACCATGCTGGGACATATGTAGGAAAGGTTTCTCCTGACCGCTTAATCTGCCA
AACCCACAACCATGCTGGGACATATGTAGGAAAGGTTTCTCCTGACCGCTTAATCTGCCA
AACCCACAACCATGCTGGGACATATGTAGGAAAGGTTTCTCCTGACCGCTTAATCTGCCA
GAGTTTTGGTTTAATCACGGATCTAACGAGCGGATCCAAATTTAGTCATACGGCACATTT
GAGTTTTGGTTTAATCACGGATCTAACGAGCGGATCCAAATTCAGTAATACAGCACATTT
CATGATCGGCCTCTTCCTCGTAACGCGTCTAATGTTGCGCGACTTTTACGGTCCACTTAA
TTCTGCTAGCCTCTTCCTCGTAACGCGTCTAATGTCGCGCGACCTTTACGGTCCACTTAC
TTTTGCTAGCCTCTTCCTCGTAACGCGTCTAATGTCGCGCGACCTTTACGGTCCACTTAA
TTCTGCTAGCCTCTTCCTCGTAACGCGTCTAATGTCGCGCGACCTTTACGGTCCACTTAC
TTTTGCTAGCCTCTTCCTCGTAACGCGTCTAATGTCGCGCGACCTTTACGGTCCACTTAA
TTTTGCTAGCCTCTTCCTCGTAACGCGTCTAATGTCGCGCGACCTTTACGGTCCACTTAA
TTTTGCTAGCCTCTTCCTCGTAACGCGTCTAATGTCGCGCGACCTTTACGGTCCACTTAA
TTTTGCTAGCCTCTTCCTCGTAACGCGTCTAATGTCGCGCGACCTTTACGGTCCACTTAA
TTCTGCTAGCCTCTTCCTCGTAACGCGTCTAATGTCGCGCGACCTTTACGGTCCACTTAC
TTCTGCTAGCCTCTTCCTCGTAACGCGTCTAATGTCGCGCGACCTTTACGGTCCACTTAC
CATGATCGGCCTCTTCCTCGTAACGCGTCTAATGTTGCGCGACTTTTACGGTCCACTTAA
TTTTGCTAGCCTCTTCCTCGTAACGCGTCTAATGTCGCGCGACCTTTACGGTCCACTTAA
TTTTGCTAGCCTCTTCCTCGTAACGCGTCTAATGTCGCGCGACCTTTACGGTCCACTTAA
TTTTGCTAGCCTCTTCCTCGTAACGCGTCTAATGTCGCGCGACCTTTACGGTCCACTTAA
TTCTGCTAGCCTCTTCCTCGTAACGCGTCTAATGTCGCGCGACCTTTACGGTCCACTTAC
TTCTGCTAGCCTCTTCCTCGTAACGCGTCTAATGTCGCGCGACCTTTACGGTCCACTTAC
CATGATCGGCCTCTTCCTCGTAACGCGTCTAATGTTGCGCGACTTTTACGGTCCACTTAA
CATGATCGGCCTCTTCCTCGTAACGCGTCTAATGTTGCGCGACTTTTACGGTCCACTTAA
TTCTGCTAGCCTCTTCCTCGTAACGCGTCTAATGTCGCGCGACCTTTACGGTCCACTTAC
TTCTGCTAGCCTCTTCCTCGTAACGCGTCTAATGTCGCGCGACCTTTACGGTCCACTTAC
TTCTGCTAGCCTCTTCCTCGTAACGCGTCTAATGTCGCGCGACCTTTACGGTCCACTTAC
TTTTGCTAGCCTCTTCCTCGTAACGCGTCTAATGTCGCGCGACCTTTACGGTCCACTTAA
CATGATCGGCCTCTTCCTCGTAACGCGTCTAATGTTGCGCGACTTTTACGGTCCACTTAA
TTTTGCTAGCCTCTTCCTCGTAACGCGTCTAATGTCGCGCGACCTTTACGGTCCACTTAA
TTCTGCTAGCCTCTTCCTCGTAACGCGTCTAATGTCGCGCGACCTTTACGGTCCACTTAC
TTCTGCTAGCCTCTTCCTCGTAACGCGTCTAATGTCGCGCGACCTTTACGGTCCACTTAC
CATGATCGATTCTCCTTGAACGGTTAAATCAGCACTATATAGTTACCGTTAGTAGTAAGA
TTCTGCTAGCCTCTTCCTCGTAACGCGTCTAATGTCGCGCGACCTTTACGGTCCACTTAC
TTCTGCTAGCCTCTTCCTCGTAACGCGTCTAATGTCGCGCGACCTTTACGGTCCACTTAC
CATGATCGATTCTCCTTGAACGGTTAAATCAGCACTATATAGTTACCGTTAGTAGTAAGA
TTCTGCTAGCCTCTTCCTCGTAACGCGTCTAATGTCGCGCGACCTTTACGGTCCACTTAC
CATGATCGATTCTCCTTGAACGGTTAAATCAGCACTATATAGTTACCGTTAGTAGTAAGA
TTCTGCTAGCCTCTTCCTCGTAACGCGTCTAATGTCGCGCGACCTTTACGGTCCACTTAC
CATGATCGATTCTCCTTGAACGGTTAAATCTGCACTATATAACTACCGTGAGTAGTAAGA
TTTTGCTAGCCTCTTCCTCGTAACGCGTCTAATGTCGCGCGACCTTTACGGTCCACTTAA
TTCTGCTAGCCTCTTCCTCGTAACGCGTCTAATGTCGCGCGACCTTTACGGTCCACTTAC
TTTTGCTAGCCTCTTCCTCGTAACGCGTCTAATGTCGCGCGACCTTTACGGTCCACTTAA
TTCTGCTAGCCTCTTCCTCGTAACGCGTCTAATGTCGCGCGACCTTTACGGTCCACTTAC
TTCTGCTAGCCTCTTCCTCGTAACGCGTCTAATGTCGCGCGACCTTTACGGTCCACTTAC
CATGATCGGCCTCTTCCTCGTAACGCGTCTAATGTTGCGCGACTTTTACGGTCCACTTAA
TTTTGCTAGCCTCTTCCTCGTAACGCGTCTAATGTCGCGCGACCTTTACGGTCCACTTAA
TTCTGCTAGCCTCTTCCTCGTAACGCGTCTAATGTCGCGCGACCTTTACGGTCCACTTAC
TTCTGCTAGCCTCTTCCTCGTAACGCGTCTAATGTCGCGCGACCTTTACGGTCCACTTAC
TTCTGCTAGCCTCTTCCTCGTAACGCGTCTAATGTCGCGCGACCTTTACGGTCCACTTAC
TTCTGCTAGCCTCTTCCTCGTAACGCGTCTAATGTCGCGCGACCTTTACGGTCCACTTAC
TTTTGCTAGCCTCTTCCTCGTAACGCGTCTAATGTCGCGCGACCTTTACGGTCCACTTAA
TTCTGCTAGCCTCTTCCTCGTAACGCGTCTAATGTCGCGCGACCTTTACGGTCCACTTAC
CATGATCGATTCTCCTTGAACGGTTAAATCTGCACTATATAGTTACCGTGAGTAGTAAGA
CATGATCGGCCTCTTCCTCGTAACGCGTCTAATGTTGCGCGACTTTTACGGTCCACTTAA
TTTAACTCTTTTTCCCAACGTCACTTTTGCCAGTGATCACGTTCTTACCCACTGACAAGT
TTCGACTCTTTTTCCCAACGTCACTTTTGCCAGTGATCACGTTCTTACCCACTGACAAGC
TTTAACTCTTTTTCCCAATGTCACTTTTGCCAGTGATCACGTTCTTACCCACCGACAAGT
TTCGACTCTTTTTCCCAACGTCACTTTTGCCAGTGATCACGTTCTTACCCACTGACAAGC
TTTAACTCTTTTTCCCAATGTCACTTTTGCCAGTGATCACGTTCTTACCCACCGACAAGT
TTTAACTCTTTTTCCCAATGTCACTTTTGCCAGTGATCACGTTCTTACCCACCGACAAGT
TTTAACTCTTTTTCCCAACGTCACTTTTGCCAGTGATCACGTTCTTACCCACTGACAAGT
TTTAACTCTTTCCCCCAACGTCACTTTTGCCAGTGATCACGTTCTTACCCACTGACAAGT
TTCGACTCTTTTTCCCAACGTCACTTTTGCCAGTGATCACGTTCTTACCCACTGACAAGT
TTCGACTCTTTTTCCCAACGTCACTTTTGCCAGTGATCACGTTCTTACCCACTGACAAGC
TTTAACTCTTTTTCCCAACGTCACTTTTGCCAGTGATCACGTTCTTACCCACTGACAAGT
TTTAACTCTTTTTCCCAATGTCACTTTTGCCAGTGATCACGTTCTTACCCACCGACAAGT
TTTAACTCTTTTTCCCAATGTCACTTTTGCCAGTGATCACGTTCTTACCCACCGACAAGT
TTTAACTCTTTTTCCCAATGTCACTTTTGCCAGTGATCACGTTCTTACCCACCGACAAGT
TTCGACTCTTTTTCCCAACGTCACTTTTGCCAGTGATCACGTTCTTACCCACTGACAAGT
TTCGACTCTTTTTCCCAACGTCACTTTTGCCAGTGATTGTCACTCGGTTAGATGGTGTAT
TTTAACTCTTTTTCCCAACGTCACTTTTGCCAGTGATCACGTTCTTACCCACTGACAAGT
TTTAACTCTTTTTCCCAACGTCACTTTTGCCAGTGATCACGTTCTTACCCACTGACAAGT
TTCGACTCTTTTTCCCAACGTCACTTTTGCCAGTGATTGTCACTCGGTTAGATGGTGTAT
TTCGACTCTTTTTCCCAACGTCACTTTTGCCAGTGATCACGTTCTTACCCACTGACAAGT
TTCGACTCTTTTTCCCAACGTCACTTTTGCCAGTGATTGTCACTCGGTTAGATGGTGTAT
TTTAACTCTTTTTCCCAACGTCACTTTTGCCAGTGATCACGTTCTTACCCACTGACAAGT
TTTAACTCTTTTTCCCAACGTCACTTTTGCCAGTGATCACGTTCTTACCCACTGACAAGT
TTTAACTCTTTTTCCCAACGTCACTTTTGCCAGTGATCACGTTCTTACCCACTGACAAGT
TTCGACTCTTTTTCCCAACGTCACTTTTGCCAGTGATTGTCACTCGGTTAGATGGTGTAT
TTCGACTCTTTTTCCCAACGTCACTTTTGCCAGTGATCACGTTCTTACCCACTGACAAGT
CCTAGTATCCCCCTTTTGCGCTGGCACCTTTTTCAGGTGTCACTCGGTTAGATAGTGTAT
TTCGACTCTTTTTCCCAACGTCACTTTTGCCAGTGATCACGTTCTTACCCACTGACAAGT
TTCGACTCTTTTTCCCAACGTCACTTTTGCCAGTGATCACGTTCTTACCCACTGACAAGT
CCTAGTATCCCCCTTTTGCACTGGCACCTTTTTCAGGTGTCACTCGGTTAGATAGTGTAT
TTCGACTCTTTTTCCCAACGTCACTTTTGCCAGTGATCACGTTCTTACCCACTGACAAGT
CCTAGTATCCCCCTTTTGCGCTGGCACCTTTTTCAGGTGTCACTCGGTTAGATAGTGTAT
TTCGACTCTTTTTCCCAACGTCACTTTTGCCAGTGATCACGTTCTTACCCACTGACAAGC
CCTAGTATCCCCCTTTTGCGCTGGCACCTTTTTCAGGTGTCACTCGGTTAGATAGTGTAT
TTTAACTCTTTTTCCCAATGTCACTTTTGCCAGTGATCACGTTCTTACCCACCGACAAGT
TTCGACTCTTTTTCCCAACGTCACTTTTGCCAGTGATCACGTTCTTACCCACTGACAAGC
TTTAACTCTTTTTCCCAATGTCACTTTTGCCAGTGATCACGTTCTTACCCACCGACAAGT
TTCGACTCTTTTTCCCAACGTCACTTTTGCCAGTGATCACGTTCTTACCCACTGACAAGC
TTCGACTCTTTTTCCCAACGTCACTTTTGCCAGTGATCACGTTCTTACCCACTGACAAGT
TTTAACTCTTTTTCCCAACGTCACTTTTGCCAGTGATCACGTTCTTACCCACTGACAAGT
TTTAACTCTTTTTCCCAACGTCACTTTTGCCAGTGATCACGTTCTTACCCACTGACAAGT
TTCGACTCTTTTTCCCAACGTCACTTTTGCCAGTGATCACGTTCTTACCCACTGACAAGC
TTCGACTCTTTTTCCCAACGTCACTTTTGCCAGTGATTGTCACTCGGTTAGATGGTGTAT
TTCGACTCTTTTTCCCAACGTCACTTTTGCCAGTGATCACGTTCTTACCCACTGACAAGT
TTCGACTCTTTTTCCCAACGTCACTTTTGCCAGTGATCACGTTCTTACCCACTGACAAGC
TTTAACTCTTTTTCCCAACGTCACTTTTGCCAGTGATCACGTTCTTACCCACTGACAAGT
TTCGACTCTTTTTCCCAACGTCACTTTTGCCAGTGATCACGTTCTTACCCACTGACAAGC
CCTAACTCTTTTTCCCAACGTCACTTTTGCCAGTGATCACGTTCTTACCCACTGACAAGC
TTTAACTCTTTTTCCCAACGTCACTTTTGCCAGTGATCACGTTCTTACCCACTGACAAGT
ACAAAGAATCGTTGTAGGGGAACATTATGCAATTACCGGGATATACATAGCCGTTCTTGG
ACAAAGAATCGTTGTAGGGGTACATTATGCAATTACCGGGATATACATAGCCGTTCTTGG
ACAAAGAATCGCTGCAGGGGTACATTATGCAATTACCGGGATATACATAGCCGTCCTTGA
ACAAAGAATCGTTGTAGGGGTACATTATGCAATTACCGGGATATACATAGCCGTTCTTGG
ACAAAGAATCGCTGCAGGGGTACATTATGCAATTACCGGGATATACATAGCCGTCCTTGA
ACAAAGAATCGCTGCAGGGGTACATTATGCAATTACCGGGATATACATAGCCGTCCTTGA
ACAAAGAATCGTTGCAGGGGTACATTATGCAATTACCGGGATATACATAGCCGTTCTTGA
ACAAAGAATCGTTGCAGGGGTACATTATGCAATTACCGGGATATACATAGCCGTTCTTGA
ACAAAGAATCGTTGCAGGGGTACATTATGCAATTACCGGGATATACATAGCCGTTCTTGA
ACAAAGAATCGTTGTAGGGGTACATTATGCAATTACCGGGATATACACAGCCTTTCTTGG
ACAAAGAATCGTTGTAGGGGAACATTATGCAATTACCGGGATATACATAGCCGTTCTTGG
ACAAAGAATCGCTGCAGGGGTACATTATGCAATTACCGGGATATACATAGCCGTCCTTGA
ACAAAGAATCGCTGCAGGGGTACATTATGCAATTACCGGGATATACATAGCCGTCCTTGA
ACAAAGAATCGCTGCAGGGGTACATTATGCAATTACCGGGATATACATAGCCGTCCTTGA
ACAAAGAATCGTTGCAGGGGTACATTATGCAATTACCGGGATATACATAGCCGTTCTTGA
GTGGGAGACTATCCCGTATATGTTACCCATGCAAGTTAAAGCGCTTGTAATCGCTTCCAA
ACAAAGAATCGTTGTAGGGGAACATTATGCAATTACCGGGATATACATAGCCGTTCTTGG
ACAAAGAATCGTTGTAGGGGAACATTATGCAATTACCGGGATATACATAGCCGTTCTTGG
GTGGGAGACTATCCCGTATATGTTACCCATGCAAGTTAAAGCGCTTGTAATCGCTTCCAA
ACAAAGAATCGTTGCAGGGGTACATTATGCAATTACCGGGATATACATAGCCGTTCTTGA
GTGGGAGACTATCCCGTATATGTTACCCATGCAAGTTAAAGCGCTTGTAATCGCTTCCAA
ACAAAGAATCGTTGCAGGGGTACATTATGCAATTACCGGGATATACATAGCCGTTCTTGA
ACAAAGAATCGTTGTAGGGGAACATTATGCAATTACCGGGATATACATAGCCGTTCTTGG
ACAAAGAATCGTTGCAGGGGTACATTATGCAATTACCGGGATATACATAGCCGTTCTTGA
GTGGGAGACTATCCCGTATATGTTACCCATGCAAGTTAAAGCGCTTGTAATCGCTTCCAA
ACAAAGAATCGTTGCAGGGGTACATTATGCAATTACCGGGATATACATAGCCGTTCTTGA
GTGGGAAACTATCCCGTATATGTTACCCATGCAAGCTAAAGCGCTTGTGATTGCTCCTGA
ACAAAGAATCGTTGCAGGGGTACATTATGCAATTACCGGGATATACATAGCCGTTCTTGA
ACAAAGAATCGTTGCAGGGGTACATTATGCAATTACCGGGATATACATAGCCGTTCTTGA
GTGGGAGACTATCCCGTATATGTTACCCATGCAAGTTAAAGCGCTTGTAATCGCTTCTAA
ACAAAGAATCGTTGCAGGGGTACATTATGCAATTACCGGGATATACATAGCCGTTCTTGA
GTGGGAAACTATCCCGTATATGTTACCCATGCAAGCTAAAGCGCTTGTGATTGCTCCTGA
ACAAAGAGTCGTTGTAGGGGTACATTATGCAATTACCGGGATATACATAGCCGTTCTTGG
GTGGGAGACTATCCCGTATATGTTACCCATGCAAGTTAAAGCGCTTGTAATCGCTTCTAA
ACAAAGAATCGCTGCAGGGGTACATTATGCAATTACCGGGATATACATAGCCGTCCTTGA
ACAAAGAATCGTTGTAGGGGTACATTATGCAATTACCGGGATATACACAGCCGTTCTTGG
ACAAAGAATCGCTGCAGGGGTACATTATGCAATTACCGGGATATACATAGCCGTCCTTGA
ACAAAGAGTCGTTGTAGGGGTACATTATGCAATTACCGGGATATACATAGCCGTTCTTGA
ACAAAGAATCGTTGCAGGGGTACATTATGCAATTACCGGGATATACATAGCCGTTCTTGA
ACAAAGAATCGTTGTAGGGGAACATTATGCAATTACCGGGATATACATAGCCGTTCTTGG
ACAAAGAATCGTTGCAGGGGTACATTATGCAATTACCGGGATATACATAGCCGTTCTTGA
ACAAAGAATCGTTGTAGGGGTACATTATGCAATTACCGGGATATACGTAATCGCTTCTAA
GTGGGAGACTATCCCGTATATGTTACCCATGCAAGTTAAAGCGCTTGTAATCGCTTCCAA
ACAAAGAATCGTTGCAGGGGTACATTATGCAATTACCGGGATATACATAGCCGTTCTTGA
ACAAAGAATCGTTGTAGGGGTACATTATGCAATTACCGGGATATACACAGCCGTTCTTGG
ACAAAGAATCGTTGCAGGGGTACATTATGCAATTACCGGGATATACATAGCCGTTCTTGA
ACAAAGAATCGTTGTAGGGGTACATTATGCAATTACCGGGATATACACAGCCTTTCTTGG
ACAAAGAATCGTTGTAGGGGTACATTATGCAATTACCGGGATATACATAGCCGTTCTTGG
ACAAAGAATCGTTGTAGGGGAACATTATGCAATTACCGGGATATACATAGCCGTTCTTGG
CCCTGAGCGGTTAAAGAGTAACCCGCTCGCCAGGGTGGCTACACATGCCCTCGCAAGTGA
CCCTGAGCGTTCGTGCCACGACTCGCTCGCCAGGGCAGCTACACGTGCCCTCGCAAGTGA
CCCTGAGCGTTCGTGCCACAACCCACTCGCCAGGGTAGCTACACGTGCCCTCGCAAGCGA
CCCTGAGCGTTCGTGCCACGACTCGCTCGCCAGGGCAGCTACACGTGCCCTCGCAAGTGA
CCCTGAGCGTTCGTGCCACAACCCACTCGCCAGGGTAGCTACACGTGCCCTCGCAAGCGA
CCCTGAGCGTTCGTGCCACAACCCACTCGCCAGGGTAGCTACACGTGCCCTCGCAAGCGA
CCCTGAGCGTTCGTGCCACAACCCACTCGCCAGGGTAGCTACACGTGCCCTCGCAAGCGA
CCCTGAGCGTTCGTGCCACAACCCACTCGCCAGGGCAGCTACACGTGCCCTCGCAAGTGA
CCCTGAGCGTTCGTGCCACAACCCACTCGCCAGGGTAGCTACACGTGCCCTCGCAAGCGA
CCCTGAGCGTTCGTGCCACAACTCGCTCGCCAGGGCAGCTACACGTGCCCTCGCAAGTGA
CCCTGAGCGGTTAAAGAGTAACCCGCTCGCCAGGGTGGCTACACATGCCCTCGCAAGTGA
CCCTGAGCGTTCGTGCCACAACCCACTCGCCAGGGTAGCTACACGTGCCCTCGCAAGCGA
CCCTGAGCGTTCGTGCCACAACCCACTCGCCAGGGTAGCTACACGTGCCCTCGCAAGCGA
CCCTGAGCGTTCGTGCCACAACCCACTCGCCAGGGTAGCTACACGTGCCCTCGCAAGCGA
CCCTGAGCGTTCGTGCCACAACCCACTCGCCAGGGTAGCTACACGTGCCCTCGCAAGCGA
TTGCCGATAGCTAAAGAGTAGTCTACCCATTGAGATAATCGTGTACATTGCTATGTACAG
CCCTGAGCGGTTAAAGAGTAACCCGCTCGCCAGGGTGGCTACACATGCCCTCGCAAGTGA
CCCTGAGCGGTTAAAGAGTAACCCGCTCGCCAGGGTGGCTACACATGCCCTCGCAAGTGA
TTGCCGATAGCTAAAGAGTAGTCTACCCATTGAGATAATCGTGTACATTGCTATGTACAG
CCCTGAGCGTTCGTGCCACAACCCACTCGCCAGGGTAGCTACACGTGCCCTCGCAAGCGA
TTGCCGATAGCTAAAGAGTAGTCTACCCATTGAGATAATCGTGTACATTGCTATGTACAG
CCCTGAGCGTTCGTGCCACAACCTAACTGCCAGGATAGCTACACGTGCCCTCGCAAGCGA
CCCTGAGCGGTTAAAGAGTAACCCGCTCGCCAGGGTGGCTACACATGCCCTCGCAAGTGA
CCCTGAGCGTTCGTGCCACAACCCACTCGCCAGGGTAGCTACACGTGCCCTCGCAAGCGA
TTGCCGATAGCTAAAGAGTAGTCTACCCATTGAGATAATCGTGTACATTGCTATGTACAG
CCCTGAGCGTTCGTGCCACAACCCACTCGCCAGGGTAGCTACACGTGCCCTCGCAAGCGA
TTGCCGATAGTTAAAGAGTAGTCTAACTATTGAGATAATCGTGTACATTGCTATGTACAG
CCCTGAGCGTTCGTGCCACAACCCACTCGCCAGGGTAGCTACACGTGCCCTCGCAAGCGA
CCCTGAGCGTTCGTGCCACAACCCACTCGCCAGGGTAGCTACACGTGCCCTCGCAAGCGA
TTGCCGATAGTTAAAGAGTAGTCTAACTATTGAGATAATCGTGTACATTGCTATGTACAG
CCCTGAGCGTTCGTGCCACAACCCACTCGCCAGGGTAGCTACACGTGCCCTCGCAAGCGA
TTGCCGATAGTTAAAGAGTAGTCTAACTATTGAGATAATCGTGTACATTGCTATGTACAG
CCCTGAGCGTTCGTGCCACAACTCGCTCGCCAGGGCAGCTACACGTGCCCTCGCAAGTGA
TTGCCGATAGTTAAAGAGTAGTCTAACTATTGAGATAATCGTGTACATTGCTATGTACAG
CCCTGAGCGTTCGTGCCACAACCCACTCGCCAGGGTAGCTACACGTGCCCTCGCAAGCGA
CCCTGAGCGTTCGTGCCACAACTCGCTCGCCAGGGCAGCTACACGTGCCCTCGCAAGTGA
CCCTGAGCGTTCGTGCCACAACCCACTCGCCAGGGTAGCTACACGTGCCCTCGCAAGCGA
CCCTGAGCGTTCGTGCCACAACCCACTCGCCAGGGTAGCTACACGTGCCCTCGCAAGCGA
CCCTGAGCGTTCGTGCCACAACCCACTCGCCAGGGTAGCTACACGTGCCCTCGCAAGCGA
CCCTGAGCGGTTAAAGAGTAACCCGCTCGCCAGGGTGGCTACACATGCCCTCGCAAGTGA
CCCTGAGCGTTCGTGCCACAACCCACTCGCCAGGGTAGCTACACGTGCCCTCGCAAGCGA
TTGCCGATAGTTAAAGAGTAGTCTAACTATTGAGATAATCGTGTACATTGCTATGTACAG
TTGCCGATAGCTAAAGAGTAGTCTACCCATTGAGATAATCGTGTACATTGCTATGTACAG
CCCTGAGCGTTCGTGCCACAACCCACTCGCCAGGGTAGCTACACGTGCCCTCGCAAGCGA
CCCTGAGCGTTCGTGCCACAACTCGCTCGCCAGAGCAGCTACACGTGCCCTCGCAAGTGA
CCCTGAGCGTTCGTGCCACAACCCACTCGCCAGGGTAGCTACACGTGCCCTCGCAAGCGA
CCCTGAGCGTTCGTGCCACAACTCGCTCGCCAGGGCAGCTACACGTGCCCTCGCAAGTGA
CCCTGAGCGTTCGTGCCACGACTCGCTCGCCAGGGCAGCTACACGTGCCCTCGCAAGTGA
CCCTGAGCGGTTAAAGAGTAACCCGCTCGCCAGGGTGGCTACACATGCCCTCGCAAGTGA
TCGATTGGGGGATTCTTGTCTCCGGATGCAGATCCGAGCGACAGGGCCTCGGAACGAATA
TCGACTGGGGGATTCTTGTCTCCGGATGCAGATCCGAGCGATATGGCCTCGTACCGAATA
TTGACTGGGGAATTCTTGTCTGCTGATGCAGATCCGACCGATGTGGCCTCGGACCGAATA
TCGACTGGGGGATTCTTGTCTCCGGATGCAGATCCGAGCGATATGGCCTCGTACCGAATA
TTGACTGGGGAATTCTTGTCTGCTGATGCAGATCCGACCGATGTGGCCTCGGACCGAATA
TTGACTGGGGAATTCTTGTCTGCTGATGCAGATCCGACCGATGTGGCCTCGGACCGAATA
TTGACTGGGGAATTCTTGTCTGCGGATGCAGATCCGAGCGATATGGCCTCGTACCGAATA
TCGACTGGGGGATTCTTGTCTCCGGATGCAGATCCGAGCGATATGGCCTCGTACCGAATA
TTGACTGGGGAATTCTTGTCTGCGGATGCAGATCCGAGCGATATGGCCTCGTACCGAATA
TCGACTGGGGGATTCTTGTCTCCGGATGCAGATCCGAGCGATATGGCCTCGTACCGAATA
TCGATTGGGGGATTCTTGTCTCCGGATGCAGATCCGAGCGACAGGGCCTCGGAACGAATA
TTGACTGGGGAATTCTTGTCTGCTGATGCAGATCCGACCGATGTGGCCTCGGACCGAATA
TTGACTGGGGAATTCTTGTCTGCTGATGCAGATCCGACCGATGTGGCCTCGGACCGAATA
TTGACTGGGGAATTCTTGTCTGCTGATGCAGATCCGACCGATGTGGCCTCGGACCGAATA
TTGACTGGGGAATTCTTGTCTGCGGATGCAGATCCGAGCGATATGGCCTCGTACCGAATA
CTAGCAAACAATGCCCCAATAGTGAGCATTAGCTTATGTCGCAGAATTCTATGCTATCAG
TCGATTGGGGGATTCTTGTCTCCGGATGCAGATCCGAGCGACAGGGCCTCGGAACGAATA
TCGATTGGGGGATTCTTGTCTCCGGATGCAGATCCGAGCGACAGGGCCTCGGAACGAATA
CTAGCAAACAATGCCCCAATAGTGAGCATTAGCTTATGTCGCAGAATTCTATGCTATCAG
TTGACTGGGGAATTCTTGTCTGCGGATGCAGATCCGAGCGATATGGCCTCGTACCGAATA
CTAGCAAACAATGCCCCAATAGTGAGCATTAGCTTATGTCGCAGAATTCTATGCTATCAG
TCGACTGGGGAATTCTTGTCTGCGGATGCAGATCCGACCGATATGGCCTCGTACCGAATA
TCGATTGGGGGATTCTTGTCTCCGGATGCAGATCCGAGCGACAGGGCCTCGGAACGAATA
TTGACTGGGGAATTCTTGTCTGCGGATGCAGATCCGAGCGATATGGCCTCGTACCGAATA
CTAGCAAACAATGCCCCAATAGTGAGCATTAGCTTATGTCGCAGAATTCTATGCTATCAG
TTGACTGGGGAATTCTTGTCTGCGGATGCAGATCCGAGCGATATGGCCTCGTACCGAATA
CTAGCAAACAATGCTCCAATAGTGAGCATTAGCTTATGTCGCAGAATTCTATGCTATCAG
TTGACTGGGGAATTCTTGTCTGCGGATGCAGATCCGAGCGATATGGCCTCGTACCGAATA
TTGACTGGGGAATTCTTGTCTGCGGATGCAGATCCGAGCGATATGGCCTCGTACCGAATA
CTAGCAAACAATGCCCCAATAGTGAGCATTAGCTTATGTCGCAGAATTCTATGCTATCAG
TTGACTGGGGAATTCTTGTCTGCGGATGCAGATCCGAGCGATATGGCCTCGTACCGAATA
CTAGCAAACAATGCTCCAATAGTGAGCATTAGCTTATGTCGCAGAATTCTATGCTATCAG
TCGACTGGGGGATTCTTGTCTCCGGATGCAGATCCGAGCGATATGGCCTCGTACCGAATA
CTAGCAAACAATGCCCCAATAGTGAGCATTAGCTTATGTCGCAGAATTCTATGCTATCAG
TTGACTGGGGAATTCTTGTCTGCTGATGCAGATCCGACCGATGTGGCCTCGGACCGAATA
TCGACTGGGGGATTCTTGTCTCCGGATGCAGATCCGAGCGATATGGCCTCGTACCGAATA
TTGACTGGGGAATTCTTGTCTGCTGATGCAGATCCGACCGATGTGGCCTCGGACCGAATA
TTGACTGGGGAATTCTTGTCTGCGGATGCAGATCCGAGCGATATGGCCTCGTACCGAATA
TTGACTGGGGAATTCTTGTCTGCGGATGCAGATCCGAGCGATATGGCCTCGTACCGAATA
TCGATTGGGGGATTCTTGTCTCCGGATGCAGATCCGAGCGACAGGGCCTCGGAACGAATA
TCGACTGGGGAATTCTTGTCTGCGGATGCAGATCCGAGCGATATGGCCTCGTACCGAATA
CTAGCAAACAATGCCCCAATAGTGAGCATAGATCCGAGCGATATGGCCTCGTACCGAATA
CTAGCAAACAATGCCCCAATAGTGAGCATTAGCTTATGTCGCAGAATTCTATGCTATCAG
TTGACTGGGGAATTCTTGTCTGCGGATGCAGATCCGAGCGATATGGCCTCGTACCGAATA
TCGACTGGGGGATTCTTGTCTCCGGATGCAGATCCGAGCGATATGGCCTCGTACCGAATA
TCGACTGGGGAATTCTTGTCTGCGGATGCAGATCCGAGCGATATGGCCTCGTACCGAATA
TCGACTGGGGGATTCTTGTCTCCGGATGCAGATCCGAGCGATATGGCCTCGTACCGAATA
TCGACTGGGGGATTCTTGTCTCCGGATGCAGATCCGAGCGATATGGCCTCGTACCGAATA
TCGATTGGGGGATTCTTGTCTCCGGATGCAGATCCGAGCGACAGGGCCTCGGAACGAATA
AACCCTGCGGCGGTGCCCTGTTATTCGTTTCAGTGAACGTTTTACCTCAGCCACAGCAAG
AACCCTGCGGCGGTGCCCTGTTATTCGTTTCAGTGAACGTTTTACCTCAGCCACAGCAAG
AACCATGCGGCAGTGCCCTGTTATTCGTTTCAGTGAACGTTTTACCGCGGCCACAGCAAG
AACCCTGCGGCGGTGCCCTGTTATTCGTTTCAGTGAACGTTTTACCTCAGCCACAGCAAG
AACCATGCGGCAGTGCCCTGTTATTCGTTTCAGTGAACGTTTTACCGCGGCCACAGCAAG
AACCATGCGGCAGTGCCCTGTTATTCGTTTCAGTGAACGTTTTACCGCGGCCACAGCAAG
AACCATGCGGCAGTGCCCTGTTATTCGTTTCAGTGAACGTTTTACCGCAGCCACAGCAAG
AACCCTGCGGCGGTGCCCTGTTATTCGTTTCAGTGAACGTTTTACCTCAGCCACAGCAAG
AACCATGCGGCAGTGCCCTGTTATTCGTTTCAGTGAACGTTTTACCTCAGCCACAGCAAG
AACCCTGCGGCGGTGCCCTGTTATTCGTTTCAGTGAACGTTTTACCTCAGCCACAGCAAG
AACCCTGCGGCGGTGCCCTGTTATTCGTTTCAGTGAACGTTTTACCTCAGCCACAGCAAG
AACCATGCGGCAGTGCCCTGTTATTCGTTTCAGTGAACGTTTTACCGCGGCCACAGCAAG
AACCATGCGGCAGTGCCCTGTTATTCGTTTCAGTGAACGTTTTACCGCGGCCACAGCAAG
AACCATGCGGCAGTGCCCTGTTATTCGTTTCAGTGAACGTTTTACCGCGGCCACAGCAAG
AACCATGCGGCAGTGCCCTGTTATTCGTTTCAGTGAACGTTTTACCGCAGCCACAGCAAG
CGTTACATAACAACATTCCACGCTCTAGCGTGGCAGGTAGGCCCTAGAAATTGTGTGAGA
AACCCTGCGGCGGTGCCCTGTTATTCGTTTCAGTGAACGTTTTACCTCAGCCACAGCAAG
AACCCTGCGGCGGTGCCCTGTTATTCGTTTCAGTGAACGTTTTACCTCAGCCACAGCAAG
CGTTACATAACAACATTCCACGCTCTAGCGTGGCAGGTAGGCCCTAGAAATTGTGTGAGA
AACCATGCGGCAGTGCCCTGTTATTCGTTTCAGTGAACGTTTTACCGCAGCCACAGCAAG
CGTTACATAACAACATTCCACGCTCTAGCGTGGCAGGTAGGCCCTAGAAATTGTGTGAGA
AACCATGCGGCAGTGCCCTGTTATTCGTTTCAGTGAACGTTTTACCGCAGCCACAGCAAG
AACCCTGCGGCGGTGCCCTGTTATTCGTTTCAGTGAACGTTTTACCTCAGCCACAGCAAG
AACCATGCGGCAGTGCCCTGTTATTCGTTTCAGTGAACGTTTTACCGCAGCCACAGCAAG
CGTTACATAACAACATTCCACGCTCTAGCGTGGCAGGTAGGCCCTAGAAATTGTGTGAGA
AACCATGCGGCAGTGCCCTGTTATTCGTTTCAGTGAACGTTTTACCGCAGCCACAGCAAG
CGTTACATAACAACATTTCACGCTCTAGCGTGACAGGTAGGCCCTAGAAATTGTGTGAGA
AACCATGCGGCAGTGCCCTGTTATTCGTTTCAGTGAACGTTTTACCGCAGCCACAGCAAG
AACCATGCGGCAGTGCCCTGTTATTCGTTTCAGTGAACGTTTTACCGCAGCCACAGCAAG
CGTTACATAACAACATTCCACGCTCTAGCGTGGCAGGTAGGCCCTAGAAATTGTGTGGGA
AACCATGCGGCAGTGCCCTGTTATTCGTTTCAGTGAACGTTTTACCGCAGCCACAGCAAG
CGTTACATAACAACATTTCACGCTCTAGCGTGACAGGTAGGCCCTAGAAATTGTGTGAGA
AACCCTGCGGCGGTGCCCTGTTAATCGTTTCAGTGAACGTTTTACCTCAGCCACAGCAAG
CGTTACATAATAACATTCCACGCTCTAGCGTGGCAGGTAGGCCCTAGAAATTGTGTGGGA
AACCATGCGGCAGTGCCCTGTTATTCGTTTCAGTGAACGTTTTACCGCGGCCACAGCAAG
AACCCTGCGGCGGTGCCCTGTTATTCGTTTCAGTGAACGTTTTACCTCAGCCACAGCAAG
AACCATGCGGCAGTGCCCTGTTATTCGTTTCAGTGAACGTTTTACCGCGGCCACAGCAAG
AACCCTGCGGCGGTGCCCTGTTATTCGTTTCAGTGAACGTTTTACCGCAGCCACAGCAAG
AACCATGCGGCAGTGCCCTGTTATTCGTTTCAGTGAACGTTTTACCGCAGCCACAGCAAG
AACCCTGCGGCGGTGCCCTGTTATTCGTTTCAGTGAACGTTTTACCTCAGCCACAGCAAG
AACCATGCGGCAGTGCCCTGTTATTCGTTTCAGTGAACGTTTTACCGCAGCCACAGCAAG
AACCCTGCGGCGGTGCCCTGTTATTCGTTTCAGTGAACGTTTTACCTCAGCCACAGCAAG
CGTTACATAACAACATTCCACGCTCTAGCGTGGCAGGTAGGCCCTAGAAATTGTGTGAGA
AACCATGCGGCAGTGCCCTGTTATTCGTTTCAGTGAACGTTTTACCGCAGCCACAGCAAG
AACCCTGCGGCGGTGCCCTGTTATTCGTTTCAGTGAACGTTTTACCTCAGCCACAGCAAG
AACCATGCGGCAGTGCCCTGTTATTCGTTTCAGTGAACGTTTTACCGCAGCCACAGCAAG
AACCCTGCGGCGGTGCCCTGTTATTCGTTTCAGTGAACGTTTTACCTCAGCCACAGCAAG
AACCCTGCGGCGGTGCCCTGTTATTCGTTTCAGTGAACGTTTTACCTCAGCCACAGCAAG
AACCCTGCGGCGGTGCCCTGTTATTCGTTTCAGTGAACGTTTTACCTCAGCCACAGCAAG
TACTTAAGAAGAGATTAACATCCTATCATCCCGAGCTAATGAATTATATCTTGTCTTTCC
TACCCGGAGGAGAGCCAACATCCTATCATCCCGAGCTGATGAATTATATCTTGTCTTTCC
TACCCGGAAGAGAGCCAATATCCTATCATCCCGAGCTGATGATTTATATCGTGTCCTTCC
TACCCGGAGGAGAGCCAACATCCTATCATCCCGAGCTGATGAATTATATCTTGTCTTTCC
TACCCGGAGGAGAGCCAATATCCTATCATCCCGAGCTGATGATTTATATCGTGTCCTTCC
TACCCGGAAGAGAGCCAATATCCTATCATCCCGAGCTGATGATTTATATCGTGTCCTTCC
TACCCGGAAGAGAGCCAACATCCTATCATCCCGAGCTGATGATTTATATCGTGTCCTTCC
TACCCGGAGGAGAGCCAATATCCTATCATCCCGAGCTGATGATTTATATCGTGTCCTTCC
TACCCGGAAGAGAGCCGGGATCCTATCATCCCGAGCTGATGATTTATATCGTGTCCTCTT
TACCCGGAGGAGAGCCAACATCCTATCATCCCGAGCTGATGAATTATATCTTGTCTTTCC
TACTTAAGAAGAGATTAACATCCTATCATCCCGAGCTAATGAATTATATCTTGTCTTTCC
TACCCGGAAGAGAGCCAATATCCTATCATCCCGAGCTGATGATTTATATCGTGTCCTTCC
TACCCGGAAGAGAGCCAATATCCTATCATCCCGAGCTGATGATTTATATCGTGTCCTTCC
TACCCGGAAGAGAGCCAATATCCTATCATCCCGAGCTGATGATTTATATCGTGTCCTTCC
TACCCGGAAGAGAGCCGGGATCCTATCATCCCGAGCTGATGATTTTCGATACACTCCCTT
TGTTTAAGAAGAGATTGGGGAGTGGATGTCCCGAGCCGGCATTCATCGATACACTCCCTT
TACTTAAGAAGAGATTAACATCCTATCATCCCGAGCTAATGAATTATATCTTGTCTTTCC
TACTTAAGAAGAGATTAACATCCTATCATCCCGAGCTAATGAATTATATCTTGTCTTTCC
TGTTTAAGAAGAGATTGGGGAGTGGATGTCCCGAGCCGGCATTCATCGATACACTCCCTT
TACCCGGAAGAGAGCCGGGATCCTATCATCCCGAGCTGATGATTTATATCGTGTCCTTCC
TGTTTAAGAAGAGATTGGGGAGTGGATGTCCCGAGCCGGCATTCATCGATACACTCCCTT
TACCCGGAAGAGAGCCAATATCCTATCATCCCGAGCTGATGATTTATATCGTGTCCTTCC
TACTTAAGAAGAGATTAACATCCTATCATCCCGAGCTAATGAATTATATCTTGTCTTTCC
TACCCGGAAGAGAGCCAACATCCTATCATCCCGAGCTGATGATTTATATCGTGTCCTTCC
TGTTTAAGAAGAGATTGGGGAGTGGATGTCCCGAGCCGGCATTCATCGATACACTCCCTT
TACCCGGAAGAGAGCCGGGATCCTATCATCCCGAGCTGATGATTTATATCGTGTCCTCTT
TGTTTAAGAAGAGATTGGGGAGTGAATGATTTTCATCGGCATTCATCGATACACTCCCTT
TACCCGGAAGAGAGCCGGGATCCTATCATCCCGAGCTGATGATTTATATCGTGTCCTTCC
TACCCGGAAGAGAGCCGGGATCCTATCATCCCGAGCTGATGATTTATATCGTGTCCTCTT
CGTTTAAGAAGAGATTGGGGAGTGAATGTCCCGAGCCGGCATTCATCGATACACTCCCTT
TACCCGGAAGAGAGCCGGGATCCTATCATCCCGAGCTGATGATTTATATCGTGTCCTCTT
TGTTTAAGAAGAGATTGGGGAGTGAATGATTTTCATCGGCATTCATCGATACACTCCCTT
TACCCGGAGGAGAGCCGGGATCCTATCATCCCGAGCTGATGAATTATATCTTGTCTTTCC
TGTTTAAGAAGAGATTGGGGAGTGAATGTCCCGAGCCGGCATTCATCGATACACTCCCTT
TACCCGGAAGAGAGCCAATATCCTATCATCCCGAGCTGATGATTTATATCGTGTCCTTCC
TACCCGGAGGAGAGCCAACATCCTATCATCCCGAGCTGATGAATTATATCTTGTCTTTCC
TACCCGGAAGAGAGCCAATATCCTATCATCCCGAGCTGATGATTTATATCGTGTCCTTCC
TACCCGGAAGAGAGCCGGGATCCTATCATCCCGAGCTGATGATTTATATCGTGTCCTTCC
TACCCGGAAGAGAGCCGGGATCCTATCATCCCGAGCTGATGATTTATATCGTGTCCTTCC
TACTTAAGAAGAGATTAACATCCTATCATCCCGAGCTAATGAATTATATCTTGTCTTTCC
TACCCGGAAGAGAGCCAATATCCTATCATCCCGAGCTGATGATTTATATCGTGTCCTTCC
TACCCGGAGGAGAGCCAACATCCTATCATCCCGAGCTGATGAATTATATCTTGTCTTTCC
TGTTTAAGAAGAGATTGGGGAGTGGATGTCCCGAGCCGGCATTCATCGATACACTCCCTT
TACCCGGAAGAGAGCCGGGATCCTATCATCCCGAGCTGATGATTTATATCGTGTCCTCTT
TACCCGGAGGAGAGCCAACATCCTATCATCCCGAGCTGATGAATTATATCTTGTCTTTCC
TACCCGGAAGAGAGCCAATATCCTATCATCCCGAGCTGATGATTTATATCGTGTCCTTCC
TACCCGGAGGAGAGCCAACATCCTATCATCCCGAGCTGATGAATTATATCTTGTCTTTCC
TACCCGGAGGAGAGCCAACATCCTATCATCCCGAGCTGATGAATTATATCTTGTCTTTCC
TACTTAAGAAGAGATTAACATCCTATCATCCCGAGCTAATGAATTATATCTTGTCTTTCC
CGACAGAACTTACATCAACCGCGCTGACCATCGATCTTGCTACTAACCCCGCGATGGTTC
CGACAGAACCCGTGCCAACCGCGCTGACCATCGATCTTGCTACTAACCCCGCGATGGTTT
CGATAGAACCCGTGCCAACCGCGCTGACCATCGATCTTGCTACCAACCCCGCAATGATTT
CGACAGAACCCGTGCCAACCGCGCTGACCATCGATCTTGCTACTAACCCCGCGATGGTTT
CGATAGAACCCGTGCCAACCGCGCTGACCATCGATCTTGCTACCAACCCCGCAATGATTT
CGATAGAACCCGTGCCAACCGCGCTGACCATCGATCTTGCTACCAACCCCGCAATGATTT
CGACAGAACCCGTGCCAACCGCGCTGACCATCGATCTTGCTACTAACCCCGCAATGATTT
CGACAGAACCCGTGCCAACCGCGCTGACCATCGATCTTTCATCTGGTTTTATTTAAACCC
TAGCGGGTGTCGTGCCAACCGCGCTGACCATCGATCTTGCTACTAACCCCGCAATGATTT
CGACAAAACCCGTGCCAACCGCGCTGACCATCGATTTTGTTATTAACCCCGCGATGGTTT
CGACAGAACTTACATCAACCGCGCTGACCATCGATCTTGCTACTAACCCCGCGATGGTTC
CGATAGAACCCGTGCCAACCGCGCTGACCATCGATCTTGCTACCAACCCCGCAATGATTT
CGATAGAACCCGTGCCAACCGCGCTGACCATCGATCTTGCTACCAACCCCGCAATGATTT
CGATAGAACCCGTGCCAACCGCGCTGACCATCGATCTTGCTACCAACCCCGCAATGATTT
TAGCGGGTGTTACATTGCCTATAACAGGTGCTAGCCCCGCTACTAACCCCGCAATGATTT
TAGCGGGTGTTACATTGCCTATAACAGGTGCTAGCCCCTCATCTGGTTTTATTTAAACCC
CGACAGAACTTACATCAACCGCGCTGACCATCGATCTTGCTACTAACCCCGCGATGGTTC
CGACAGAACTTACATCAACCGCGCTGACCATCGATCTTGCTACTAACCCCGCGATGGTTC
TAGCGGGTGTTACATTGCCTATAACAGGTGCTAGCCCCTCATCTGGTTTTATTTAAACCC
CGACAGAACCCGTGCCAACCGCGCTGACCATCGATCTTGCTACTAACCCCGCAATGATTT
TAGCGGGTGTTACATTGCCTATAACAGGTGCTAGCCCCTCATCTGGTTTTATTTAAACCC
CGACAGAACCCGTGCCAACCGCGCTGACCATCGATCTTGCTACTAACCCCGCGATGGTTT
CGACAGAACTTACATCAACCGCGCTGACCATCGATCTTGCTACTAACCCCGCGATGGTTC
CGACAGAACCCGTGCCAACCGCGCTGACCATCGATCTTGCTACTAACCCCGCAATGATTT
TAGCGGGTGTTACATTGCCTATAACAGGTGCTAGCCCCTCATCTGGTTTTATTTAAACCC
TAGCGGGTGTCGTGCCAACCGCGCTGACCATCGATCTTGCTACTAACCCCGCAATGATTT
TAGCGGGTGTTACATTGCCTATAACAGGTGCTAGCCCCTCATCTGGTTTTATTTAAACCC
CGACAGAACCCGTGCCAACCGCGCTGACCATCGATCTTGCTACTAACCCCGCAATGATTT
TAGCGGGTGTCGTGCCAACCGCGCTGACCATCGATCTTGCTACTAACCCCGCAATGATTT
TAGCGGGTGTTACATTGCCTATAACAGGTGCTAGCCCCTCATCTGGTTTTATTTAAACCC
TAGCGGGTGTCGTGCCAACCGCGCTGACCATCGATCTTGCTACTAACCCCGCAATGATTT
TAGCGGGTGTTACATTGCCTATAACAGGTGCTAGCCCCTCATCTGGTTTTATTTAAACCC
CGACAGAACCCGTGCCAACCGCGCTGACCATCGATTTTGTTATTAACCCCGCGATGGTTT
TAGCGGGTGTTACATTGCCTATAACAGGTGCTAGCCCCTCATCTGGTTTTATTTAAACCC
CGATAGAACCCGTGCCAACCGCGCTGACCATCGATCTTGCTACCAACCCCGCAATGATTT
CGACAAAACCCGTGCCAACCGCGCTGACCATCGATTTTGTTATTAACCCCGCGATGGTTT
CGATAGAACCCGTGCCAATCGCGCTGACCATCGATCTTGCTACCAACCCCGCAATGATTT
CGACAGAACCCGTGCCAACCGCGCTGACCATCGATCTTGCTACTAACCCCGCAATGATTT
CGACAGAACCCGTGCCAACCGCGCTGACCATCGATCTTGCTACTAACCCCGCAATGATTT
CGACAGAACTTACATCAACCGCGCTGACCATCGATCTTGCTACTAACCCCGCGATGGTTC
CGACAGAACCCGTGCCAACCGCGCTGACCATCGATCTTGCTACTAACCCCGCGATGGTTT
CGACAGAACCCGTGCCAACCGCGCTGACCATCGATCTTGCTACTAACCCCGCGATGGTTT
TAGCGGGTGTTACATTGCCTATAACAGGTGCTAGCCCCTCATCTGGTTTTATTTAAACCC
TAGCGGGTGTCGTGCCAACCGCGCTGACCATCGATCTTGCTACTAACCCCGCAATGATTT
CGACAAAACCCGTGCCAACCGCGCTGACCATCGATTTTGTTATTAACCCCGCGATGGTTT
CGACAGAACCCGTGCCAACCGCGCTGACCATCGATCTTGCTACTAACCCCGCGATGGTTT
CGACAAAACCCGTGCCAACCGCGCTGACCATCGATTTTGTTATTAACCCCGCGATGGTTT
CGACAGAACCCGTGCCAACCGCGCTGACCATCGATCTTGCTACTAACCCCGCAATGATTT
CGACAGAACTTACATCAACCGCGCTGACCATCGATCTTGCTACTAACCCCGCGATGGTTT
CGCTCCATTTCAATTACTGCTGCATACACCTGAACAGAAGTATTCCGTCGTTTGCAGACT
TATCTTGCAGTGGCTATAATCATGCCGGTACTGCGTAGGGTGCTCCGCTGCTCATGAATC
TATCTTGCAGTAGCTATAATCATGCCGGTACTGCGTAGGGTGCTACACTACTCATGAATC
TATCTTGCAGTGGCCATAATCATGCCGGTACTGCGTAGGGCGCCCCGCTGCCTATGATTC
TATCTTGCAGTAGCTATAATCATGCCGGTACTGCGTAGGGTGCTACACTACTCATGAATC
TATCTTGCAGTAGCTATAATCATGCCGGTACTGCGTAGGGTGCTACACTACTCATGAATC
TATCTTGCAGTAGCTATAATCATGCCGGTACTGCGTAGGGTGCTCCGCTGCTCATGAATC
CGCCCCATAGTAGCTATAATCATGCCGGTACTGCGTAGGGTGCTCCGCTGCTCATGAATC
TATCTTGCAGTAGCTATAATCATGCCGGTACTGCGTAGGGTGCTCCGCTGCTCATGAATC
TATCTTGCAGTGGCCATAATCATGCCGGTACTGCGTAGGGCGCCCCGCTGCCTATGATTC
CGCTCCATTTCAATTACTGCTGCATACACCTGAACAGAAGTATTCCGTCGTTTGCAGACT
TATCTTGCAGTAGCTATAATCATGCCGGTACTGCGTAGGGTGCTACACTACTCATGAATC
TATCTTGCAGTAGCTATAATCATGCCGGTACTGCGTAGGGTGCTACACTACTCATGAATC
TATCTTGCAGTAGCTATAATCATGCCGGTACTGCGTAGGGTGCTACACTACTCATGAATC
TATCTTGCAGTAGCTATAATCATGCCGGTACTGCGTAGGGTGCTCCGCTGCTTATGAATC
CGCTCCATTTCAATTACTGCTGCATACACCTGAACAGAAGTATTCCGTCGTTTGCAGACT
CGCTCCATTTCAATTACTGCTGCATACACCTGAACAGAAGTATTCCGTCGTTTGCAGACT
CGCTCCATTTCAATTACTGCTGCATACACCTGAACAGAAGTATTCCGTCGTTTGCAGACT
CGCTCCATTTCAATTACTGCTGCATACACCTGAACAGAAGTATTCCGTCGTTTGCAGACT
TATCTTGCAGTAGCTATAATCATGCCGGTACTGCGTAGGGTGCTCCGCTGCTCATGAATC
CGCTCCATTTCAATTACTGCTGCATACACCTGAACAGAAGTATTCCGTCGTTTGCAGACT
TATCTTGCAGTGGCTATAATCATGCCGGTACTGCGTAGGGTGCTCCGCTGCTCATGAATC
CGCTCCATTTCAATTACTGCTGCATACACCTGAACAGAAGTATTCCGTCGTTTGCAGACT
TATCTTGCAGTAGCTATAATCATGCCGGTACTGCGTAGGGTGCTCCGCTGCTCATGAATC
CGCTCCATTTCAATTACTGCTGCATACACCTGAACAGAAGTATTCCGTCGTTTGCAGACT
TATCTTGCAGTAGCTATAATCATGCCGGTACTGCGTAGGGTGCTCCGCTGCTTATGAATC
CGCCCCATTTCAATTGCTGCTGCATACACCTGAACAGAAGTATTCTGCCGTTTGCAGACT
TATCTTGCAGTAGCTATAATCATGCCGGTACTGCGTAGGGTGCTCCGCTGCTCATGAATC
TATCTTGCAGTAGCTATAATCATGCCGGTACTGCGTAGGGTGCTCCGCTGCTTATGAATC
CGCCCCATTTCAATTGCTGCTGCATACACCTGAACAGAAGTATTCCGTCGTTTGCAGACT
TATCTTGCAGTAGCTATAATCATGCCGGTACTGCGTAGGGTGCTCCGCTGCTCATGAATC
CGCCCCATTTCAATTGCTGCTGCATACACCTGAACAGAAGTATTCTGCCGTTTGCAGACT
TATCTTGCAGTGGCCATAATCATGCCGGTACTGCGTAGGGCGCCCCGCTGCCTATGATTC
CGCCCCATTTCAATTGCTGCTGCATACACCTGAACAGAAGTATTCTGCCGTTTGCAGACT
TATCTTGCAGTAGCTATAATCATGCCGGTACTGCGTAGGGTGCTACACTACTCATGAATC
TATCTTGCAGTGGCCATAATCATGCCGGTACTGCGTAGGGCGCCCCGCTGCCTATGATTC
TATCTTGCAGTAGCTATAATCATGCCGGTACTGCGTAGGATGCTACACTACTCATGAATC
TATCTTGCAGTAGCTATAATCATGCCGGTACTGCGTAGGGTGCTCCGCTGCTCATGAATC
TATCTTGCAGTAGCTATAATCATGCCGGTACTGCGTAGGGTGCTCCGCTGCTCATGAATC
CGCTCCATTTCAATTACTGCTGCATACACCTGAACAGAAGTATTCCGTCGTTTGCAGACT
TATCTTGCAGTGGCTATAATCATGCCGGTACTGCGTAGGGTGCTCCGCTGCTCATGAATC
TATCTTGCAGTGGCCATAATCATGCCGGTACTGCGTAGGGCGCCCCGCTGCCTATGATTC
CGCTCCATTTCAATTACTGCTGCATACACCTGAACAGAAGTATTCCGTCGTTTGCAGACT
TATCTTGCAGTAGCTATAATCATGCCGGTACTGCGTAGGGTGCTCCGCTGCTCATGAATC
TATCTTGCAGTGGCCATAATCATGCCGGTACTGCGTAGGGCGCCCCGCTGCCTATGATTC
TATCTTGCAGTGGCTATAATCATGCCGGTACTGCGTAGGGTGCTCCGCTGCTCATGAATC
TATCTTGCAGTGGCCATAATCATGCCGGTACTGCGTAGGGCGCCCCGCTGCCTATGATTC
TATCTTGCAGTAGCTATAATCATGCCGGTACTGCGTAGGGTGCTCCGCTGCTTATGAATC
TATCTTGCAGTAGCTATAATCATGCCGGTACTGCGTAGGGTGCTCCGCTGCTTATGAATC
GTGAGAGTGCCCGGGTTATCGTGAACTCGATTTGACGCACATTACTTGCAAAAAACGGCT
ACAGAGACATTTGAACTGCTATGAACTTAGCCCTCTATGTGCCCTTTGCAAAGGGTAATC
ACAGAGACATTTGAACTGCTATGAACTTAGCCCTCTATGTGCCCTTTGCAAAGGGTAATC
ACAGAGACATTTGAACTGCTATGAACTTAGCCCTCTATGTGCCCTTTGCAAAGGGTAATC
ACAGAGACATTTGAACTGCTATGAACTTAGCCCTCTATGTGCCCTTTGCAAAGGGTAATC
ACAGAGACATTTGAACTGCTATGAACTTAGCCCTCTATGTGCCCTTTGCAAAGGGTAATC
ACAGAGACATTTGAACTGCTATGAACTTAGCCCTCTATGTGCCCTTTGCAAAGGGTAATC
ACAGAGACATTTGAACTGCTATGAACTTAGCCCTCTATGTGCCCTTTGCAAAGGGTAATC
ACAGAGACATTTGAACTGCTATGAACTTAGCCCTCTATGTGCCCTTTGCAAAGGGTAATC
ACAGAGACATTTGAACTGCTATGAACTTAGCCCTCTATGTGCCCTTTGCAAAGGGTAATC
GTGAGAGTGCCCGGGTTATCGTGAACTCGATTTGACGCACATTACTTGCAAAAAACGGCT
ACAGAGACATTTGAACTGCTATGAACTTAGCCCTCTATGTGCCCTTTGCAAAGGGTAATC
ACAGAGACATTTGAACTGCTATGAACTTAGCCCTCTATGTGCCCTTTGCAAAGGGTAATC
ACAGAGACATTTGAACTGCTATGAACTTAGCCCTCTATGTGCCCTTTGCAAAGGGTAATC
ACAGAGACATTTGAACTGCTATGAACTTAGCCCTCTATGTGCCCTTTGCAAAGGGTAATC
GTGAGAGTGCCCGGGTTATCGTGAACTCGATTTGACGCACATTACTTGCAAAAAACGGCT
GTGAGAGTGCCCGGGTTATCGATGGTCCGATTTGACGCACATTACACATGAAAAACGGCT
GTGAGAGTGCCCGGGTTATCGTGAACTCGATTTGACGCACATTACTTGCAAAAAACGGCT
GTGAGAGTGCCCGGGTTATCGTGAACTCGATTTGACGCACATTACTTGCAAAAAACGGCT
ACAGAGACATTTGAACTGCTATGAACTTAGCCCTCTATGTGCCCTTTGCAAAGGGTAATC
GTGAGAGTGCCCGGGTTATCGTGAACTCGATTTGACGCACATTACTTGCAAAAAACGGCT
ACAGAGACATTTGAACTGCTATGAACTTAGCCCTCTATGTGCCCTTTGCAAAGGGTAATC
GTGAGAGTGCCCGGGTTATCGATGGTCCGATTTGACGCACATTACACATGAAAAACGGCT
ACAGAGACATTTGAACTGCTATGAACTTAGCCCTCTATGTGCCCTTTGCAAAGGGTAATC
GTGAGAGTGCCCGGGTTATCGTGAACTCGATTTGACGCACATTACTTGCAAAAAACGGCT
ACAGAGACATTTGAACTGCTATGAACTTAGCCCTCTATGTGCCCTTTGCAAAGGGTAATC
GTGAGAGTACCCGGGTCATCGATGGTCCGATTTGACGCACATTACACGTGGGAAACAGCT
ACAGAGACATTTGAACTGCTATGAACTTAGCCCTCTATGTGCCCTTTGCAAAGGGTAATC
ACAGAGACATTTGAACTGCTATGAACTTAGCCCTCTATGTGCCCTTTGCAAAGGGTAATC
GTGAGAGTGCCCGGGTTATCGTGAACTCGATTTGACGCACATTACTTGCAAAAAACAGCC
ACAGAGACATTTGAACTGCTATGAACTTAGCCCTCTATGTGCCCTTTGCAAAGGGTAATC
GTGAGAGTACCCGGGTCATCGATGGTCCGATTTGACGCACATTACACGTGGGAAACAGCT
ACAGAGACATTTGAACTGCTATGAACTTAGCCCTCTATGTGCCCTTTGCAAAGGGTAATC
GTGAGAGTACCCGGGTCATCGTGAACTCGATTTGACGCACATTACACGTGGGAAACAGCT
ACAGAGACATTTGAACTGCTATGAACTTAGCCCTCTATGTGCCCTTTGCAAAGGGTAATC
ACAGAGACATTTGAACTGCTATGAACTTAGCCCTCTATGTGCCCTTTGCAAAGGGTAATC
ACAGAGACATTTAAACTGCTATGAACTTAGCCCTCTATGTGCCCTTTGCAAAGGGTAATC
ACAGAGACATTTGAACTGCTATGAACTTAGCCCTCTATGTGCCCTTTGCAAAGGGTAATC
[truncated: 916,451+ more rows]

## Sheet: Figure 3b
Figure 3b
>A_109
ATGCTTTGTTTTATAGGTACTCAGGAATGATCCTGTTTGCGAAGGTATGTTGCAAGTATTGAGGATTATCGTACTGTATATAAGAGTGTCTTGAAAATTTCACGGTTTTGAAACATCTGAGACATTGGGTTTTATTTGTTATTTCCGATATAAATGAGGGGATTCTCCCCACTACCCTCCTCTCCCCCTATTTACCCCAAACTTTACTTCATTCTATTACACCCGTTAACCTTATAGCTTCTAGGAGCTGTGTATACTTCAACATAATAAGAGATTAGTAATATCATAGTTACAGCAGTGCTTGTATAGCACTTTTTTCTGGTGCATAGAATAAACGGAAAGGGGTTCTTATGTCTCATAATTTCCGGGTGATTGATTCCTAACCAATACAAAAGTACA…
>A_172
ATGCTTTGTTTTATAGGTACTCAGGAATGATCCTGTTTGCGAAGGTATGTTGCAAGTATTGAGGATTATCGTACTGTATATAAGAGTGTCTTGAAAATTTCACGGTTTTGAAACATCTGAGACATTGGGTTTTATTTGTTATTTCCGATATAAATGAGGGGATTCTCCCCACTACCCTCCTCTCCCCCTATTTACCCCAAACTTTACTTCATTCTATTACACCCGTTAACCTTATAGCTTCTAGGAGCTGTGTATACTTCAACATAATAAGAGATTAGTAATATCATAGTTACAGCAGTGCTTGTATAGCACTTTTTTCTGGTGCATAGAATAAACGGAAAGGGGTTCTTATGTCTCATAATTTCCGGGTGATTGATTCCTAACCAATACAAAAGTACA…
>A_2Y220
ATGCTTTGTTTTATAGGTACTCAGGAATGATCCTGTTTGCGAAGGTATGTTGCAAGTATTGAGGATTATCGTACTGTATATAAGAGTGTCTTGAAAATTTCACGGTTTTGAAACATCTGAGACATTGGGTTTTATTTGTTATTTCCGATATAAATGAGGGGATTCTCCCCACTACCCTCCTCTCCCCCTATTTACCCCAAACTTTACTTCATTCTATTACACCCGTTAACCTTATAGCTTCTAGGAGCTGTGTATACTTCAACATAATAAGAGATTAGTAATATCATAGTTACAGCAGTGCTTGTATAGCACTTTTTTCTGGTGCATAGAATAAACGGAAAGGGGTTCTTATGTCTCATAATTTCCGGGTGATTGATTCCTAACCAATACAAAAGTACA…
>A_2Y71
ATGCTTTGTTTTATAGGTACTCAGGAATGATCCTGTTTGCGAAGGTATGTTGCAAGTATTGAGGATTATCGTACTGTATATAAGAGTGTCTTGAAAATTTCACGGTTTTGAAACATCTGAGACATTGGGTTTTATTTGTTATTTCCGATATAAATGAGGGGATTCTCCCCACTACCCTCCTCTCCCCCTATTTACCCCAAACTTTACTTCATTCTATTACACCCGTTAACCTTATAGCTTCTAGGAGCTGTGTATACTTCAACATAATAAGAGATTAGTAATATCATAGTTACAGCAGTGCTTGTATAGCACTTTTTTCTGGTGCATAGAATAAACGGAAAGGGGTTCTTATGTCTCATAATTTCCGGGTGATTGATTCCTAACCAATACAAAAGTACA…
>A_4Y106
ATGCTTTGTTTTATAGGTACTCAGGAATGATCCTGTTTGCGAAGGTATGTTGCAAGTATTGAGGATTATCGTACTGTATATAAGAGTGTCTTGAAAATTTCACGGTTTTGAAACATCTGAGACATTGGGTTTTATTTGTTATTTCCGATATAAATGAGGGGATTCTCCCCACTACCCTCCTCTCCCCCTATTTACCCCAAACTTTACTTCATTCTATTACACCCGTTAACCTTATAGCTTCTAGGAGCTGTGTATACTTCAACATAATAAGAGATTAGTAATATCATAGTTACAGCAGTGCTTGTATAGCACTTTTTTCTGGTGCATAGAATAAACGGAAAGGGGTTCTTATGTCTCATAATTTCCGGGTGATTGATTCCTAACCAATACAAAAGTACA…
>A_4Y108
ATGCTTTGTTTTATAGGTACTCAGGAATGATCCTGTTTGCGAAGGTATGTTGCAAGTATTGAGGATTATCGTACTGTATATAAGAGTGTCTTGAAAATTTCACGGTTTTGAAACATCTGAGACATTGGGTTTTATTTGTTATTTCCGATATAAATGAGGGGATTCTCCCCACTACCCTCCTCTCCCCCTATTTACCCCAAACTTTACTTCATTCTATTACACCCGTTAACCTTATAGCTTCTAGGAGCTGTGTATACTTCAACATAATAAGAGATTAGTAATATCATAGTTACAGCAGTGCTTGTATAGCACTTTTTTCTGGTGCATAGAATAAACGGAAAGGGGTTCTTATGTCTCATAATTTCCGGGTGATTGATTCCTAACCAATACAAAAGTACA…
>A_4Y222
ATGCTTTGTTTTATAGGTACTCAGGAATGATCCTGTTTGCGAAGGTATGTTGCAAGTATTGAGGATTATCGTACTGTATATAAGAGTGTCTTGAAAATTTCACGGTTTTGAAACATCTGAGACATTGGGTTTTATTTGTTATTTCCGATATAAATGAGGGGATTCTCCCCACTACCCTCCTCTCCCCCTATTTACCCCAAACTTTACTTCATTCTATTACACCCGTTAACCTTATAGCTTCTAGGAGCTGTGTATACTTCAACATAATAAGAGATTAGTAATATCATAGTTACAGCAGTGCTTGTATAGCACTTTTTTCTGGTGCATAGAATAAACGGAAAGGGGTTCTTATGTCTCATAATTTCCGGGTGATTGATTCCTAACCAATACAAAAGTACA…
>A_4Y225
ATGCTTTGTTTTATAGGTACTCAGGAATGATCCTGTTTGCGAAGGTATGTTGCAAGTATTGAGGATTATCGTACTGTATATAAGAGTGTCTTGAAAATTTCACGGTTTTGAAACATCTGAGACATTGGGTTTTATTTGTTATTTCCGATATAAATGAGGGGATTCTCCCCACTACCCTCCTCTCCCCCTATTTACCCCAAACTTTACTTCATTCTATTACACCCGTTAACCTTATAGCTTCTAGGAGCTGTGTATACTTCAACATAATAAGAGATTAGTAATATCATAGTTACAGCAGTGCTTGTATAGCACTTTTTTCTGGTGCATAGAATAAACGGAAAGGGGTTCTTATGTCTCATAATTTCCGGGTGATTGATTCCTAACCAATACAAAAGTACA…
>A_4Y98
ATGCTTTGTTTTATAGGTACTCAGGAATGATCCTGTTTGCGAAGGTATGTTGCAAGTATTGAGGATTATCGTACTGTATATAAGAGTGTCTTGAAAATTTCACGGTTTTGAAACATCTGAGACATTGGGTTTTATTTGTTATTTCCGATATAAATGAGGGGATTCTCCCCACTACCCTCCTCTCCCCCTATTTACCCCAAACTTTACTTCATTCTATTACACCCGTTAACCTTATAGCTTCTAGGAGCTGTGTATACTTCAACATAATAAGAGATTAGTAATATCATAGTTACAGCAGTGCTTGTATAGCACTTTTTTCTGGTGCATAGAATAAACGGAAAGGGGTTCTTATGTCTCATAATTTCCGGGTGATTGATTCCTAACCAATACAAAAGTACA…
>A_85
ATGCTTTGTTTTATAGGTACTCAGGAATGATCCTGTTTGCGAAGGTATGTTGCAAGTATTGAGGATTATCGTACTGTATATAAGAGTGTCTTGAAAATTTCACGGTTTTGAAACATCTGAGACATTGGGTTTTATTTGTTATTTCCGATATAAATGAGGGGATTCTCCCCACTACCCTCCTCTCCCCCTATTTACCCCAAACTTTACTTCATTCTATTACACCCGTTAACCTTATAGCTTCTAGGAGCTGTGTATACTTCAACATAATAAGAGATTAGTAATATCATAGTTACAGCAGTGCTTGTATAGCACTTTTTTCTGGTGCATAGAATAAACGGAAAGGGGTTCTTATGTCTCATAATTTCCGGGTGATTGATTCCTAACCAATACAAAAGTACA…
>A_B8274
ATGCTTTGTTTTATAGGTACTCAGGAATGATCCTGTTTGCGAAGGTATGTTGCAAGTATTGAGGATTATCGTACTGTATATAAGAGTGTCTTGAAAATTTCACGGTTTTGAAACATCTGAGACATTGGGTTTTATTTGTTATTTCCGATATAAATGAGGGGATTCTCCCCACTACCCTCCTCTCCCCCTATTTACCCCAAACTTTACTTCATTCTATTACACCCGTTAACCTTATAGCTTCTAGGAGCTGTGTATACTTCAACATAATAAGAGATTAGTAATATCATAGTTACAGCAGTGCTTGTATAGCACTTTTTTCTGGTGCATAGAATAAACGGAAAGGGGTTCTTATGTCTCATAATTTCCGGGTGATTGATTCCTAACCAATACAAAAGTACA…
>A_B8323
ATGCTTTGTTTTATAGGTACTCAGGAATGATCCTGTTTGCGAAGGTATGTTGCAAGTATTGAGGATTATCGTACTGTATATAAGAGTGTCTTGAAAATTTCACGGTTTTGAAACATCTGAGACATTGGGTTTTATTTGTTATTTCCGATATAAATGAGGGGATTCTCCCCACTACCCTCCTCTCCCCCTATTTACCCCAAACTTTACTTCATTCTATTACACCCGTTAACCTTATAGCTTCTAGGAGCTGTGTATACTTCAACATAATAAGAGATTAGTAATATCATAGTTACAGCAGTGCTTGTATAGCACTTTTTTCTGGTGCATAGAATAAACGGAAAGGGGTTCTTATGTCTCATAATTTCCGGGTGATTGATTCCTAACCAATACAAAAGTACA…
>A_Ch-T3
ATGCTTTGTTTTATAGGTACTCAGGAATGATCCTGTTTGCGAAGGTATGTTGCAAGTATTGAGGATTATCGTACTGTATATAAGAGTGTCTTGAAAATTTCACGGTTTTGAAACATCTGAGACATTGGGTTTTATTTGTTATTTCCGATATAAATGAGGGGATTCTCCCCACTACCCTCCTCTCCCCCTATTTACCCCAAACTTTACTTCATTCTATTACACCCGTTAACCTTATAGCTTCTAGGAGCTGTGTATACTTCAACATAATAAGAGATTAGTAATATCATAGTTACAGCAGTGCTTGTATAGCACTTTTTTCTGGTGCATAGAATAAACGGAAAGGGGTTCTTATGTCTCATAATTTCCGGGTGATTGATTCCTAACCAATACAAAAGTACA…
>A_IFM48386
ATGCTTTGTTTTATAGGTACTCAGGAATGATCCTGTTTGCGAAGGTATGTTGCAAGTATTGAGGATTATCGTACTGTATATAAGAGTGTCTTGAAAATTTCACGGTTTTGAAACATCTGAGACATTGGGTTTTATTTGTTATTTCCGATATAAATGAGGGGATTCTCCCCACTACCCTCCTCTCCCCCTATTTACCCCAAACTTTACTTCATTCTATTACACCCGTTAACCTTATAGCTTCTAGGAGCTGTGTATACTTCAACATAATAAGAGATTAGTAATATCATAGTTACAGCAGTGCTTGTATAGCACTTTTTTCTGGTGCATAGAATAAACGGAAAGGGGTTCTTATGTCTCATAATTTCCGGGTGATTGATTCCTAACCAATACAAAAGTACA…
>A_M85
ATGCTTTGTTTTATAGGTACTCAGGAATGATCCTGTTTGCGAAGGTATGTTGCAAGTATTGAGGATTATCGTACTGTATATAAGAGTGTCTTGAAAATTTCACGGTTTTGAAACATCTGAGACATTGGGTTTTATTTGTTATTTCCGATATAAATGAGGGGATTCTCCCCACTACCCTCCTCTCCCCCTATTTACCCCAAACTTTACTTCATTCTATTACACCCGTTAACCTTATAGCTTCTAGGAGCTGTGTATACTTCAACATAATAAGAGATTAGTAATATCATAGTTACAGCAGTGCTTGTATAGCACTTTTTTCTGGTGCATAGAATAAACGGAAAGGGGTTCTTATGTCTCATAATTTCCGGGTGATTGATTCCTAACCAATACAAAAGTACA…
>A_MCO456
ATGCTTTGTTTTATAGGTACTCAGGAATGATCCTGTTTGCGAAGGTATGTTGCAAGTATTGAGGATTATCGTACTGTATATAAGAGTGTCTTGAAAATTTCACGGTTTTGAAACATCTGAGACATTGGGTTTTATTTGTTATTTCCGATATAAATGAGGGGATTCTCCCCACTACCCTCCTCTCCCCCTATTTACCCCAAACTTTACTTCATTCTATTACACCCGTTAACCTTATAGCTTCTAGGAGCTGTGTATACTTCAACATAATAAGAGATTAGTAATATCATAGTTACAGCAGTGCTTGTATAGCACTTTTTTCTGGTGCATAGAATAAACGGAAAGGGGTTCTTATGTCTCATAATTTCCGGGTGATTGATTCCTAACCAATACAAAAGTACA…
>A_MCO457
ATGCTTTGTTTTATAGGTACTCAGGAATGATCCTGTTTGCGAAGGTATGTTGCAAGTATTGAGGATTATCGTACTGTATATAAGAGTGTCTTGAAAATTTCACGGTTTTGAAACATCTGAGACATTGGGTTTTATTTGTTATTTCCGATATAAATGAGGGGATTCTCCCCACTACCCTCCTCTCCCCCTATTTACCCCAAACTTTACTTCATTCTATTACACCCGTTAACCTTATAGCTTCTAGGAGCTGTGTATACTTCAACATAATAAGAGATTAGTAATATCATAGTTACAGCAGTGCTTGTATAGCACTTTTTTCTGGTGCATAGAATAAACGGAAAGGGGTTCTTATGTCTCATAATTTCCGGGTGATTGATTCCTAACCAATACAAAAGTACA…
>A_MCO471
ATGCTTTGTTTTATAGGTACTCAGGAATGATCCTGTTTGCGAAGGTATGTTGCAAGTATTGAGGATTATCGTACTGTATATAAGAGTGTCTTGAAAATTTCACGGTTTTGAAACATCTGAGACATTGGGTTTTATTTGTTATTTCCGATATAAATGAGGGGATTCTCCCCACTACCCTCCTCTCCCCCTATTTACCCCAAACTTTACTTCATTCTATTACACCCGTTAACCTTATAGCTTCTAGGAGCTGTGTATACTTCAACATAATAAGAGATTAGTAATATCATAGTTACAGCAGTGCTTGTATAGCACTTTTTTCTGGTGCATAGAATAAACGGAAAGGGGTTCTTATGTCTCATAATTTCCGGGTGATTGATTCCTAACCAATACAAAAGTACA…
>A_s151
ATGCTTTGTTTTATAGGTACTCAGGAATGATCCTGTTTGCGAAGGTATGTTGCAAGTATTGAGGATTATCGTACTGTATATAAGAGTGTCTTGAAAATTTCACGGTTTTGAAACATCTGAGACATTGGGTTTTATTTGTTATTTCCGATATAAATGAGGGGATTCTCCCCACTACCCTCCTCTCCCCCTATTTACCCCAAACTTTACTTCATTCTATTACACCCGTTAACCTTATAGCTTCTAGGAGCTGTGTATACTTCAACATAATAAGAGATTAGTAATATCATAGTTACAGCAGTGCTTGTATAGCACTTTTTTCTGGTGCATAGAATAAACGGAAAGGGGTTCTTATGTCTCATAATTTCCGGGTGATTGATTCCTAACCAATACAAAAGTACA…
>A_s1540
ATGCTTTGTTTTATAGGTACTCAGGAATGATCCTGTTTGCGAAGGTATGTTGCAAGTATTGAGGATTATCGTACTGTATATAAGAGTGTCTTGAAAATTTCACGGTTTTGAAACATCTGAGACATTGGGTTTTATTTGTTATTTCCGATATAAATGAGGGGATTCTCCCCACTACCCTCCTCTCCCCCTATTTACCCCAAACTTTACTTCATTCTATTACACCCGTTAACCTTATAGCTTCTAGGAGCTGTGTATACTTCAACATAATAAGAGATTAGTAATATCATAGTTACAGCAGTGCTTGTATAGCACTTTTTTCTGGTGCATAGAATAAACGGAAAGGGGTTCTTATGTCTCATAATTTCCGGGTGATTGATTCCTAACCAATACAAAAGTACA…
>A_s1799
ATGCTTTGTTTTATAGGTACTCAGGAATGATCCTGTTTGCGAAGGTATGTTGCAAGTATTGAGGATTATCGTACTGTATATAAGAGTGTCTTGAAAATTTCACGGTTTTGAAACATCTGAGACATTGGGTTTTATTTGTTATTTCCGATATAAATGAGGGGATTCTCCCCACTACCCTCCTCTCCCCCTATTTACCCCAAACTTTACTTCATTCTATTACACCCGTTAACCTTATAGCTTCTAGGAGCTGTGTATACTTCAACATAATAAGAGATTAGTAATATCATAGTTACAGCAGTGCTTGTATAGCACTTTTTTCTGGTGCATAGAATAAACGGAAAGGGGTTCTTATGTCTCATAATTTCCGGGTGATTGATTCCTAACCAATACAAAAGTACA…
>A_s1825
ATGCTTTGTTTTATAGGTACTCAGGAATGATCCTGTTTGCGAAGGTATGTTGCAAGTATTGAGGATTATCGTACTGTATATAAGAGTGTCTTGAAAATTTCACGGTTTTGAAACATCTGAGACATTGGGTTTTATTTGTTATTTCCGATATAAATGAGGGGATTCTCCCCACTACCCTCCTCTCCCCCTATTTACCCCAAACTTTACTTCATTCTATTACACCCGTTAACCTTATAGCTTCTAGGAGCTGTGTATACTTCAACATAATAAGAGATTAGTAATATCATAGTTACAGCAGTGCTTGTATAGCACTTTTTTCTGGTGCATAGAATAAACGGAAAGGGGTTCTTATGTCTCATAATTTCCGGGTGATTGATTCCTAACCAATACAAAAGTACA…
>A_s185
ATGCTTTGTTTTATAGGTACTCAGGAATGATCCTGTTTGCGAAGGTATGTTGCAAGTATTGAGGATTATCGTACTGTATATAAGAGTGTCTTGAAAATTTCACGGTTTTGAAACATCTGAGACATTGGGTTTTATTTGTTATTTCCGATATAAATGAGGGGATTCTCCCCACTACCCTCCTCTCCCCCTATTTACCCCAAACTTTACTTCATTCTATTACACCCGTTAACCTTATAGCTTCTAGGAGCTGTGTATACTTCAACATAATAAGAGATTAGTAATATCATAGTTACAGCAGTGCTTGTATAGCACTTTTTTCTGGTGCATAGAATAAACGGAAAGGGGTTCTTATGTCTCATAATTTCCGGGTGATTGATTCCTAACCAATACAAAAGTACA…
>A_s282
ATGCTTTGTTTTATAGGTACTCAGGAATGATCCTGTTTGCGAAGGTATGTTGCAAGTATTGAGGATTATCGTACTGTATATAAGAGTGTCTTGAAAATTTCACGGTTTTGAAACATCTGAGACATTGGGTTTTATTTGTTATTTCCGATATAAATGAGGGGATTCTCCCCACTACCCTCCTCTCCCCCTATTTACCCCAAACTTTACTTCATTCTATTACACCCGTTAACCTTATAGCTTCTAGGAGCTGTGTATACTTCAACATAATAAGAGATTAGTAATATCATAGTTACAGCAGTGCTTGTATAGCACTTTTTTCTGGTGCATAGAATAAACGGAAAGGGGTTCTTATGTCTCATAATTTCCGGGTGATTGATTCCTAACCAATACAAAAGTACA…
>A_s320
ATGCTTTGTTTTATAGGTACTCAGGAATGATCCTGTTTGCGAAGGTATGTTGCAAGTATTGAGGATTATCGTACTGTATATAAGAGTGTCTTGAAAATTTCACGGTTTTGAAACATCTGAGACATTGGGTTTTATTTGTTATTTCCGATATAAATGAGGGGATTCTCCCCACTACCCTCCTCTCCCCCTATTTACCCCAAACTTTACTTCATTCTATTACACCCGTTAACCTTATAGCTTCTAGGAGCTGTGTATACTTCAACATAATAAGAGATTAGTAATATCATAGTTACAGCAGTGCTTGTATAGCACTTTTTTCTGGTGCATAGAATAAACGGAAAGGGGTTCTTATGTCTCATAATTTCCGGGTGATTGATTCCTAACCAATACAAAAGTACA…
>A_s421
ATGCTTTGTTTTATAGGTACTCAGGAATGATCCTGTTTGCGAAGGTATGTTGCAAGTATTGAGGATTATCGTACTGTATATAAGAGTGTCTTGAAAATTTCACGGTTTTGAAACATCTGAGACATTGGGTTTTATTTGTTATTTCCGATATAAATGAGGGGATTCTCCCCACTACCCTCCTCTCCCCCTATTTACCCCAAACTTTACTTCATTCTATTACACCCGTTAACCTTATAGCTTCTAGGAGCTGTGTATACTTCAACATAATAAGAGATTAGTAATATCATAGTTACAGCAGTGCTTGTATAGCACTTTTTTCTGGTGCATAGAATAAACGGAAAGGGGTTCTTATGTCTCATAATTTCCGGGTGATTGATTCCTAACCAATACAAAAGTACA…
>A_s422
ATGCTTTGTTTTATAGGTACTCAGGAATGATCCTGTTTGCGAAGGTATGTTGCAAGTATTGAGGATTATCGTACTGTATATAAGAGTGTCTTGAAAATTTCACGGTTTTGAAACATCTGAGACATTGGGTTTTATTTGTTATTTCCGATATAAATGAGGGGATTCTCCCCACTACCCTCCTCTCCCCCTATTTACCCCAAACTTTACTTCATTCTATTACACCCGTTAACCTTATAGCTTCTAGGAGCTGTGTATACTTCAACATAATAAGAGATTAGTAATATCATAGTTACAGCAGTGCTTGTATAGCACTTTTTTCTGGTGCATAGAATAAACGGAAAGGGGTTCTTATGTCTCATAATTTCCGGGTGATTGATTCCTAACCAATACAAAAGTACA…
>A_s423
ATGCTTTGTTTTATAGGTACTCAGGAATGATCCTGTTTGCGAAGGTATGTTGCAAGTATTGAGGATTATCGTACTGTATATAAGAGTGTCTTGAAAATTTCACGGTTTTGAAACATCTGAGACATTGGGTTTTATTTGTTATTTCCGATATAAATGAGGGGATTCTCCCCACTACCCTCCTCTCCCCCTATTTACCCCAAACTTTACTTCATTCTATTACACCCGTTAACCTTATAGCTTCTAGGAGCTGTGTATACTTCAACATAATAAGAGATTAGTAATATCATAGTTACAGCAGTGCTTGTATAGCACTTTTTTCTGGTGCATAGAATAAACGGAAAGGGGTTCTTATGTCTCATAATTTCCGGGTGATTGATTCCTAACCAATACAAAAGTACA…
>A_s424
ATGCTTTGTTTTATAGGTACTCAGGAATGATCCTGTTTGCGAAGGTATGTTGCAAGTATTGAGGATTATCGTACTGTATATAAGAGTGTCTTGAAAATTTCACGGTTTTGAAACATCTGAGACATTGGGTTTTATTTGTTATTTCCGATATAAATGAGGGGATTCTCCCCACTACCCTCCTCTCCCCCTATTTACCCCAAACTTTACTTCATTCTATTACACCCGTTAACCTTATAGCTTCTAGGAGCTGTGTATACTTCAACATAATAAGAGATTAGTAATATCATAGTTACAGCAGTGCTTGTATAGCACTTTTTTCTGGTGCATAGAATAAACGGAAAGGGGTTCTTATGTCTCATAATTTCCGGGTGATTGATTCCTAACCAATACAAAAGTACA…
>A_s425
ATGCTTTGTTTTATAGGTACTCAGGAATGATCCTGTTTGCGAAGGTATGTTGCAAGTATTGAGGATTATCGTACTGTATATAAGAGTGTCTTGAAAATTTCACGGTTTTGAAACATCTGAGACATTGGGTTTTATTTGTTATTTCCGATATAAATGAGGGGATTCTCCCCACTACCCTCCTCTCCCCCTATTTACCCCAAACTTTACTTCATTCTATTACACCCGTTAACCTTATAGCTTCTAGGAGCTGTGTATACTTCAACATAATAAGAGATTAGTAATATCATAGTTACAGCAGTGCTTGTATAGCACTTTTTTCTGGTGCATAGAATAAACGGAAAGGGGTTCTTATGTCTCATAATTTCCGGGTGATTGATTCCTAACCAATACAAAAGTACA…
>A_s426
ATGCTTTGTTTTATAGGTACTCAGGAATGATCCTGTTTGCGAAGGTATGTTGCAAGTATTGAGGATTATCGTACTGTATATAAGAGTGTCTTGAAAATTTCACGGTTTTGAAACATCTGAGACATTGGGTTTTATTTGTTATTTCCGATATAAATGAGGGGATTCTCCCCACTACCCTCCTCTCCCCCTATTTACCCCAAACTTTACTTCATTCTATTACACCCGTTAACCTTATAGCTTCTAGGAGCTGTGTATACTTCAACATAATAAGAGATTAGTAATATCATAGTTACAGCAGTGCTTGTATAGCACTTTTTTCTGGTGCATAGAATAAACGGAAAGGGGTTCTTATGTCTCATAATTTCCGGGTGATTGATTCCTAACCAATACAAAAGTACA…
>A_s427
ATGCTTTGTTTTATAGGTACTCAGGAATGATCCTGTTTGCGAAGGTATGTTGCAAGTATTGAGGATTATCGTACTGTATATAAGAGTGTCTTGAAAATTTCACGGTTTTGAAACATCTGAGACATTGGGTTTTATTTGTTATTTCCGATATAAATGAGGGGATTCTCCCCACTACCCTCCTCTCCCCCTATTTACCCCAAACTTTACTTCATTCTATTACACCCGTTAACCTTATAGCTTCTAGGAGCTGTGTATACTTCAACATAATAAGAGATTAGTAATATCATAGTTACAGCAGTGCTTGTATAGCACTTTTTTCTGGTGCATAGAATAAACGGAAAGGGGTTCTTATGTCTCATAATTTCCGGGTGATTGATTCCTAACCAATACAAAAGTACA…
>A_s433
ATGCTTTGTTTTATAGGTACTCAGGAATGATCCTGTTTGCGAAGGTATGTTGCAAGTATTGAGGATTATCGTACTGTATATAAGAGTGTCTTGAAAATTTCACGGTTTTGAAACATCTGAGACATTGGGTTTTATTTGTTATTTCCGATATAAATGAGGGGATTCTCCCCACTACCCTCCTCTCCCCCTATTTACCCCAAACTTTACTTCATTCTATTACACCCGTTAACCTTATAGCTTCTAGGAGCTGTGTATACTTCAACATAATAAGAGATTAGTAATATCATAGTTACAGCAGTGCTTGTATAGCACTTTTTTCTGGTGCATAGAATAAACGGAAAGGGGTTCTTATGTCTCATAATTTCCGGGTGATTGATTCCTAACCAATACAAAAGTACA…
>A_s434
ATGCTTTGTTTTATAGGTACTCAGGAATGATCCTGTTTGCGAAGGTATGTTGCAAGTATTGAGGATTATCGTACTGTATATAAGAGTGTCTTGAAAATTTCACGGTTTTGAAACATCTGAGACATTGGGTTTTATTTGTTATTTCCGATATAAATGAGGGGATTCTCCCCACTACCCTCCTCTCCCCCTATTTACCCCAAACTTTACTTCATTCTATTACACCCGTTAACCTTATAGCTTCTAGGAGCTGTGTATACTTCAACATAATAAGAGATTAGTAATATCATAGTTACAGCAGTGCTTGTATAGCACTTTTTTCTGGTGCATAGAATAAACGGAAAGGGGTTCTTATGTCTCATAATTTCCGGGTGATTGATTCCTAACCAATACAAAAGTACA…
>A_s435
ATGCTTTGTTTTATAGGTACTCAGGAATGATCCTGTTTGCGAAGGTATGTTGCAAGTATTGAGGATTATCGTACTGTATATAAGAGTGTCTTGAAAATTTCACGGTTTTGAAACATCTGAGACATTGGGTTTTATTTGTTATTTCCGATATAAATGAGGGGATTCTCCCCACTACCCTCCTCTCCCCCTATTTACCCCAAACTTTACTTCATTCTATTACACCCGTTAACCTTATAGCTTCTAGGAGCTGTGTATACTTCAACATAATAAGAGATTAGTAATATCATAGTTACAGCAGTGCTTGTATAGCACTTTTTTCTGGTGCATAGAATAAACGGAAAGGGGTTCTTATGTCTCATAATTTCCGGGTGATTGATTCCTAACCAATACAAAAGTACA…
>A_s436
ATGCTTTGTTTTATAGGTACTCAGGAATGATCCTGTTTGCGAAGGTATGTTGCAAGTATTGAGGATTATCGTACTGTATATAAGAGTGTCTTGAAAATTTCACGGTTTTGAAACATCTGAGACATTGGGTTTTATTTGTTATTTCCGATATAAATGAGGGGATTCTCCCCACTACCCTCCTCTCCCCCTATTTACCCCAAACTTTACTTCATTCTATTACACCCGTTAACCTTATAGCTTCTAGGAGCTGTGTATACTTCAACATAATAAGAGATTAGTAATATCATAGTTACAGCAGTGCTTGTATAGCACTTTTTTCTGGTGCATAGAATAAACGGAAAGGGGTTCTTATGTCTCATAATTTCCGGGTGATTGATTCCTAACCAATACAAAAGTACA…
>A_s437
ATGCTTTGTTTTATAGGTACTCAGGAATGATCCTGTTTGCGAAGGTATGTTGCAAGTATTGAGGATTATCGTACTGTATATAAGAGTGTCTTGAAAATTTCACGGTTTTGAAACATCTGAGACATTGGGTTTTATTTGTTATTTCCGATATAAATGAGGGGATTCTCCCCACTACCCTCCTCTCCCCCTATTTACCCCAAACTTTACTTCATTCTATTACACCCGTTAACCTTATAGCTTCTAGGAGCTGTGTATACTTCAACATAATAAGAGATTAGTAATATCATAGTTACAGCAGTGCTTGTATAGCACTTTTTTCTGGTGCATAGAATAAACGGAAAGGGGTTCTTATGTCTCATAATTTCCGGGTGATTGATTCCTAACCAATACAAAAGTACA…
>A_s498
ATGCTTTGTTTTATAGGTACTCAGGAATGATCCTGTTTGCGAAGGTATGTTGCAAGTATTGAGGATTATCGTACTGTATATAAGAGTGTCTTGAAAATTTCACGGTTTTGAAACATCTGAGACATTGGGTTTTATTTGTTATTTCCGATATAAATGAGGGGATTCTCCCCACTACCCTCCTCTCCCCCTATTTACCCCAAACTTTACTTCATTCTATTACACCCGTTAACCTTATAGCTTCTAGGAGCTGTGTATACTTCAACATAATAAGAGATTAGTAATATCATAGTTACAGCAGTGCTTGTATAGCACTTTTTTCTGGTGCATAGAATAAACGGAAAGGGGTTCTTATGTCTCATAATTTCCGGGTGATTGATTCCTAACCAATACAAAAGTACA…
>A_s504
ATGCTTTGTTTTATAGGTACTCAGGAATGATCCTGTTTGCGAAGGTATGTTGCAAGTATTGAGGATTATCGTACTGTATATAAGAGTGTCTTGAAAATTTCACGGTTTTGAAACATCTGAGACATTGGGTTTTATTTGTTATTTCCGATATAAATGAGGGGATTCTCCCCACTACCCTCCTCTCCCCCTATTTACCCCAAACTTTACTTCATTCTATTACACCCGTTAACCTTATAGCTTCTAGGAGCTGTGTATACTTCAACATAATAAGAGATTAGTAATATCATAGTTACAGCAGTGCTTGTATAGCACTTTTTTCTGGTGCATAGAATAAACGGAAAGGGGTTCTTATGTCTCATAATTTCCGGGTGATTGATTCCTAACCAATACAAAAGTACA…
>A_s599
ATGCTTTGTTTTATAGGTACTCAGGAATGATCCTGTTTGCGAAGGTATGTTGCAAGTATTGAGGATTATCGTACTGTATATAAGAGTGTCTTGAAAATTTCACGGTTTTGAAACATCTGAGACATTGGGTTTTATTTGTTATTTCCGATATAAATGAGGGGATTCTCCCCACTACCCTCCTCTCCCCCTATTTACCCCAAACTTTACTTCATTCTATTACACCCGTTAACCTTATAGCTTCTAGGAGCTGTGTATACTTCAACATAATAAGAGATTAGTAATATCATAGTTACAGCAGTGCTTGTATAGCACTTTTTTCTGGTGCATAGAATAAACGGAAAGGGGTTCTTATGTCTCATAATTTCCGGGTGATTGATTCCTAACCAATACAAAAGTACA…
>A_s748
ATGCTTTGTTTTATAGGTACTCAGGAATGATCCTGTTTGCGAAGGTATGTTGCAAGTATTGAGGATTATCGTACTGTATATAAGAGTGTCTTGAAAATTTCACGGTTTTGAAACATCTGAGACATTGGGTTTTATTTGTTATTTCCGATATAAATGAGGGGATTCTCCCCACTACCCTCCTCTCCCCCTATTTACCCCAAACTTTACTTCATTCTATTACACCCGTTAACCTTATAGCTTCTAGGAGCTGTGTATACTTCAACATAATAAGAGATTAGTAATATCATAGTTACAGCAGTGCTTGTATAGCACTTTTTTCTGGTGCATAGAATAAACGGAAAGGGGTTCTTATGTCTCATAATTTCCGGGTGATTGATTCCTAACCAATACAAAAGTACA…
>A_s831
ATGCTTTGTTTTATAGGTACTCAGGAATGATCCTGTTTGCGAAGGTATGTTGCAAGTATTGAGGATTATCGTACTGTATATAAGAGTGTCTTGAAAATTTCACGGTTTTGAAACATCTGAGACATTGGGTTTTATTTGTTATTTCCGATATAAATGAGGGGATTCTCCCCACTACCCTCCTCTCCCCCTATTTACCCCAAACTTTACTTCATTCTATTACACCCGTTAACCTTATAGCTTCTAGGAGCTGTGTATACTTCAACATAATAAGAGATTAGTAATATCATAGTTACAGCAGTGCTTGTATAGCACTTTTTTCTGGTGCATAGAATAAACGGAAAGGGGTTCTTATGTCTCATAATTTCCGGGTGATTGATTCCTAACCAATACAAAAGTACA…
>B_109
ATGCTTTGTTTTATAGGTTACTCAGGAATGATCCTGTTTGCGAAGGTGATTGTTGCAAATATGGAGGATAATTGTACTGTATATAAGAGTGTCTTGAAGATTTCACGGTTTTGAAACATCTGAAACATTGGGTTTTATTTGTTATTTCCGATATAAATGAGGGGATTTTCCCCACTACCCTCTTCTCCCCCTATTTACCGCAAACTTTACTTCATTCTATTAGACTCGTTAACCTTATAGCTTCTAGGAGCTGTGTATACTTCAACATAATAAGAGATTAGTAATATCGTAGTTACAGCAGTGTTTGTATAGCACTTTTTTCTGGTGCATAGAATAAACGGAAACGGGTTCTTATATCTCACAATTTCGGGGTGATTGATTCCTAACCAATACAAAAGT…
>B_172
ATGCTTTGTTTTATAGGTTACTCAGGAATGATCCTGTTTGCGAAGGTGATTGTTGCAAATATGGAGGATAATTGTACTGTATATAAGAGTGTCTTGAAGATTTCACGGTTTTGAAACATCTGAAACATTGGGTTTTATTTGTTATTTCCGATATAAATGAGGGGATTTTCCCCACTACCCTCTTCTCCCCCTATTTACCGCAAACTTTACTTCATTCTATTACACTCGTTAACCTTATAGCTTCTAGGAGCTGTGTATACTTCAACATAATAAGAGATTAGTAATATCGTAGTTACAGCAGTGTTTGTATAGCACTTTTTTCTGGTGCATAGAATAAACGGAAACGGGTTCTTATATCTCACAATTTCGGGGTGATTGATTCCTAACCAATACAAAAGT…
>B_2Y220
ATGCTTTGTTTTATAGGTTACTCAGGAATGATCCTGTTTGCGAAGGTGATTGTTGCAAATATGGAGGATAATTGTACTGTATATAAGAGTGTCTTGAAGATTTCACGGTTTTGAAACATCTGAAACATTGGGTTTTATTTGTTATTTCCGATATAAATGAGGGGATTTTCCCCACTACCCTCTTCTCCCCCTATTTACCGCAAACTTTACTTCATTCTATTAGACTCGTTAACCTTATAGCTTCTAGGAGCTGTGTATACTTCAACATAATAAGAGATTAGTAATATCGTAGTTACAGCAGTGTTTGTATAGCACTTTTTTCTGGTGCATAGAATAAACGGAAACGGGTTCTTATATCTCACAATTTCGGGGTGATTGATTCCTAACCAATACAAAAGT…
>B_2Y71
ATGCTTTGTTTTATAGGTTACTCAGGAATGATCCTGTTTGCGAAGGTGATTGTTGCAAATATGGAGGATAATTGTACTGTATATAAGAGTGTCTTGAAGATTTCACGGTTTTGAAACATCTGAAACATTGGGTTTTATTTGTTATTTCCGATATAAATGAGGGGATTTTCCCCACTACCCTCTTCTCCCCCTATTTACCGCAAACTTTACTTCATTCTATTACACTCGTTAACCTTATAGCTTCTAGGAGCTGTGTATACTTCAACATAATAAGAGATTAGTAATATCGTAGTTACAGCAGTGTTTGTATAGCACTTTTTTCTGGTGCATAGAATAAACGGAAACGGGTTCTTATATCTCACAATTTCGGGGTGATTGATTCCTAACCAATACAAAAGT…
>B_4Y106
ATGCTTTGTTTTATAGGTTACTCAGGAATGATCCTGTTTGCGAAGGTGATTGTTGCAAATATGGAGGATAATTGTACTGTATATAAGAGTGTCTTGAAGATTTCACGGTTTTGAAACATCTGAAACATTGGGTTTTATTTGTTATTTCCGATATAAATGAGGGGATTTTCCCCACTACCCTCTTCTCCCCCTATTTACCGCAAACTTTACTTCATTCTATTACACTCGTTAACCTTATAGCTTCTAGGAGCTGTGTATACTTCAACATAATAAGAGATTAGTAATATCGTAGTTACAGCAGTGTTTGTATAGCACTTTTTTCTGGTGCATAGAATAAACGGAAACGGGTTCTTATATCTCACAATTTCGGGGTGATTGATTCCTAACCAATACAAAAGT…
>B_4Y108
ATGCTTTGTTTTATAGGTTACTCAGGAATGATCCTGTTTGCGAAGGTGATTGTTGCAAATATGGAGGATAATTGTACTGTATATAAGAGTGTCTTGAAGATTTCACGGTTTTGAAACATCTGAAACATTGGGTTTTATTTGTTATTTCCGATATAAATGAGGGGATTTTCCCCACTACCCTCTTCTCCCCCTATTTACCGCAAACTTTACTTCATTCTATTACACTCGTTAACCTTATAGCTTCTAGGAGCTGTGTATACTTCAACATAATAAGAGATTAGTAATATCGTAGTTACAGCAGTGTTTGTATAGCACTTTTTTCTGGTGCATAGAATAAACGGAAACGGGTTCTTATATCTCACAATTTCGGGGTGATTGATTCCTAACCAATACAAAAGT…
>B_4Y222
ATGCTTTGTTTTATAGGTTACTCAGGAATGATCCTGTTTGCGAAGGTGATTGTTGCAAATATGGAGGATAATTGTACTGTATATAAGAGTGTCTTGAAGATTTCACGGTTTTGAAACATCTGAAACATTGGGTTTTATTTGTTATTTCCGATATAAATGAGGGGATTTTCCCCACTACCCTCTTCTCCCCCTATTTACCGCAAACTTTACTTCATTCTATTACACTCGTTAACCTTATAGCTTCTAGGAGCTGTGTATACTTCAACATAATAAGAGATTAGTAATATCGTAGTTACAGCAGTGTTTGTATAGCACTTTTTTCTGGTGCATAGAATAAACGGAAACGGGTTCTTATATCTCACAATTTCGGGGTGATTGATTCCTAACCAATACAAAAGT…
>B_4Y225
ATGCTTTGTTTTATAGGTTACTCAGGAATGATCCTGTTTGCGAAGGTGATTGTTGCAAATATGGAGGATAATTGTACTGTATATAAGAGTGTCTTGAAGATTTCACGGTTTTGAAACATCTGAAACATTGGGTTTTATTTGTTATTTCCGATATAAATGAGGGGATTTTCCCCACTACCCTCTTCTCCCCCTATTTACCGCAAACTTTACTTCATTCTATTACACTCGTTAACCTTATAGCTTCTAGGAGCTGTGTATACTTCAACATAATAAGAGATTAGTAATATCGTAGTTACAGCAGTGTTTGTATAGCACTTTTTTCTGGTGCATAGAATAAACGGAAACGGGTTCTTATATCTCACAATTTCGGGGTGATTGATTCCTAACCAATACAAAAGT…
>B_4Y98
ATGCTTTGTTTTATAGGTTACTCAGGAATGATCCTGTTTGCGAAGGTGATTGTTGCAAATATGGAGGATAATTGTACTGTATATAAGAGTGTCTTGAAGATTTCACGGTTTTGAAACATCTGAAACATTGGGTTTTATTTGTTATTTCCGATATAAATGAGGGGATTTTCCCCACTACCCTCTTCTCCCCCTATTTACCGCAAACTTTACTTCATTCTATTACACTCGTTAACCTTATAGCTTCTAGGAGCTGTGTATACTTCAACATAATAAGAGATTAGTAATATCGTAGTTACAGCAGTGTTTGTATAGCACTTTTTTCTGGTGCATAGAATAAACGGAAACGGGTTCTTATATCTCACAATTTCGGGGTGATTGATTCCTAACCAATACAAAAGT…
>B_85
ATGCTTTGTTTTATAGGTTACTCAGGAATGATCCTGTTTGCGAAGGTGATTGTTGCAAATATGGAGGATAATTGTACTGTATATAAGAGTGTCTTGAAGATTTCACGGTTTTGAAACATCTGAAACATTGGGTTTTATTTGTTATTTCCGATATAAATGAGGGGATTTTCCCCACTACCCTCTTCTCCCCCTATTTACCGCAAACTTTACTTCATTCTATTACACTCGTTAACCTTATAGCTTCTAGGAGCTGTGTATACTTCAACATAATAAGAGATTAGTAATATCGTAGTTACAGCAGTGTTTGTATAGCACTTTTTTCTGGTGCATAGAATAAACGGAAACGGGTTCTTATATCTCACAATTTCGGGGTGATTGATTCCTAACCAATACAAAAGT…
>B_B8274
ATGCTTTGTTTTATAGGTTACTCAGGAATGATCCTGTTTGCGAAGGTGATTGTTGCAAATATGGAGGATAATTGTACTGTATATAAGAGTGTCTTGAAGATTTCACGGTTTTGAAACATCTGAAACATTGGGTTTTATTTGTTATTTCCGATATAAATGAGGGGATTCTCCCCACTACCCTCTTCTCCCCCTATTTACCGCAAACTTTACTTCATTCTATTACACTCGTTAACCTTATAGCTTCTAGGAGCTGTGTATACTTCAACATAATAAGAGATTAGTAATATCGTAGTTACAGCAGTGTTTGTATAGCACTTTTTTCTGGTGCATAGAATAAACGGAAACGGGTTCTTATATCTCACAATTTCGGGGTGATTGATTCCTAACCAATACAAAAGT…
>B_B8323
ATGCTTTGTTTTATAGGTTACTCAGGAATGATCCTGTTTGCGAAGGTGATTGTTGCAAATATGGAGGATAATTGTACTGTATATAAGAGTGTCTTGAAGATTTCACGGTTTTGAAACATCTGAAACATTGGGTTTTATTTGTTATTTCCGATATAAATGAGGGGATTTTCCCCACTACCCTCTTCTCCCCCTATTTACCGCAAACTTTACTTCATTCTATTAGACTCGTTAACCTTATAGCTTCTAGGAGCTGTGTATACTTCAACATAATAAGAGATTAGTAATATCGTAGTTACAGCAGTGTTTGTATAGCACTTTTTTCTGGTGCATAGAATAAACGGAAACGGGTTCTTATATCTCACAATTTCGGGGTGATTGATTCCTAACCAATACAAAAGT…
>B_Ch-T3
ATGCTTTGTTTTATAGGTTACTCAGGAATGATCCTGTTTGCGAAGGTGATTGTTGCAAATATGGAGGATAATTGTACTGTATATAAGAGTGTCTTGAAGATTTCACGGTTTTGAAACATCTGAAACATTGGGTTTTATTTGTTATTTCCGATATAAATGAGGGGATTTTCCCCACTACCCTCTTCTCCCCCTATTTACCGCAAACTTTACTTCATTCTATTACACTCGTTAACCTTATAGCTTCTAGGAGCTGTGTATACTTCAACATAATAAGAGATTAGTAATATCGTAGTTACAGCAGTGTTTGTATAGCACTTTTTTCTGGTGCATAGAATAAACGGAAACGGGTTCTTATATCTCACAATTTCGGGGTGATTGATTCCTAACCAATACAAAAGT…
>B_IFM48386
ATGCTTTGTTTTATAGGTTACTCAGGAATGATCCTGTTTGCGAAGGTGATTGTTGCAAATATGGAGGATAATTGTACTGTATATAAGAGTGTCTTGAAGATTTCACGGTTTTGAAACATCTGAAACATTGGGTTTTATTTGTTATTTCCGATATAAATGAGGGGATTTTCCCCACTACCCTCTTCTCCCCCTATTTACCGCAAACTTTACTTCATTCTATTAGACTCGTTAACCTTATAGCTTCTAGGAGCTGTGTATACTTCAACATAATAAGAGATTAGTAATATCGTAGTTACAGCAGTGTTTGTATAGCACTTTTTTCTGGTGCATAGAATAAACGGAAACGGGTTCTTATATCTCACAATTTCGGGGTGATTGATTCCTAACCAATACAAAAGT…
>B_M85
ATGCTTTGTTTTATAGGTTACTCAGGAATGATCCTGTTTGCGAAGGTGATTGTTGCAAATATGGAGGATAATTGTACTGTATATAAGAGTGTCTTGAAGATTTCACGGTTTTGAAACATCTGAAACATTGGGTTTTATTTGTTATTTCCGATATAAATGAGGGGATTTTCCCCACTACCCTCTTCTCCCCCTATTTACCGCAAACTTTACTTCATTCTATTACACTCGTTAACCTTATAGCTTCTAGGAGCTGTGTATACTTCAACATAATAAGAGATTAGTAATATCGTAGTTACAGCAGTGTTTGTATAGCACTTTTTTCTGGTGCATAGAATAAACGGAAACGGGTTCTTATATCTCACAATTTCGGGGTGATTGATTCCTAACCAATACAAAAGT…
>B_MCO456
ATGCTTTGTTTTATAGGTTACTCAGGAATGATCCTGTTTGCGAAGGTGATTGTTGCAAATATGGAGGATAATTGTACTGTATATAAGAGTGTCTTGAAGATTTCACGGTTTTGAAACATCTGAAACATTGGGTTTTATTTGTTATTTCCGATATAAATGAGGGGATTTTCCCCACTACCCTCTTCTCCCCCTATTTACCGCAAACTTTACTTCATTCTATTACACTCGTTAACCTTATAGCTTCTAGGAGCTGTGTATACTTCAACATAATAAGAGATTAGTAATATCGTAGTTACAGCAGTGTTTGTATAGCACTTTTTTCTGGTGCATAGAATAAACGGAAACGGGTTCTTATATCTCACAATTTCGGGGTGATTGATTCCTAACCAATACAAAAGT…
>B_MCO457
ATGCTTTGTTTTATAGGTTACTCAGGAATGATCCTGTTTGCGAAGGTGATTGTTGCAAATATGGAGGATAATTGTACTGTATATAAGAGTGTCTTGAAGATTTCACGGTTTTGAAACATCTGAAACATTGGGTTTTATTTGTTATTTCCGATATAAATGAGGGGATTTTCCCCACTACCCTCTTCTCCCCCTATTTACCGCAAACTTTACTTCATTCTATTACACTCGTTAACCTTATAGCTTCTAGGAGCTGTGTATACTTCAACATAATAAGAGATTAGTAATATCGTAGTTACAGCAGTGTTTGTATAGCACTTTTTTCTGGTGCATAGAATAAACGGAAACGGGTTCTTATATCTCACAATTTCGGGGTGATTGATTCCTAACCAATACAAAAGT…
>B_MCO471
ATGCTTTGTTTTATAGGTTACTCAGGAATGATCCTGTTTGCGAAGGTGATTGTTGCAAATATGGAGGATAATTGTACTGTATATAAGAGTGTCTTGAAGATTTCACGGTTTTGAAACATCTGAAACATTGGGTTTTATTTGTTATTTCCGATATAAATGAGGGGATTTTCCCCACTACCCTCTTCTCCCCCTATTTACCGCAAACTTTACTTCATTCTATTACACTCGTTAACCTTATAGCTTCTAGGAGCTGTGTATACTTCAACATAATAAGAGATTAGTAATATCGTAGTTACAGCAGTGTTTGTATAGCACTTTTTTCTGGTGCATAGAATAAACGGAAACGGGTTCTTATATCTCACAATTTCGGGGTGATTGATTCCTAACCAATACAAAAGT…
>B_s151
ATGCTTTGTTTTATAGGTTACTCAGGAATGATCCTGTTTGCGAAGGTGATTGTTGCAAATATGGAGGATAATTGTACTGTATATAAGAGTGTCTTGAAGATTTCACGGTTTTGAAACATCTGAAACATTGGGTTTTATTTGTTATTTCCGATATAAATGAGGGGATTTTCCCCACTACCCTCTTCTCCCCCTATTTACCGCAAACTTTACTTCATTCTATTACACTCGTTAACCTTATAGCTTCTAGGAGCTGTGTATACTTCAACATAATAAGAGATTAGTAATATCGTAGTTACAGCAGTGTTTGTATAGCACTTTTTTCTGGTGCATAGAATAAACGGAAACGGGTTCTTATATCTCACAATTTCGGGGTGATTGATTCCTAACCAATACAAAAGT…
>B_s1540
ATGCTTTGTTTTATAGGTTACTCAGGAATGATCCTGTTTGCGAAGGTGATTGTTGCAAATATGGAGGATAATTGTACTGTATATAAGAGTGTCTTGAAGATTTCACGGTTTTGAAACATCTGAAACATTGGGTTTTATTTGTTATTTCCGATATAAATGAGGGGATTTTCCCCACTACCCTCTTCTCCCCCTATTTACCGCAAACTTTACTTCATTCTATTACACTCGTTAACCTTATAGCTTCTAGGAGCTGTGTATACTTCAACATAATAAGAGATTAGTAATATCGTAGTTACAGCAGTGTTTGTATAGCACTTTTTTCTGGTGCATAGAATAAACGGAAACGGGTTCTTATATCTCACAATTTCGGGGTGATTGATTCCTAACCAATACAAAAGT…
>B_s1799
ATGCTTTGTTTTATAGGTTACTCAGGAATGATCCTGTTTGCGAAGGTGATTGTTGCAAATATGGAGGATAATTGTACTGTATATAAGAGTGTCTTGAAGATTTCACGGTTTTGAAACATCTGAAACATTGGGTTTTATTTGTTATTTCCGATATAAATGAGGGGATTTTCCCCACTACCCTCTTCTCCCCCTATTTACCGCAAACTTTACTTCATTCTATTACACTCGTTAACCTTATAGCTTCTAGGAGCTGTGTATACTTCAACATAATAAGAGATTAGTAATATCGTAGTTACAGCAGTGTTTGTATAGCACTTTTTTCTGGTGCATAGAATAAACGGAAACGGGTTCTTATATCTCACAATTTCGGGGTGATTGATTCCTAACCAATACAAAAGT…
>B_s1825
ATGCTTTGTTTTATAGGTTACTCAGGAATGATCCTGTTTGCGAAGGTGATTGTTGCAAATATGGAGGATAATTGTACTGTATATAAGAGTGTCTTGAAGATTTCACGGTTTTGAAACATCTGAAACATTGGGTTTTATTTGTTATTTCCGATATAAATGAGGGGATTTTCCCCACTACCCTCTTCTCCCCCTATTTACCGCAAACTTTACTTCATTCTATTACACTCGTTAACCTTATAGCTTCTAGGAGCTGTGTATACTTCAACATAATAAGAGATTAGTAATATCGTAGTTACAGCAGTGTTTGTATAGCACTTTTTTCTGGTGCATAGAATAAACGGAAACGGGTTCTTATATCTCACAATTTCGGGGTGATTGATTCCTAACCAATACAAAAGT…
>B_s185
ATGCTTTGTTTTATAGGTTACTCAGGAATGATCCTGTTTGCGAAGGTGATTGTTGCAAATATGGAGGATAATTGTACTGTATATAAGAGTGTCTTGAAGATTTCACGGTTTTGAAACATCTGAAACATTGGGTTTTATTTGTTATTTCCGATATAAATGAGGGGATTTTCCCCACTACCCTCTTCTCCCCCTATTTACCGCAAACTTTACTTCATTCTATTACACTCGTTAACCTTATAGCTTCTAGGAGCTGTGTATACTTCAACATAATAAGAGATTAGTAATATCGTAGTTACAGCAGTGTTTGTATAGCACTTTTTTCTGGTGCATAGAATAAACGGAAACGGGTTCTTATATCTCACAATTTCGGGGTGATTGATTCCTAACCAATACAAAAGT…
>B_s282
ATGCTTTGTTTTATAGGTTACTCAGGAATGATCCTGTTTGCGAAGGTGATTGTTGCAAATATGGAGGATAATTGTACTGTATATAAGAGTGTCTTGAAGATTTCACGGTTTTGAAACATCTGAAACATTGGGTTTTATTTGTTATTTCCGATATAAATGAGGGGATTTTCCCCACTACCCTCTTCTCCCCCTATTTACCGCAAACTTTACTTCATTCTATTACACTCGTTAACCTTATAGCTTCTAGGAGCTGTGTATACTTCAACATAATAAGAGATTAGTAATATCGTAGTTACAGCAGTGTTTGTATAGCACTTTTTTCTGGTGCATAGAATAAACGGAAACGGGTTCTTATATCTCACAATTTCGGGGTGATTGATTCCTAACCAATACAAAAGT…
>B_s320
ATGCTTTGTTTTATAGGTTACTCAGGAATGATCCTGTTTGCGAAGGTGATTGTTGCAAATATGGAGGATAATTGTACTGTATATAAGAGTGTCTTGAAGATTTCACGGTTTTGAAACATCTGAAACATTGGGTTTTATTTGTTATTTCCGATATAAATGAGGGGATTTTCCCCACTACCCTCTTCTCCCCCTATTTACCGCAAACTTTACTTCATTCTATTACACTCGTTAACCTTATAGCTTCTAGGAGCTGTGTATACTTCAACATAATAAGAGATTAGTAATATCGTAGTTACAGCAGTGTTTGTATAGCACTTTTTTCTGGTGCATAGAATAAACGGAAACGGGTTCTTATATCTCACAATTTCGGGGTGATTGATTCCTAACCAATACAAAAGT…
>B_s421
ATGCTTTGTTTTATAGGTTACTCAGGAATGATCCTGTTTGCGAAGGTGATTGTTGCAAATATGGAGGATAATTGTACTGTATATAAGAGTGTCTTGAAGATTTCACGGTTTTGAAACATCTGAAACATTGGGTTTTATTTGTTATTTCCGATATAAATGAGGGGATTTTCCCCACTACCCTCTTCTCCCCCTATTTACCGCAAACTTTACTTCATTCTATTACACTCGTTAACCTTATAGCTTCTAGGAGCTGTGTATACTTCAACATAATAAGAGATTAGTAATATCGTAGTTACAGCAGTGTTTGTATAGCACTTTTTTCTGGTGCATAGAATAAACGGAAACGGGTTCTTATATCTCACAATTTCGGGGTGATTGATTCCTAACCAATACAAAAGT…
>B_s422
ATGCTTTGTTTTATAGGTTACTCAGGAATGATCCTGTTTGCGAAGGTGATTGTTGCAAATATGGAGGATAATTGTACTGTATATAAGAGTGTCTTGAAGATTTCACGGTTTTGAAACATCTGAAACATTGGGTTTTATTTGTTATTTCCGATATAAATGAGGGGATTTTCCCCACTACCCTCTTCTCCCCCTATTTACCGCAAACTTTACTTCATTCTATTACACTCGTTAACCTTATAGCTTCTAGGAGCTGTGTATACTTCAACATAATAAGAGATTAGTAATATCGTAGTTACAGCAGTGTTTGTATAGCACTTTTTTCTGGTGCATAGAATAAACGGAAACGGGTTCTTATATCTCACAATTTCGGGGTGATTGATTCCTAACCAATACAAAAGT…
>B_s423
ATGCTTTGTTTTATAGGTTACTCAGGAATGATCCTGTTTGCGAAGGTGATTGTTGCAAATATGGAGGATAATTGTACTGTATATAAGAGTGTCTTGAAGATTTCACGGTTTTGAAACATCTGAAACATTGGGTTTTATTTGTTATTTCCGATATAAATGAGGGGATTTTCCCCACTACCCTCTTCTCCCCCTATTTACCGCAAACTTTACTTCATTCTATTACACTCGTTAACCTTATAGCTTCTAGGAGCTGTGTATACTTCAACATAATAAGAGATTAGTAATATCGTAGTTACAGCAGTGTTTGTATAGCACTTTTTTCTGGTGCATAGAATAAACGGAAACGGGTTCTTATATCTCACAATTTCGGGGTGATTGATTCCTAACCAATACAAAAGT…
>B_s424
ATGCTTTGTTTTATAGGTTACTCAGGAATGATCCTGTTTGCGAAGGTGATTGTTGCAAATATGGAGGATAATTGTACTGTATATAAGAGTGTCTTGAAGATTTCACGGTTTTGAAACATCTGAAACATTGGGTTTTATTTGTTATTTCCGATATAAATGAGGGGATTTTCCCCACTACCCTCTTCTCCCCCTATTTACCGCAAACTTTACTTCATTCTATTACACTCGTTAACCTTATAGCTTCTAGGAGCTGTGTATACTTCAACATAATAAGAGATTAGTAATATCGTAGTTACAGCAGTGTTTGTATAGCACTTTTTTCTGGTGCATAGAATAAACGGAAACGGGTTCTTATATCTCACAATTTCGGGGTGATTGATTCCTAACCAATACAAAAGT…
>B_s425
ATGCTTTGTTTTATAGGTTACTCAGGAATGATCCTGTTTGCGAAGGTGATTGTTGCAAATATGGAGGATAATTGTACTGTATATAAGAGTGTCTTGAAGATTTCACGGTTTTGAAACATCTGAAACATTGGGTTTTATTTGTTATTTCCGATATAAATGAGGGGATTTTCCCCACTACCCTCTTCTCCCCCTATTTACCGCAAACTTTACTTCATTCTATTAGACTCGTTAACCTTATAGCTTCTAGGAGCTGTGTATACTTCAACATAATAAGAGATTAGTAATATCGTAGTTACAGCAGTGTTTGTATAGCACTTTTTTCTGGTGCATAGAATAAACGGAAACGGGTTCTTATATCTCACAATTTCGGGGTGATTGATTCCTAACCAATACAAAAGT…
>B_s426
ATGCTTTGTTTTATAGGTTACTCAGGAATGATCCTGTTTGCGAAGGTGATTGTTGCAAATATGGAGGATAATTGTACTGTATATAAGAGTGTCTTGAAGATTTCACGGTTTTGAAACATCTGAAACATTGGGTTTTATTTGTTATTTCCGATATAAATGAGGGGATTTTCCCCACTACCCTCTTCTCCCCCTATTTACCGCAAACTTTACTTCATTCTATTAGACTCGTTAACCTTATAGCTTCTAGGAGCTGTGTATACTTCAACATAATAAGAGATTAGTAATATCGTAGTTACAGCAGTGTTTGTATAGCACTTTTTTCTGGTGCATAGAATAAACGGAAACGGGTTCTTATATCTCACAATTTCGGGGTGATTGATTCCTAACCAATACAAAAGT…
>B_s427
ATGCTTTGTTTTATAGGTTACTCAGGAATGATCCTGTTTGCGAAGGTGATTGTTGCAAATATGGAGGATAATTGTACTGTATATAAGAGTGTCTTGAAGATTTCACGGTTTTGAAACATCTGAAACATTGGGTTTTATTTGTTATTTCCGATATAAATGAGGGGATTTTCCCCACTACCCTCTTCTCCCCCTATTTACCGCAAACTTTACTTCATTCTATTAGACTCGTTAACCTTATAGCTTCTAGGAGCTGTGTATACTTCAACATAATAAGAGATTAGTAATATCGTAGTTACAGCAGTGTTTGTATAGCACTTTTTTCTGGTGCATAGAATAAACGGAAACGGGTTCTTATATCTCACAATTTCGGGGTGATTGATTCCTAACCAATACAAAAGT…
>B_s433
ATGCTTTGTTTTATAGGTTACTCAGGAATGATCCTGTTTGCGAAGGTGATTGTTGCAAATATGGAGGATAATTGTACTGTATATAAGAGTGTCTTGAAGATTTCACGGTTTTGAAACATCTGAAACATTGGGTTTTATTTGTTATTTCCGATATAAATGAGGGGATTTTCCCCACTACCCTCTTCTCCCCCTATTTACCGCAAACTTTACTTCATTCTATTACACTCGTTAACCTTATAGCTTCTAGGAGCTGTGTATACTTCAACATAATAAGAGATTAGTAATATCGTAGTTACAGCAGTGTTTGTATAGCACTTTTTTCTGGTGCATAGAATAAACGGAAACGGGTTCTTATATCTCACAATTTCGGGGTGATTGATTCCTAACCAATACAAAAGT…
>B_s434
ATGCTTTGTTTTATAGGTTACTCAGGAATGATCCTGTTTGCGAAGGTGATTGTTGCAAATATGGAGGATAATTGTACTGTATATAAGAGTGTCTTGAAGATTTCACGGTTTTGAAACATCTGAAACATTGGGTTTTATTTGTTATTTCCGATATAAATGAGGGGATTTTCCCCACTACCCTCTTCTCCCCCTATTTACCGCAAACTTTACTTCATTCTATTACACTCGTTAACCTTATAGCTTCTAGGAGCTGTGTATACTTCAACATAATAAGAGATTAGTAATATCGTAGTTACAGCAGTGTTTGTATAGCACTTTTTTCTGGTGCATAGAATAAACGGAAACGGGTTCTTATATCTCACAATTTCGGGGTGATTGATTCCTAACCAATACAAAAGT…
>B_s435
ATGCTTTGTTTTATAGGTTACTCAGGAATGATCCTGTTTGCGAAGGTGATTGTTGCAAATATGGAGGATAATTGTACTGTATATAAGAGTGTCTTGAAGATTTCACGGTTTTGAAACATCTGAAACATTGGGTTTTATTTGTTATTTCCGATATAAATGAGGGGATTTTCCCCACTACCCTCTTCTCCCCCTATTTACCGCAAACTTTACTTCATTCTATTAGACTCGTTAACCTTATAGCTTCTAGGAGCTGTGTATACTTCAACATAATAAGAGATTAGTAATATCGTAGTTACAGCAGTGTTTGTATAGCACTTTTTTCTGGTGCATAGAATAAACGGAAACGGGTTCTTATATCTCACAATTTCGGGGTGATTGATTCCTAACCAATACAAAAGT…
>B_s436
ATGCTTTGTTTTATAGGTTACTCAGGAATGATCCTGTTTGCGAAGGTGATTGTTGCAAATATGGAGGATAATTGTACTGTATATAAGAGTGTCTTGAAGATTTCACGGTTTTGAAACATCTGAAACATTGGGTTTTATTTGTTATTTCCGATATAAATGAGGGGATTTTCCCCACTACCCTCTTCTCCCCCTATTTACCGCAAACTTTACTTCATTCTATTAGACTCGTTAACCTTATAGCTTCTAGGAGCTGTGTATACTTCAACATAATAAGAGATTAGTAATATCGTAGTTACAGCAGTGTTTGTATAGCACTTTTTTCTGGTGCATAGAATAAACGGAAACGGGTTCTTATATCTCACAATTTCGGGGTGATTGATTCCTAACCAATACAAAAGT…
>B_s437
ATGCTTTGTTTTATAGGTTACTCAGGAATGATCCTGTTTGCGAAGGTGATTGTTGCAAATATGGAGGATAATTGTACTGTATATAAGAGTGTCTTGAAGATTTCACGGTTTTGAAACATCTGAAACATTGGGTTTTATTTGTTATTTCCGATATAAATGAGGGGATTTTCCCCACTACCCTCTTCTCCCCCTATTTACCGCAAACTTTACTTCATTCTATTACACTCGTTAACCTTATAGCTTCTAGGAGCTGTGTATACTTCAACATAATAAGAGATTAGTAATATCGTAGTTACAGCAGTGTTTGTATAGCACTTTTTTCTGGTGCATAGAATAAACGGAAACGGGTTCTTATATCTCACAATTTCGGGGTGATTGATTCCTAACCAATACAAAAGT…
>B_s498
ATGCTTTGTTTTATAGGTTACTCAGGAATGATCCTGTTTGCGAAGGTGATTGTTGCAAATATGGAGGATAATTGTACTGTATATAAGAGTGTCTTGAAGATTTCACGGTTTTGAAACATCTGAAACATTGGGTTTTATTTGTTATTTCCGATATAAATGAGGGGATTTTCCCCACTACCCTCTTCTCCCCCTATTTACCGCAAACTTTACTTCATTCTATTACACTCGTTAACCTTATAGCTTCTAGGAGCTGTGTATACTTCAACATAATAAGAGATTAGTAATATCGTAGTTACAGCAGTGTTTGTATAGCACTTTTTTCTGGTGCATAGAATAAACGGAAACGGGTTCTTATATCTCACAATTTCGGGGTGATTGATTCCTAACCAATACAAAAGT…
>B_s504
ATGCTTTGTTTTATAGGTTACTCAGGAATGATCCTGTTTGCGAAGGTGATTGTTGCAAATATGGAGGATAATTGTACTGTATATAAGAGTGTCTTGAAGATTTCACGGTTTTGAAACATCTGAAACATTGGGTTTTATTTGTTATTTCCGATATAAATGAGGGGATTTTCCCCACTACCCTCTTCTCCCCCTATTTACCGCAAACTTTACTTCATTCTATTAGACTCGTTAACCTTATAGCTTCTAGGAGCTGTGTATACTTCAACATAATAAGAGATTAGTAATATCGTAGTTACAGCAGTGTTTGTATAGCACTTTTTTCTGGTGCATAGAATAAACGGAAACGGGTTCTTATATCTCACAATTTCGGGGTGATTGATTCCTAACCAATACAAAAGT…
>B_s599
ATGCTTTGTTTTATAGGTTACTCAGGAATGATCCTGTTTGCGAAGGTGATTGTTGCAAATATGGAGGATAATTGTACTGTATATAAGAGTGTCTTGAAGATTTCACGGTTTTGAAACATCTGAAACATTGGGTTTTATTTGTTATTTCCGATATAAATGAGGGGATTTTCCCCACTACCCTCTTCTCCCCCTATTTACCGCAAACTTTACTTCATTCTATTACACTCGTTAACCTTATAGCTTCTAGGAGCTGTGTATACTTCAACATAATAAGAGATTAGTAATATCGTAGTTACAGCAGTGTTTGTATAGCACTTTTTTCTGGTGCATAGAATAAACGGAAACGGGTTCTTATATCTCACAATTTCGGGGTGATTGATTCCTAACCAATACAAAAGT…
>B_s748
ATGCTTTGTTTTATAGGTTACTCAGGAATGATCCTGTTTGCGAAGGTGATTGTTGCAAATATGGAGGATAATTGTACTGTATATAAGAGTGTCTTGAAGATTTCACGGTTTTGAAACATCTGAAACATTGGGTTTTATTTGTTATTTCCGATATAAATGAGGGGATTTTCCCCACTACCCTCTTCTCCCCCTATTTACCGCAAACTTTACTTCATTCTATTACACTCGTTAACCTTATAGCTTCTAGGAGCTGTGTATACTTCAACATAATAAGAGATTAGTAATATCGTAGTTACAGCAGTGTTTGTATAGCACTTTTTTCTGGTGCATAGAATAAACGGAAACGGGTTCTTATATCTCACAATTTCGGGGTGATTGATTCCTAACCAATACAAAAGT…
>B_s831
ATGCTTTGTTTTATAGGTTACTCAGGAATGATCCTGTTTGCGAAGGTGATTGTTGCAAATATGGAGGATAATTGTACTGTATATAAGAGTGTCTTGAAGATTTCACGGTTTTGAAACATCTGAAACATTGGGTTTTATTTGTTATTTCCGATATAAATGAGGGGATTTTCCCCACTACCCTCTTCTCCCCCTATTTACCGCAAACTTTACTTCATTCTATTAGACTCGTTAACCTTATAGCTTCTAGGAGCTGTGTATACTTCAACATAATAAGAGATTAGTAATATCGTAGTTACAGCAGTGTTTGTATAGCACTTTTTTCTGGTGCATAGAATAAACGGAAACGGGTTCTTATATCTCACAATTTCGGGGTGATTGATTCCTAACCAATACAAAAGT…
>REF_A
ATGCTTTGTTTTATAGGTACTCAGGAATGATCCTGTTTGCGAAGGTATGTTGCAAGTATTGAGGATTATCGTACTGTATATAAGAGTGTCTTGAAAATTTCACGGTTTTGAAACATCTGAGACATTGGGTTTTATTTGTTATTTCCGATATAAATGAGGGGATTCTCCCCACTACCCTCCTCTCCCCCTATTTACCCCAAACTTTACTTCATTCTATTACACCCGTTAACCTTATAGCTTCTAGGAGCTGTGTATACTTCAACATAATAAGAGATTAGTAATATCATAGTTACAGCAGTGCTTGTATAGCACTTTTTTCTGGTGCATAGAATAAACGGAAAGGGGTTCTTATGTCTCATAATTTCCGGGTGATTGATTCCTAACCAATACAAAAGTACA…
>REF_B
ATGCTTTGTTTTATAGGTTACTCAGGAATGATCCTGTTTGCGAAGGTGATTGTTGCAAATATGGAGGATAATTGTACTGTATATAAGAGTGTCTTGAAGATTTCACGGTTTTGAAACATCTGAAACATTGGGTTTTATTTGTTATTTCCGATATAAATGAGGGGATTTTCCCCACTACCCTCTTCTCCCCCTATTTACCGCAAACTTTACTTCATTCTATTAGACTCGTTAACCTTATAGCTTCTAGGAGCTGTGTATACTTCAACATAATAAGAGATTAGTAATATCGTAGTTACAGCAGTGTTTGTATAGCACTTTTTTCTGGTGCATAGAATAAACGGAAACGGGTTCTTATATCTCACAATTTCGGGGTGATTGATTCCTAACCAATACAAAAGT…

## Sheet: Figure 3c
Figure 3c
>2Y71
ATGCTTTGTTTTATAGGTACTCAGGAATGATCCTGTTTGCGAAGGTATGTTGCAAGTATTGAGGATTATCGTACTGTATATAAGAGTGTCTTGAAAATTTCACGGTTTTGAAACATCTGAGACATTGGGTTTTATTTGTTATTTCCGATATAAATGAGGGGATTCTCCCCACTACCCTCCTCTCCCCCTATTTACCCCAAACTTTACTTCATTCTATTACACCCGTTAACCTTATAGCTTCTAGGAGCTGTGTATACTTCAACATAATAAGAGATTAGTAATATCATAGTTACAGCAGTGCTTGTATAGCACTTTTTTCTGGTGCATAGAATAAACGGAAAGGGGTTCTTATGTCTCATAATTTCCGGGTGATTGATTCCTAACCAATACAAAAGTACA…
>2Y220
ATGCTTTGTTTTATAGGTACTCAGGAATGATCCTGTTTGCGAAGGTATGTTGCAAGTATTGAGGATTATCGTACTGTATATAAGAGTGTCTTGAAAATTTCACGGTTTTGAAACATCTGAGACATTGGGTTTTATTTGTTATTTCCGATATAAATGAGGGGATTCTCCCCACTACCCTCCTCTCCCCCTATTTACCCCAAACTTTACTTCATTCTATTACACCCGTTAACCTTATAGCTTCTAGGAGCTGTGTATACTTCAACATAATAAGAGATTAGTAATATCATAGTTACAGCAGTGCTTGTATAGCACTTTTTTCTGGTGCATAGAATAAACGGAAAGGGGTTCTTATGTCTCATAATTTCCGGGTGATTGATTCCTAACCAATACAAAAGTACA…
>4Y98
ATGCTTTGTTTTATAGGTACTCAGGAATGATCCTGTTTGCGAAGGTATGTTGCAAGTATTGAGGATTATCGTACTGTATATAAGAGTGTCTTGAAAATTTCACGGTTTTGAAACATCTGAGACATTGGGTTTTATTTGTTATTTCCGATATAAATGAGGGGATTCTCCCCACTACCCTCCTCTCCCCCTATTTACCCCAAACTTTACTTCATTCTATTACACCCGTTAACCTTATAGCTTCTAGGAGCTGTGTATACTTCAACATAATAAGAGATTAGTAATATCATAGTTACAGCAGTGCTTGTATAGCACTTTTTTCTGGTGCATAGAATAAACGGAAAGGGGTTCTTATGTCTCATAATTTCCGGGTGATTGATTCCTAACCAATACAAAAGTACA…
>4Y106
ATGCTTTGTTTTATAGGTACTCAGGAATGATCCTGTTTGCGAAGGTATGTTGCAAGTATTGAGGATTATCGTACTGTATATAAGAGTGTCTTGAAAATTTCACGGTTTTGAAACATCTGAGACATTGGGTTTTATTTGTTATTTCCGATATAAATGAGGGGATTCTCCCCACTACCCTCCTCTCCCCCTATTTACCCCAAACTTTACTTCATTCTATTACACCCGTTAACCTTATAGCTTCTAGGAGCTGTGTATACTTCAACATAATAAGAGATTAGTAATATCATAGTTACAGCAGTGCTTGTATAGCACTTTTTTCTGGTGCATAGAATAAACGGAAAGGGGTTCTTATGTCTCATAATTTCCGGGTGATTGATTCCTAACCAATACAAAAGTACA…
>4Y108
ATGCTTTGTTTTATAGGTACTCAGGAATGATCCTGTTTGCGAAGGTATGTTGCAAGTATTGAGGATTATCGTACTGTATATAAGAGTGTCTTGAAAATTTCACGGTTTTGAAACATCTGAGACATTGGGTTTTATTTGTTATTTCCGATATAAATGAGGGGATTCTCCCCACTACCCTCCTCTCCCCCTATTTACCCCAAACTTTACTTCATTCTATTACACCCGTTAACCTTATAGCTTCTAGGAGCTGTGTATACTTCAACATAATAAGAGATTAGTAATATCATAGTTACAGCAGTGCTTGTATAGCACTTTTTTCTGGTGCATAGAATAAACGGAAAGGGGTTCTTATGTCTCATAATTTCCGGGTGATTGATTCCTAACCAATACAAAAGTACA…
>4Y222
ATGCTTTGTTTTATAGGTACTCAGGAATGATCCTGTTTGCGAAGGTATGTTGCAAGTATTGAGGATTATCGTACTGTATATAAGAGTGTCTTGAAAATTTCACGGTTTTGAAACATCTGAGACATTGGGTTTTATTTGTTATTTCCGATATAAATGAGGGGATTCTCCCCACTACCCTCCTCTCCCCCTATTTACCCCAAACTTTACTTCATTCTATTACACCCGTTAACCTTATAGCTTCTAGGAGCTGTGTATACTTCAACATAATAAGAGATTAGTAATATCATAGTTACAGCAGTGCTTGTATAGCACTTTTTTCTGGTGCATAGAATAAACGGAAAGGGGTTCTTATGTCTCATAATTTCCGGGTGATTGATTCCTAACCAATACAAAAGTACA…
>4Y225
ATGCTTTGTTTTATAGGTACTCAGGAATGATCCTGTTTGCGAAGGTATGTTGCAAGTATTGAGGATTATCGTACTGTATATAAGAGTGTCTTGAAAATTTCACGGTTTTGAAACATCTGAGACATTGGGTTTTATTTGTTATTTCCGATATAAATGAGGGGATTCTCCCCACTACCCTCCTCTCCCCCTATTTACCCCAAACTTTACTTCATTCTATTACACCCGTTAACCTTATAGCTTCTAGGAGCTGTGTATACTTCAACATAATAAGAGATTAGTAATATCATAGTTACAGCAGTGCTTGTATAGCACTTTTTTCTGGTGCATAGAATAAACGGAAAGGGGTTCTTATGTCTCATAATTTCCGGGTGATTGATTCCTAACCAATACAAAAGTACA…
>85
ATGCTTTGTTTTATAGGTACTCAGGAATGATCCTGTTTGCGAAGGTATGTTGCAAGTATTGAGGATTATCGTACTGTATATAAGAGTGTCTTGAAAATTTCACGGTTTTGAAACATCTGAGACATTGGGTTTTATTTGTTATTTCCGATATAAATGAGGGGATTCTCCCCACTACCCTCCTCTCCCCCTATTTACCCCAAACTTTACTTCATTCTATTACACCCGTTAACCTTATAGCTTCTAGGAGCTGTGTATACTTCAACATAATAAGAGATTAGTAATATCATAGTTACAGCAGTGCTTGTATAGCACTTTTTTCTGGTGCATAGAATAAACGGAAAGGGGTTCTTATGTCTCATAATTTCCGGGTGATTGATTCCTAACCAATACAAAAGTACA…
>88
ATGCTTTGTTTTATAGGTACTCAGGAATGATCCTGTTTGCGAAGGTATGTTGCAAGTATTGAGGATTATCGTACTGTATATAAGAGTGTCTTGAAAATTTCACGGTTTTGAAACATCTGAGACATTGGGTTTTATTTGTTATTTCCGATATAAATGAGGGGATTCTCCCCACTACCCTCCTCTCCCCCTATTTACCCCAAACTTTACTTCATTCTATTACACCCGTTAACCTTATAGCTTCTAGGAGCTGTGTATACTTCAACATAATAAGAGATTAGTAATATCATAGTTACAGCAGTGCTTGTATAGCACTTTTTTCTGGTGCATAGAATAAACGGAAAGGGGTTCTTATGTCTCATAATTTCCGGGTGATTGATTCCTAACCAATACAAAAGTACA…
>89
ATGCTTTGTTTTATAGGTACTCAGGAATGATCCTGTTTGCGAAGGTATGTTGCAAGTATTGAGGATTATCGTACTGTATATAAGAGTGTCTTGAAAATTTCACGGTTTTGAAACATCTGAGACATTGGGTTTTATTTGTTATTTCCGATATAAATGAGGGGATTCTCCCCACTACCCTCCTCTCCCCCTATTTACCCCAAACTTTACTTCATTCTATTACACCCGTTAACCTTATAGCTTCTAGGAGCTGTGTATACTTCAACATAATAAGAGATTAGTAATATCATAGTTACAGCAGTGCTTGTATAGCACTTTTTTCTGGTGCATAGAATAAACGGAAAGGGGTTCTTATGTCTCATAATTTCCGGGTGATTGATTCCTAACCAATACAAAAGTACA…
>109
ATGCTTTGTTTTATAGGTACTCAGGAATGATCCTGTTTGCGAAGGTATGTTGCAAGTATTGAGGATTATCGTACTGTATATAAGAGTGTCTTGAAAATTTCACGGTTTTGAAACATCTGAGACATTGGGTTTTATTTGTTATTTCCGATATAAATGAGGGGATTCTCCCCACTACCCTCCTCTCCCCCTATTTACCCCAAACTTTACTTCATTCTATTACACCCGTTAACCTTATAGCTTCTAGGAGCTGTGTATACTTCAACATAATAAGAGATTAGTAATATCATAGTTACAGCAGTGCTTGTATAGCACTTTTTTCTGGTGCATAGAATAAACGGAAAGGGGTTCTTATGTCTCATAATTTCCGGGTGATTGATTCCTAACCAATACAAAAGTACA…
>172
ATGCTTTGTTTTATAGGTACTCAGGAATGATCCTGTTTGCGAAGGTATGTTGCAAGTATTGAGGATTATCGTACTGTATATAAGAGTGTCTTGAAAATTTCACGGTTTTGAAACATCTGAGACATTGGGTTTTATTTGTTATTTCCGATATAAATGAGGGGATTCTCCCCACTACCCTCCTCTCCCCCTATTTACCCCAAACTTTACTTCATTCTATTACACCCGTTAACCTTATAGCTTCTAGGAGCTGTGTATACTTCAACATAATAAGAGATTAGTAATATCATAGTTACAGCAGTGCTTGTATAGCACTTTTTTCTGGTGCATAGAATAAACGGAAAGGGGTTCTTATGTCTCATAATTTCCGGGTGATTGATTCCTAACCAATACAAAAGTACA…
>B8274
ATGCTTTGTTTTATAGGTACTCAGGAATGATCCTGTTTGCGAAGGTATGTTGCAAGTATTGAGGATTATCGTACTGTATATAAGAGTGTCTTGAAAATTTCACGGTTTTGAAACATCTGAGACATTGGGTTTTATTTGTTATTTCCGATATAAATGAGGGGATTCTCCCCACTACCCTCCTCTCCCCCTATTTACCCCAAACTTTACTTCATTCTATTACACCCGTTAACCTTATAGCTTCTAGGAGCTGTGTATACTTCAACATAATAAGAGATTAGTAATATCATAGTTACAGCAGTGCTTGTATAGCACTTTTTTCTGGTGCATAGAATAAACGGAAAGGGGTTCTTATGTCTCATAATTTCCGGGTGATTGATTCCTAACCAATACAAAAGTACA…
>B8323
ATGCTTTGTTTTATAGGTACTCAGGAATGATCCTGTTTGCGAAGGTATGTTGCAAGTATTGAGGATTATCGTACTGTATATAAGAGTGTCTTGAAAATTTCACGGTTTTGAAACATCTGAGACATTGGGTTTTATTTGTTATTTCCGATATAAATGAGGGGATTCTCCCCACTACCCTCCTCTCCCCCTATTTACCCCAAACTTTACTTCATTCTATTACACCCGTTAACCTTATAGCTTCTAGGAGCTGTGTATACTTCAACATAATAAGAGATTAGTAATATCATAGTTACAGCAGTGCTTGTATAGCACTTTTTTCTGGTGCATAGAATAAACGGAAAGGGGTTCTTATGTCTCATAATTTCCGGGTGATTGATTCCTAACCAATACAAAAGTACA…
>Ch-T3
ATGCTTTGTTTTATAGGTACTCAGGAATGATCCTGTTTGCGAAGGTATGTTGCAAGTATTGAGGATTATCGTACTGTATATAAGAGTGTCTTGAAAATTTCACGGTTTTGAAACATCTGAGACATTGGGTTTTATTTGTTATTTCCGATATAAATGAGGGGATTCTCCCCACTACCCTCCTCTCCCCCTATTTACCCCAAACTTTACTTCATTCTATTACACCCGTTAACCTTATAGCTTCTAGGAGCTGTGTATACTTCAACATAATAAGAGATTAGTAATATCATAGTTACAGCAGTGCTTGTATAGCACTTTTTTCTGGTGCATAGAATAAACGGAAAGGGGTTCTTATGTCTCATAATTTCCGGGTGATTGATTCCTAACCAATACAAAAGTACA…
>Co90-125
ATGCTTTGTTTTATAGGTACTCAGGAATGATCCTGTTTGCGAAGGTATGTTGCAAGTATTGAGGATTATCGTACTGTATATAAGAGTGTCTTGAAAATTTCACGGTTTTGAAACATCTGAGACATTGGGTTTTATTTGTTATTTCCGATATAAATGAGGGGATTCTCCCCACTACCCTCCTCTCCCCCTATTTACCCCAAACTTTACTTCATTCTATTACACCCGTTAACCTTATAGCTTCTAGGAGCTGTGTATACTTCAACATAATAAGAGATTAGTAATATCATAGTTACAGCAGTGCTTGTATAGCACTTTTTTCTGGTGCATAGAATAAACGGAAAGGGGTTCTTATGTCTCATAATTTCCGGGTGATTGATTCCTAACCAATACAAAAGTACA…
>IFM48364
ATGCTTTGTTTTATAGGTACTCAGGAATGATCCTGTTTGCGAAGGTATGTTGCAAGTATTGAGGATTATCGTACTGTATATAAGAGTGTCTTGAAAATTTCACGGTTTTGAAACATCTGAGACATTGGGTTTTATTTGTTATTTCCGATATAAATGAGGGGATTCTCCCCACTACCCTCCTCTCCCCCTATTTACCCCAAACTTTACTTCATTCTATTACACCCGTTAACCTTATAGCTTCTAGGAGCTGTGTATACTTCAACATAATAAGAGATTAGTAATATCATAGTTACAGCAGTGCTTGTATAGCACTTTTTTCTGGTGCATAGAATAAACGGAAAGGGGTTCTTATGTCTCATAATTTCCGGGTGATTGATTCCTAACCAATACAAAAGTACA…
>IFM48386
ATGCTTTGTTTTATAGGTACTCAGGAATGATCCTGTTTGCGAAGGTATGTTGCAAGTATTGAGGATTATCGTACTGTATATAAGAGTGTCTTGAAAATTTCACGGTTTTGAAACATCTGAGACATTGGGTTTTATTTGTTATTTCCGATATAAATGAGGGGATTCTCCCCACTACCCTCCTCTCCCCCTATTTACCCCAAACTTTACTTCATTCTATTACACCCGTTAACCTTATAGCTTCTAGGAGCTGTGTATACTTCAACATAATAAGAGATTAGTAATATCATAGTTACAGCAGTGCTTGTATAGCACTTTTTTCTGGTGCATAGAATAAACGGAAAGGGGTTCTTATGTCTCATAATTTCCGGGTGATTGATTCCTAACCAATACAAAAGTACA…
>M85
ATGCTTTGTTTTATAGGTACTCAGGAATGATCCTGTTTGCGAAGGTATGTTGCAAGTATTGAGGATTATCGTACTGTATATAAGAGTGTCTTGAAAATTTCACGGTTTTGAAACATCTGAGACATTGGGTTTTATTTGTTATTTCCGATATAAATGAGGGGATTCTCCCCACTACCCTCCTCTCCCCCTATTTACCCCAAACTTTACTTCATTCTATTACACCCGTTAACCTTATAGCTTCTAGGAGCTGTGTATACTTCAACATAATAAGAGATTAGTAATATCATAGTTACAGCAGTGCTTGTATAGCACTTTTTTCTGGTGCATAGAATAAACGGAAAGGGGTTCTTATGTCTCATAATTTCCGGGTGATTGATTCCTAACCAATACAAAAGTACA…
>MCO456
ATGCTTTGTTTTATAGGTACTCAGGAATGATCCTGTTTGCGAAGGTATGTTGCAAGTATTGAGGATTATCGTACTGTATATAAGAGTGTCTTGAAAATTTCACGGTTTTGAAACATCTGAGACATTGGGTTTTATTTGTTATTTCCGATATAAATGAGGGGATTCTCCCCACTACCCTCCTCTCCCCCTATTTACCCCAAACTTTACTTCATTCTATTACACCCGTTAACCTTATAGCTTCTAGGAGCTGTGTATACTTCAACATAATAAGAGATTAGTAATATCATAGTTACAGCAGTGCTTGTATAGCACTTTTTTCTGGTGCATAGAATAAACGGAAAGGGGTTCTTATGTCTCATAATTTCCGGGTGATTGATTCCTAACCAATACAAAAGTACA…
>MCO457
ATGCTTTGTTTTATAGGTACTCAGGAATGATCCTGTTTGCGAAGGTATGTTGCAAGTATTGAGGATTATCGTACTGTATATAAGAGTGTCTTGAAAATTTCACGGTTTTGAAACATCTGAGACATTGGGTTTTATTTGTTATTTCCGATATAAATGAGGGGATTCTCCCCACTACCCTCCTCTCCCCCTATTTACCCCAAACTTTACTTCATTCTATTACACCCGTTAACCTTATAGCTTCTAGGAGCTGTGTATACTTCAACATAATAAGAGATTAGTAATATCATAGTTACAGCAGTGCTTGTATAGCACTTTTTTCTGGTGCATAGAATAAACGGAAAGGGGTTCTTATGTCTCATAATTTCCGGGTGATTGATTCCTAACCAATACAAAAGTACA…
>MCO471
ATGCTTTGTTTTATAGGTACTCAGGAATGATCCTGTTTGCGAAGGTATGTTGCAAGTATTGAGGATTATCGTACTGTATATAAGAGTGTCTTGAAAATTTCACGGTTTTGAAACATCTGAGACATTGGGTTTTATTTGTTATTTCCGATATAAATGAGGGGATTCTCCCCACTACCCTCCTCTCCCCCTATTTACCCCAAACTTTACTTCATTCTATTACACCCGTTAACCTTATAGCTTCTAGGAGCTGTGTATACTTCAACATAATAAGAGATTAGTAATATCATAGTTACAGCAGTGCTTGTATAGCACTTTTTTCTGGTGCATAGAATAAACGGAAAGGGGTTCTTATGTCTCATAATTTCCGGGTGATTGATTCCTAACCAATACAAAAGTACA…
>s151
ATGCTTTGTTTTATAGGTACTCAGGAATGATCCTGTTTGCGAAGGTATGTTGCAAGTATTGAGGATTATCGTACTGTATATAAGAGTGTCTTGAAAATTTCACGGTTTTGAAACATCTGAGACATTGGGTTTTATTTGTTATTTCCGATATAAATGAGGGGATTCTCCCCACTACCCTCCTCTCCCCCTATTTACCCCAAACTTTACTTCATTCTATTACACCCGTTAACCTTATAGCTTCTAGGAGCTGTGTATACTTCAACATAATAAGAGATTAGTAATATCATAGTTACAGCAGTGCTTGTATAGCACTTTTTTCTGGTGCATAGAATAAACGGAAAGGGGTTCTTATGTCTCATAATTTCCGGGTGATTGATTCCTAACCAATACAAAAGTACA…
>s185
ATGCTTTGTTTTATAGGTACTCAGGAATGATCCTGTTTGCGAAGGTATGTTGCAAGTATTGAGGATTATCGTACTGTATATAAGAGTGTCTTGAAAATTTCACGGTTTTGAAACATCTGAGACATTGGGTTTTATTTGTTATTTCCGATATAAATGAGGGGATTCTCCCCACTACCCTCCTCTCCCCCTATTTACCCCAAACTTTACTTCATTCTATTACACCCGTTAACCTTATAGCTTCTAGGAGCTGTGTATACTTCAACATAATAAGAGATTAGTAATATCATAGTTACAGCAGTGCTTGTATAGCACTTTTTTCTGGTGCATAGAATAAACGGAAAGGGGTTCTTATGTCTCATAATTTCCGGGTGATTGATTCCTAACCAATACAAAAGTACA…
>s282
ATGCTTTGTTTTATAGGTACTCAGGAATGATCCTGTTTGCGAAGGTATGTTGCAAGTATTGAGGATTATCGTACTGTATATAAGAGTGTCTTGAAAATTTCACGGTTTTGAAACATCTGAGACATTGGGTTTTATTTGTTATTTCCGATATAAATGAGGGGATTCTCCCCACTACCCTCCTCTCCCCCTATTTACCCCAAACTTTACTTCATTCTATTACACCCGTTAACCTTATAGCTTCTAGGAGCTGTGTATACTTCAACATAATAAGAGATTAGTAATATCATAGTTACAGCAGTGCTTGTATAGCACTTTTTTCTGGTGCATAGAATAAACGGAAAGGGGTTCTTATGTCTCATAATTTCCGGGTGATTGATTCCTAACCAATACAAAAGTACA…
>s320
ATGCTTTGTTTTATAGGTACTCAGGAATGATCCTGTTTGCGAAGGTATGTTGCAAGTATTGAGGATTATCGTACTGTATATAAGAGTGTCTTGAAAATTTCACGGTTTTGAAACATCTGAGACATTGGGTTTTATTTGTTATTTCCGATATAAATGAGGGGATTCTCCCCACTACCCTCCTCTCCCCCTATTTACCCCAAACTTTACTTCATTCTATTACACCCGTTAACCTTATAGCTTCTAGGAGCTGTGTATACTTCAACATAATAAGAGATTAGTAATATCATAGTTACAGCAGTGCTTGTATAGCACTTTTTTCTGGTGCATAGAATAAACGGAAAGGGGTTCTTATGTCTCATAATTTCCGGGTGATTGATTCCTAACCAATACAAAAGTACA…
>s421
ATGCTTTGTTTTATAGGTACTCAGGAATGATCCTGTTTGCGAAGGTATGTTGCAAGTATTGAGGATTATCGTACTGTATATAAGAGTGTCTTGAAAATTTCACGGTTTTGAAACATCTGAGACATTGGGTTTTATTTGTTATTTCCGATATAAATGAGGGGATTCTCCCCACTACCCTCCTCTCCCCCTATTTACCCCAAACTTTACTTCATTCTATTACACCCGTTAACCTTATAGCTTCTAGGAGCTGTGTATACTTCAACATAATAAGAGATTAGTAATATCATAGTTACAGCAGTGCTTGTATAGCACTTTTTTCTGGTGCATAGAATAAACGGAAAGGGGTTCTTATGTCTCATAATTTCCGGGTGATTGATTCCTAACCAATACAAAAGTACA…
>s422
ATGCTTTGTTTTATAGGTACTCAGGAATGATCCTGTTTGCGAAGGTATGTTGCAAGTATTGAGGATTATCGTACTGTATATAAGAGTGTCTTGAAAATTTCACGGTTTTGAAACATCTGAGACATTGGGTTTTATTTGTTATTTCCGATATAAATGAGGGGATTCTCCCCACTACCCTCCTCTCCCCCTATTTACCCCAAACTTTACTTCATTCTATTACACCCGTTAACCTTATAGCTTCTAGGAGCTGTGTATACTTCAACATAATAAGAGATTAGTAATATCATAGTTACAGCAGTGCTTGTATAGCACTTTTTTCTGGTGCATAGAATAAACGGAAAGGGGTTCTTATGTCTCATAATTTCCGGGTGATTGATTCCTAACCAATACAAAAGTACA…
>s423
ATGCTTTGTTTTATAGGTACTCAGGAATGATCCTGTTTGCGAAGGTATGTTGCAAGTATTGAGGATTATCGTACTGTATATAAGAGTGTCTTGAAAATTTCACGGTTTTGAAACATCTGAGACATTGGGTTTTATTTGTTATTTCCGATATAAATGAGGGGATTCTCCCCACTACCCTCCTCTCCCCCTATTTACCCCAAACTTTACTTCATTCTATTACACCCGTTAACCTTATAGCTTCTAGGAGCTGTGTATACTTCAACATAATAAGAGATTAGTAATATCATAGTTACAGCAGTGCTTGTATAGCACTTTTTTCTGGTGCATAGAATAAACGGAAAGGGGTTCTTATGTCTCATAATTTCCGGGTGATTGATTCCTAACCAATACAAAAGTACA…
>s424
ATGCTTTGTTTTATAGGTACTCAGGAATGATCCTGTTTGCGAAGGTATGTTGCAAGTATTGAGGATTATCGTACTGTATATAAGAGTGTCTTGAAAATTTCACGGTTTTGAAACATCTGAGACATTGGGTTTTATTTGTTATTTCCGATATAAATGAGGGGATTCTCCCCACTACCCTCCTCTCCCCCTATTTACCCCAAACTTTACTTCATTCTATTACACCCGTTAACCTTATAGCTTCTAGGAGCTGTGTATACTTCAACATAATAAGAGATTAGTAATATCATAGTTACAGCAGTGCTTGTATAGCACTTTTTTCTGGTGCATAGAATAAACGGAAAGGGGTTCTTATGTCTCATAATTTCCGGGTGATTGATTCCTAACCAATACAAAAGTACA…
>s425
ATGCTTTGTTTTATAGGTACTCAGGAATGATCCTGTTTGCGAAGGTATGTTGCAAGTATTGAGGATTATCGTACTGTATATAAGAGTGTCTTGAAAATTTCACGGTTTTGAAACATCTGAGACATTGGGTTTTATTTGTTATTTCCGATATAAATGAGGGGATTCTCCCCACTACCCTCCTCTCCCCCTATTTACCCCAAACTTTACTTCATTCTATTACACCCGTTAACCTTATAGCTTCTAGGAGCTGTGTATACTTCAACATAATAAGAGATTAGTAATATCATAGTTACAGCAGTGCTTGTATAGCACTTTTTTCTGGTGCATAGAATAAACGGAAAGGGGTTCTTATGTCTCATAATTTCCGGGTGATTGATTCCTAACCAATACAAAAGTACA…
>s426
ATGCTTTGTTTTATAGGTACTCAGGAATGATCCTGTTTGCGAAGGTATGTTGCAAGTATTGAGGATTATCGTACTGTATATAAGAGTGTCTTGAAAATTTCACGGTTTTGAAACATCTGAGACATTGGGTTTTATTTGTTATTTCCGATATAAATGAGGGGATTCTCCCCACTACCCTCCTCTCCCCCTATTTACCCCAAACTTTACTTCATTCTATTACACCCGTTAACCTTATAGCTTCTAGGAGCTGTGTATACTTCAACATAATAAGAGATTAGTAATATCATAGTTACAGCAGTGCTTGTATAGCACTTTTTTCTGGTGCATAGAATAAACGGAAAGGGGTTCTTATGTCTCATAATTTCCGGGTGATTGATTCCTAACCAATACAAAAGTACA…
>s427
ATGCTTTGTTTTATAGGTACTCAGGAATGATCCTGTTTGCGAAGGTATGTTGCAAGTATTGAGGATTATCGTACTGTATATAAGAGTGTCTTGAAAATTTCACGGTTTTGAAACATCTGAGACATTGGGTTTTATTTGTTATTTCCGATATAAATGAGGGGATTCTCCCCACTACCCTCCTCTCCCCCTATTTACCCCAAACTTTACTTCATTCTATTACACCCGTTAACCTTATAGCTTCTAGGAGCTGTGTATACTTCAACATAATAAGAGATTAGTAATATCATAGTTACAGCAGTGCTTGTATAGCACTTTTTTCTGGTGCATAGAATAAACGGAAAGGGGTTCTTATGTCTCATAATTTCCGGGTGATTGATTCCTAACCAATACAAAAGTACA…
>s428
ATGCTTTGTTTTATAGGTACTCAGGAATGATCCTGTTTGCGAAGGTATGTTGCAAGTATTGAGGATTATCGTACTGTATATAAGAGTGTCTTGAAAATTTCACGGTTTTGAAACATCTGAGACATTGGGTTTTATTTGTTATTTCCGATATAAATGAGGGGATTCTCCCCACTACCCTCCTCTCCCCCTATTTACCCCAAACTTTACTTCATTCTATTACACCCGTTAACCTTATAGCTTCTAGGAGCTGTGTATACTTCAACATAATAAGAGATTAGTAATATCATAGTTACAGCAGTGCTTGTATAGCACTTTTTTCTGGTGCATAGAATAAACGGAAAGGGGTTCTTATGTCTCATAATTTCCGGGTGATTGATTCCTAACCAATACAAAAGTACA…
>s433
ATGCTTTGTTTTATAGGTACTCAGGAATGATCCTGTTTGCGAAGGTATGTTGCAAGTATTGAGGATTATCGTACTGTATATAAGAGTGTCTTGAAAATTTCACGGTTTTGAAACATCTGAGACATTGGGTTTTATTTGTTATTTCCGATATAAATGAGGGGATTCTCCCCACTACCCTCCTCTCCCCCTATTTACCCCAAACTTTACTTCATTCTATTACACCCGTTAACCTTATAGCTTCTAGGAGCTGTGTATACTTCAACATAATAAGAGATTAGTAATATCATAGTTACAGCAGTGCTTGTATAGCACTTTTTTCTGGTGCATAGAATAAACGGAAAGGGGTTCTTATGTCTCATAATTTCCGGGTGATTGATTCCTAACCAATACAAAAGTACA…
>s434
ATGCTTTGTTTTATAGGTACTCAGGAATGATCCTGTTTGCGAAGGTATGTTGCAAGTATTGAGGATTATCGTACTGTATATAAGAGTGTCTTGAAAATTTCACGGTTTTGAAACATCTGAGACATTGGGTTTTATTTGTTATTTCCGATATAAATGAGGGGATTCTCCCCACTACCCTCCTCTCCCCCTATTTACCCCAAACTTTACTTCATTCTATTACACCCGTTAACCTTATAGCTTCTAGGAGCTGTGTATACTTCAACATAATAAGAGATTAGTAATATCATAGTTACAGCAGTGCTTGTATAGCACTTTTTTCTGGTGCATAGAATAAACGGAAAGGGGTTCTTATGTCTCATAATTTCCGGGTGATTGATTCCTAACCAATACAAAAGTACA…
>s435
ATGCTTTGTTTTATAGGTACTCAGGAATGATCCTGTTTGCGAAGGTATGTTGCAAGTATTGAGGATTATCGTACTGTATATAAGAGTGTCTTGAAAATTTCACGGTTTTGAAACATCTGAGACATTGGGTTTTATTTGTTATTTCCGATATAAATGAGGGGATTCTCCCCACTACCCTCCTCTCCCCCTATTTACCCCAAACTTTACTTCATTCTATTACACCCGTTAACCTTATAGCTTCTAGGAGCTGTGTATACTTCAACATAATAAGAGATTAGTAATATCATAGTTACAGCAGTGCTTGTATAGCACTTTTTTCTGGTGCATAGAATAAACGGAAAGGGGTTCTTATGTCTCATAATTTCCGGGTGATTGATTCCTAACCAATACAAAAGTACA…
>s436
ATGCTTTGTTTTATAGGTACTCAGGAATGATCCTGTTTGCGAAGGTATGTTGCAAGTATTGAGGATTATCGTACTGTATATAAGAGTGTCTTGAAAATTTCACGGTTTTGAAACATCTGAGACATTGGGTTTTATTTGTTATTTCCGATATAAATGAGGGGATTCTCCCCACTACCCTCCTCTCCCCCTATTTACCCCAAACTTTACTTCATTCTATTACACCCGTTAACCTTATAGCTTCTAGGAGCTGTGTATACTTCAACATAATAAGAGATTAGTAATATCATAGTTACAGCAGTGCTTGTATAGCACTTTTTTCTGGTGCATAGAATAAACGGAAAGGGGTTCTTATGTCTCATAATTTCCGGGTGATTGATTCCTAACCAATACAAAAGTACA…
>s437
ATGCTTTGTTTTATAGGTACTCAGGAATGATCCTGTTTGCGAAGGTATGTTGCAAGTATTGAGGATTATCGTACTGTATATAAGAGTGTCTTGAAAATTTCACGGTTTTGAAACATCTGAGACATTGGGTTTTATTTGTTATTTCCGATATAAATGAGGGGATTCTCCCCACTACCCTCCTCTCCCCCTATTTACCCCAAACTTTACTTCATTCTATTACACCCGTTAACCTTATAGCTTCTAGGAGCTGTGTATACTTCAACATAATAAGAGATTAGTAATATCATAGTTACAGCAGTGCTTGTATAGCACTTTTTTCTGGTGCATAGAATAAACGGAAAGGGGTTCTTATGTCTCATAATTTCCGGGTGATTGATTCCTAACCAATACAAAAGTACA…
>s498
ATGCTTTGTTTTATAGGTACTCAGGAATGATCCTGTTTGCGAAGGTATGTTGCAAGTATTGAGGATTATCGTACTGTATATAAGAGTGTCTTGAAAATTTCACGGTTTTGAAACATCTGAGACATTGGGTTTTATTTGTTATTTCCGATATAAATGAGGGGATTCTCCCCACTACCCTCCTCTCCCCCTATTTACCCCAAACTTTACTTCATTCTATTACACCCGTTAACCTTATAGCTTCTAGGAGCTGTGTATACTTCAACATAATAAGAGATTAGTAATATCATAGTTACAGCAGTGCTTGTATAGCACTTTTTTCTGGTGCATAGAATAAACGGAAAGGGGTTCTTATGTCTCATAATTTCCGGGTGATTGATTCCTAACCAATACAAAAGTACA…
>s504
ATGCTTTGTTTTATAGGTACTCAGGAATGATCCTGTTTGCGAAGGTATGTTGCAAGTATTGAGGATTATCGTACTGTATATAAGAGTGTCTTGAAAATTTCACGGTTTTGAAACATCTGAGACATTGGGTTTTATTTGTTATTTCCGATATAAATGAGGGGATTCTCCCCACTACCCTCCTCTCCCCCTATTTACCCCAAACTTTACTTCATTCTATTACACCCGTTAACCTTATAGCTTCTAGGAGCTGTGTATACTTCAACATAATAAGAGATTAGTAATATCATAGTTACAGCAGTGCTTGTATAGCACTTTTTTCTGGTGCATAGAATAAACGGAAAGGGGTTCTTATGTCTCATAATTTCCGGGTGATTGATTCCTAACCAATACAAAAGTACA…
>s599
ATGCTTTGTTTTATAGGTACTCAGGAATGATCCTGTTTGCGAAGGTATGTTGCAAGTATTGAGGATTATCGTACTGTATATAAGAGTGTCTTGAAAATTTCACGGTTTTGAAACATCTGAGACATTGGGTTTTATTTGTTATTTCCGATATAAATGAGGGGATTCTCCCCACTACCCTCCTCTCCCCCTATTTACCCCAAACTTTACTTCATTCTATTACACCCGTTAACCTTATAGCTTCTAGGAGCTGTGTATACTTCAACATAATAAGAGATTAGTAATATCATAGTTACAGCAGTGCTTGTATAGCACTTTTTTCTGGTGCATAGAATAAACGGAAAGGGGTTCTTATGTCTCATAATTTCCGGGTGATTGATTCCTAACCAATACAAAAGTACA…
>s748
ATGCTTTGTTTTATAGGTACTCAGGAATGATCCTGTTTGCGAAGGTATGTTGCAAGTATTGAGGATTATCGTACTGTATATAAGAGTGTCTTGAAAATTTCACGGTTTTGAAACATCTGAGACATTGGGTTTTATTTGTTATTTCCGATATAAATGAGGGGATTCTCCCCACTACCCTCCTCTCCCCCTATTTACCCCAAACTTTACTTCATTCTATTACACCCGTTAACCTTATAGCTTCTAGGAGCTGTGTATACTTCAACATAATAAGAGATTAGTAATATCATAGTTACAGCAGTGCTTGTATAGCACTTTTTTCTGGTGCATAGAATAAACGGAAAGGGGTTCTTATGTCTCATAATTTCCGGGTGATTGATTCCTAACCAATACAAAAGTACA…
>s831
ATGCTTTGTTTTATAGGTACTCAGGAATGATCCTGTTTGCGAAGGTATGTTGCAAGTATTGAGGATTATCGTACTGTATATAAGAGTGTCTTGAAAATTTCACGGTTTTGAAACATCTGAGACATTGGGTTTTATTTGTTATTTCCGATATAAATGAGGGGATTCTCCCCACTACCCTCCTCTCCCCCTATTTACCCCAAACTTTACTTCATTCTATTACACCCGTTAACCTTATAGCTTCTAGGAGCTGTGTATACTTCAACATAATAAGAGATTAGTAATATCATAGTTACAGCAGTGCTTGTATAGCACTTTTTTCTGGTGCATAGAATAAACGGAAAGGGGTTCTTATGTCTCATAATTTCCGGGTGATTGATTCCTAACCAATACAAAAGTACA…
>s1540
ATGCTTTGTTTTATAGGTACTCAGGAATGATCCTGTTTGCGAAGGTATGTTGCAAGTATTGAGGATTATCGTACTGTATATAAGAGTGTCTTGAAAATTTCACGGTTTTGAAACATCTGAGACATTGGGTTTTATTTGTTATTTCCGATATAAATGAGGGGATTCTCCCCACTACCCTCCTCTCCCCCTATTTACCCCAAACTTTACTTCATTCTATTACACCCGTTAACCTTATAGCTTCTAGGAGCTGTGTATACTTCAACATAATAAGAGATTAGTAATATCATAGTTACAGCAGTGCTTGTATAGCACTTTTTTCTGGTGCATAGAATAAACGGAAAGGGGTTCTTATGTCTCATAATTTCCGGGTGATTGATTCCTAACCAATACAAAAGTACA…
>s1799
ATGCTTTGTTTTATAGGTACTCAGGAATGATCCTGTTTGCGAAGGTATGTTGCAAGTATTGAGGATTATCGTACTGTATATAAGAGTGTCTTGAAAATTTCACGGTTTTGAAACATCTGAGACATTGGGTTTTATTTGTTATTTCCGATATAAATGAGGGGATTCTCCCCACTACCCTCCTCTCCCCCTATTTACCCCAAACTTTACTTCATTCTATTACACCCGTTAACCTTATAGCTTCTAGGAGCTGTGTATACTTCAACATAATAAGAGATTAGTAATATCATAGTTACAGCAGTGCTTGTATAGCACTTTTTTCTGGTGCATAGAATAAACGGAAAGGGGTTCTTATGTCTCATAATTTCCGGGTGATTGATTCCTAACCAATACAAAAGTACA…
>s1825
ATGCTTTGTTTTATAGGTACTCAGGAATGATCCTGTTTGCGAAGGTATGTTGCAAGTATTGAGGATTATCGTACTGTATATAAGAGTGTCTTGAAAATTTCACGGTTTTGAAACATCTGAGACATTGGGTTTTATTTGTTATTTCCGATATAAATGAGGGGATTCTCCCCACTACCCTCCTCTCCCCCTATTTACCCCAAACTTTACTTCATTCTATTACACCCGTTAACCTTATAGCTTCTAGGAGCTGTGTATACTTCAACATAATAAGAGATTAGTAATATCATAGTTACAGCAGTGCTTGTATAGCACTTTTTTCTGGTGCATAGAATAAACGGAAAGGGGTTCTTATGTCTCATAATTTCCGGGTGATTGATTCCTAACCAATACAAAAGTACA…
>SY36
ATGCTTTGTTTTATAGGTACTCAGGAATGATCCTGTTTGCGAAGGTATGTTGCAAATATGGAGGATAATTGTACTGTATATAAGAGTGTCTTGAAGATTTCACGGTTTTGAAACATCTGAAACATTGGGTTTTATTTGTTATTTCCGATATAAATGAGGGGATTTTCCCCACTACCCTCTTCTCCCCCTATTTACCGCAAACTTTACTTCATTCTATTAGACTCGTTAACCTTATAGCTTCTAGGAGCTGTGTATACTTCAACATAATAAGAGATTAGTAATATCGTAGTTACAGCAGTGTTTGTATAGCACTTTTTTCTGGTGCATAGAATAAACGGAAACGGGTTCTTATATCTCACAATTTCGGGGTGATTGATTCCTAACCAATACAAAAGTACA…
>SY78
ATGCTTTGTTTTATAGGTACTCAGGAATGATCCTGTTTGCGAAGGTATGTTGCAAATATGGAGGATAATTGTACTGTATATAAGAGTGTCTTGAAGATTTCACGGTTTTGAAACATCTGAAACATTGGGTTTTATTTGTTATTTCCGATATAAATGAGGGGATTTTCCCCACTACCCTCTTCTCCCCCTATTTACCGCAAACTTTACTTCATTCTATTAGACTCGTTAACCTTATAGCTTCTAGGAGCTGTGTATACTTCAACATAATAAGAGATTAGTAATATCGTAGTTACAGCAGTGTTTGTATAGCACTTTTTTCTGGTGCATAGAATAAACGGAAACGGGTTCTTATATCTCACAATTTCGGGGTGATTGATTCCTAACCAATACAAAAGTACA…

## Sheet: Figure 4a
Figure 4a
strain	Temperature	species	nAUC
88	30C	Parent A	2.36427
88	30C	Parent A	2.43034
88	30C	Parent A	2.43494
88	30C	Parent A	2.49556
88	30C	Parent A	2.50123
88	30C	Parent A	2.61414
88	30C	Parent A	2.90655
88	30C	Parent A	3.10461
88	34C	Parent A	2.09798
88	34C	Parent A	2.22039
88	34C	Parent A	2.30309
88	34C	Parent A	2.46008
88	34C	Parent A	2.59255
88	34C	Parent A	2.63076
88	34C	Parent A	2.73139
88	34C	Parent A	2.76941
88	35C	Parent A	2.32047
88	35C	Parent A	2.40706
88	35C	Parent A	2.55297
88	35C	Parent A	2.5641
88	35C	Parent A	2.60047
88	35C	Parent A	2.61986
88	35C	Parent A	2.65998
88	35C	Parent A	2.76481
88	36C	Parent A	2.06088
88	36C	Parent A	2.15275
88	36C	Parent A	2.16791
88	36C	Parent A	2.42122
88	36C	Parent A	2.48075
88	36C	Parent A	2.48855
88	36C	Parent A	2.57893
88	36C	Parent A	2.67829
88	38C	Parent A	0.0823097
88	38C	Parent A	0.0904327
88	38C	Parent A	0.106318
88	38C	Parent A	0.106525
88	38C	Parent A	0.130283
88	38C	Parent A	0.402226
88	38C	Parent A	0.468921
88	38C	Parent A	0.617639
88	41.5C	Parent A	0.0854446
88	41.5C	Parent A	0.0854446
88	41.5C	Parent A	0.0854446
88	41.5C	Parent A	0.0854673
88	41.5C	Parent A	0.0854673
88	41.5C	Parent A	0.0854673
88	41.5C	Parent A	0.113699
88	41.5C	Parent A	0.114504
89	30C	Parent A	2.08958
89	30C	Parent A	2.3027
89	30C	Parent A	2.32666
89	30C	Parent A	2.34593
89	30C	Parent A	2.39502
89	30C	Parent A	2.54035
89	30C	Parent A	2.60529
89	30C	Parent A	2.60544
89	34C	Parent A	2.23162
89	34C	Parent A	2.33619
89	34C	Parent A	2.34057
89	34C	Parent A	2.49819
89	34C	Parent A	2.50095
89	34C	Parent A	2.53335
89	34C	Parent A	2.56084
89	34C	Parent A	2.73548
89	35C	Parent A	2.36607
89	35C	Parent A	2.38048
89	35C	Parent A	2.49077
89	35C	Parent A	2.5186
89	35C	Parent A	2.52285
89	35C	Parent A	2.61012
89	35C	Parent A	2.63341
89	35C	Parent A	2.64635
89	36C	Parent A	2.21601
89	36C	Parent A	2.24756
89	36C	Parent A	2.25233
89	36C	Parent A	2.29624
89	36C	Parent A	2.36282
89	36C	Parent A	2.54464
89	36C	Parent A	2.59537
89	36C	Parent A	2.84981
89	38C	Parent A	0.0835189
89	38C	Parent A	0.09708
89	38C	Parent A	0.109207
89	38C	Parent A	0.119439
89	38C	Parent A	0.148413
89	38C	Parent A	0.1561
89	38C	Parent A	0.177712
89	38C	Parent A	0.542174
89	41.5C	Parent A	0.0854446
89	41.5C	Parent A	0.0854446
89	41.5C	Parent A	0.0854446
89	41.5C	Parent A	0.0854673
89	41.5C	Parent A	0.0854673
89	41.5C	Parent A	0.0854673
89	41.5C	Parent A	0.0926595
89	41.5C	Parent A	0.0940976
109	30C	Clade 2	1.80986
109	30C	Clade 2	2.50297
109	30C	Clade 2	2.54556
109	30C	Clade 2	2.56481
109	30C	Clade 2	2.56892
109	30C	Clade 2	2.60325
109	30C	Clade 2	2.85862
109	30C	Clade 2	3.41715
109	34C	Clade 2	2.01841
109	34C	Clade 2	2.26237
109	34C	Clade 2	2.28214
109	34C	Clade 2	2.37264
109	34C	Clade 2	2.3779
109	34C	Clade 2	2.44325
109	34C	Clade 2	2.59586
109	34C	Clade 2	2.61133
109	35C	Clade 2	2.44855
109	35C	Clade 2	2.58532
109	35C	Clade 2	2.70129
109	35C	Clade 2	2.73245
109	35C	Clade 2	2.73304
109	35C	Clade 2	2.86595
109	35C	Clade 2	2.91001
109	35C	Clade 2	2.9155
109	36C	Clade 2	2.32898
109	36C	Clade 2	2.47528
109	36C	Clade 2	2.52509
109	36C	Clade 2	2.55995
109	36C	Clade 2	2.61692
109	36C	Clade 2	2.72911
109	36C	Clade 2	2.75669
109	36C	Clade 2	2.95434
109	38C	Clade 2	1.47666
109	38C	Clade 2	1.48744
109	38C	Clade 2	1.54446
109	38C	Clade 2	1.57408
109	38C	Clade 2	1.63415
109	38C	Clade 2	1.67269
109	38C	Clade 2	1.77403
109	38C	Clade 2	1.83163
109	41.5C	Clade 2	0.200274
109	41.5C	Clade 2	0.201827
109	41.5C	Clade 2	0.275278
109	41.5C	Clade 2	0.276811
109	41.5C	Clade 2	0.642133
109	41.5C	Clade 2	0.643856
109	41.5C	Clade 2	0.864578
109	41.5C	Clade 2	0.868297
2Y220	30C	Clade 2	1.9427
2Y220	30C	Clade 2	2.24341
2Y220	30C	Clade 2	2.45971
2Y220	30C	Clade 2	2.46374
2Y220	30C	Clade 2	2.47971
2Y220	30C	Clade 2	2.61129
2Y220	30C	Clade 2	2.63675
2Y220	30C	Clade 2	2.95401
2Y220	34C	Clade 2	2.15765
2Y220	34C	Clade 2	2.32509
2Y220	34C	Clade 2	2.41234
2Y220	34C	Clade 2	2.41349
2Y220	34C	Clade 2	2.42076
2Y220	34C	Clade 2	2.43554
2Y220	34C	Clade 2	2.46663
2Y220	34C	Clade 2	2.55309
2Y220	35C	Clade 2	2.43922
2Y220	35C	Clade 2	2.5186
2Y220	35C	Clade 2	2.56233
2Y220	35C	Clade 2	2.63617
2Y220	35C	Clade 2	2.76974
2Y220	35C	Clade 2	2.77472
2Y220	35C	Clade 2	2.86303
2Y220	35C	Clade 2	2.87566
2Y220	36C	Clade 2	2.42708
2Y220	36C	Clade 2	2.45512
2Y220	36C	Clade 2	2.47281
2Y220	36C	Clade 2	2.52177
2Y220	36C	Clade 2	2.59964
2Y220	36C	Clade 2	2.66967
2Y220	36C	Clade 2	2.6905
2Y220	36C	Clade 2	2.93082
2Y220	38C	Clade 2	1.51765
2Y220	38C	Clade 2	1.59575
2Y220	38C	Clade 2	1.60889
2Y220	38C	Clade 2	1.68375
2Y220	38C	Clade 2	1.75625
2Y220	38C	Clade 2	1.79136
2Y220	38C	Clade 2	1.98437
2Y220	38C	Clade 2	2.08216
2Y220	41.5C	Clade 2	0.0946128
2Y220	41.5C	Clade 2	0.0947051
2Y220	41.5C	Clade 2	0.273625
2Y220	41.5C	Clade 2	0.277007
2Y220	41.5C	Clade 2	0.846364
2Y220	41.5C	Clade 2	0.848584
2Y220	41.5C	Clade 2	1.36654
2Y220	41.5C	Clade 2	1.36818
2Y71	30C	Clade 1	2.04915
2Y71	30C	Clade 1	2.14527
2Y71	30C	Clade 1	2.27038
2Y71	30C	Clade 1	2.42745
2Y71	30C	Clade 1	2.44727
2Y71	30C	Clade 1	2.49926
2Y71	30C	Clade 1	2.52078
2Y71	30C	Clade 1	2.90005
2Y71	34C	Clade 1	2.24661
2Y71	34C	Clade 1	2.26424
2Y71	34C	Clade 1	2.47231
2Y71	34C	Clade 1	2.49188
2Y71	34C	Clade 1	2.59219
2Y71	34C	Clade 1	2.59545
2Y71	34C	Clade 1	2.60218
2Y71	34C	Clade 1	2.67169
2Y71	35C	Clade 1	2.33028
2Y71	35C	Clade 1	2.36369
2Y71	35C	Clade 1	2.53738
2Y71	35C	Clade 1	2.68301
2Y71	35C	Clade 1	2.77646
2Y71	35C	Clade 1	2.79498
2Y71	35C	Clade 1	2.80496
2Y71	35C	Clade 1	2.97482
2Y71	36C	Clade 1	2.32067
2Y71	36C	Clade 1	2.33012
2Y71	36C	Clade 1	2.38049
2Y71	36C	Clade 1	2.42745
2Y71	36C	Clade 1	2.59574
2Y71	36C	Clade 1	2.68554
2Y71	36C	Clade 1	2.76387
2Y71	36C	Clade 1	2.86829
2Y71	38C	Clade 1	1.38806
2Y71	38C	Clade 1	1.50831
2Y71	38C	Clade 1	1.55214
2Y71	38C	Clade 1	1.60198
2Y71	38C	Clade 1	1.62776
2Y71	38C	Clade 1	1.66411
2Y71	38C	Clade 1	1.67757
2Y71	38C	Clade 1	1.80986
2Y71	41.5C	Clade 1	0.258076
2Y71	41.5C	Clade 1	0.260115
2Y71	41.5C	Clade 1	1.79365
2Y71	41.5C	Clade 1	1.79384
2Y71	41.5C	Clade 1	2.03612
2Y71	41.5C	Clade 1	2.03642
2Y71	41.5C	Clade 1	2.03794
2Y71	41.5C	Clade 1	2.0381
4Y222	30C	Clade 3	1.6508
4Y222	30C	Clade 3	2.08755
4Y222	30C	Clade 3	2.19965
4Y222	30C	Clade 3	2.42094
4Y222	30C	Clade 3	2.42691
4Y222	30C	Clade 3	2.50746
4Y222	30C	Clade 3	2.55138
4Y222	30C	Clade 3	2.98589
4Y222	34C	Clade 3	2.13006
4Y222	34C	Clade 3	2.38552
4Y222	34C	Clade 3	2.44493
4Y222	34C	Clade 3	2.44582
4Y222	34C	Clade 3	2.49522
4Y222	34C	Clade 3	2.5798
4Y222	34C	Clade 3	2.76225
4Y222	34C	Clade 3	2.90519
4Y222	35C	Clade 3	2.27984
4Y222	35C	Clade 3	2.30602
4Y222	35C	Clade 3	2.4716
4Y222	35C	Clade 3	2.47983
4Y222	35C	Clade 3	2.67789
4Y222	35C	Clade 3	2.80645
4Y222	35C	Clade 3	2.8336
4Y222	35C	Clade 3	2.85513
4Y222	36C	Clade 3	2.21318
4Y222	36C	Clade 3	2.27476
4Y222	36C	Clade 3	2.36032
4Y222	36C	Clade 3	2.44071
4Y222	36C	Clade 3	2.51672
4Y222	36C	Clade 3	2.64876
4Y222	36C	Clade 3	2.67285
4Y222	36C	Clade 3	2.69817
4Y222	38C	Clade 3	0.364496
4Y222	38C	Clade 3	0.836902
4Y222	38C	Clade 3	1.21552
4Y222	38C	Clade 3	1.21986
4Y222	38C	Clade 3	1.42884
4Y222	38C	Clade 3	1.45533
4Y222	38C	Clade 3	1.47787
4Y222	38C	Clade 3	1.53886
4Y222	41.5C	Clade 3	0.0854446
4Y222	41.5C	Clade 3	0.0854673
4Y222	41.5C	Clade 3	0.665777
4Y222	41.5C	Clade 3	0.66938
4Y222	41.5C	Clade 3	1.0074
4Y222	41.5C	Clade 3	1.01037
4Y222	41.5C	Clade 3	1.61857
4Y222	41.5C	Clade 3	1.61932
Co90-125	30C	Parent A	1.56079
Co90-125	30C	Parent A	2.19762
Co90-125	30C	Parent A	2.20832
Co90-125	30C	Parent A	2.45767
Co90-125	30C	Parent A	2.50945
Co90-125	30C	Parent A	2.51679
Co90-125	30C	Parent A	2.54872
Co90-125	30C	Parent A	2.85156
Co90-125	34C	Parent A	1.98066
Co90-125	34C	Parent A	2.05725
Co90-125	34C	Parent A	2.14286
Co90-125	34C	Parent A	2.18866
Co90-125	34C	Parent A	2.23062
Co90-125	34C	Parent A	2.30108
Co90-125	34C	Parent A	2.32864
Co90-125	34C	Parent A	2.37737
Co90-125	35C	Parent A	1.88633
Co90-125	35C	Parent A	2.19328
Co90-125	35C	Parent A	2.24465
Co90-125	35C	Parent A	2.34471
Co90-125	35C	Parent A	2.34589
Co90-125	35C	Parent A	2.44195
Co90-125	35C	Parent A	2.54914
Co90-125	35C	Parent A	2.5896
Co90-125	36C	Parent A	1.71798
Co90-125	36C	Parent A	1.90318
Co90-125	36C	Parent A	1.91925
Co90-125	36C	Parent A	1.98425
Co90-125	36C	Parent A	2.03189
Co90-125	36C	Parent A	2.0352
Co90-125	36C	Parent A	2.21723
Co90-125	36C	Parent A	2.49589
Co90-125	38C	Parent A	0.0806162
Co90-125	38C	Parent A	0.0806162
Co90-125	38C	Parent A	0.0806162
Co90-125	38C	Parent A	0.0806162
Co90-125	38C	Parent A	0.0871129
Co90-125	38C	Parent A	0.0871129
Co90-125	38C	Parent A	0.0871129
Co90-125	38C	Parent A	0.0871129
Co90-125	41.5C	Parent A	0.0854446
Co90-125	41.5C	Parent A	0.0854446
Co90-125	41.5C	Parent A	0.0854446
Co90-125	41.5C	Parent A	0.0854446
Co90-125	41.5C	Parent A	0.0854673
Co90-125	41.5C	Parent A	0.0854673
Co90-125	41.5C	Parent A	0.0854673
Co90-125	41.5C	Parent A	0.0854673
IFM48364	30C	Parent A	1.8599
IFM48364	30C	Parent A	1.97835
IFM48364	30C	Parent A	2.36082
IFM48364	30C	Parent A	2.45242
IFM48364	30C	Parent A	2.46334
IFM48364	30C	Parent A	2.49629
IFM48364	30C	Parent A	2.73951
IFM48364	30C	Parent A	3.01517
IFM48364	34C	Parent A	2.13413
IFM48364	34C	Parent A	2.15975
IFM48364	34C	Parent A	2.27184
IFM48364	34C	Parent A	2.42048
IFM48364	34C	Parent A	2.46521
IFM48364	34C	Parent A	2.48635
IFM48364	34C	Parent A	2.5702
IFM48364	34C	Parent A	2.62824
IFM48364	35C	Parent A	2.13522
IFM48364	35C	Parent A	2.27106
IFM48364	35C	Parent A	2.41897
IFM48364	35C	Parent A	2.49027
IFM48364	35C	Parent A	2.51835
IFM48364	35C	Parent A	2.57109
IFM48364	35C	Parent A	2.60608
IFM48364	35C	Parent A	2.69518
IFM48364	36C	Parent A	2.17761
IFM48364	36C	Parent A	2.20017
IFM48364	36C	Parent A	2.22361
IFM48364	36C	Parent A	2.41351
IFM48364	36C	Parent A	2.45033
IFM48364	36C	Parent A	2.48001
IFM48364	36C	Parent A	2.6813
IFM48364	36C	Parent A	2.71984
IFM48364	38C	Parent A	0.100688
IFM48364	38C	Parent A	0.102168
IFM48364	38C	Parent A	0.114222
IFM48364	38C	Parent A	0.11924
IFM48364	38C	Parent A	0.316565
IFM48364	38C	Parent A	0.361391
IFM48364	38C	Parent A	0.587786
IFM48364	38C	Parent A	0.67619
IFM48364	41.5C	Parent A	0.0854446
IFM48364	41.5C	Parent A	0.0854673
IFM48364	41.5C	Parent A	0.127919
IFM48364	41.5C	Parent A	0.128509
IFM48364	41.5C	Parent A	0.200325
IFM48364	41.5C	Parent A	0.20254
IFM48364	41.5C	Parent A	0.299352
IFM48364	41.5C	Parent A	0.302159
M85	30C	Clade 3	2.10447
M85	30C	Clade 3	2.21632
M85	30C	Clade 3	2.54621
M85	30C	Clade 3	2.56836
M85	30C	Clade 3	2.57654
M85	30C	Clade 3	2.60776
M85	30C	Clade 3	2.77038
M85	30C	Clade 3	2.79921
M85	34C	Clade 3	1.96558
M85	34C	Clade 3	2.16945
M85	34C	Clade 3	2.24574
M85	34C	Clade 3	2.29122
M85	34C	Clade 3	2.41914
M85	34C	Clade 3	2.47987
M85	34C	Clade 3	2.57597
M85	34C	Clade 3	2.6808
M85	35C	Clade 3	2.33957
M85	35C	Clade 3	2.60471
M85	35C	Clade 3	2.61139
M85	35C	Clade 3	2.61176
M85	35C	Clade 3	2.66912
M85	35C	Clade 3	2.70868
M85	35C	Clade 3	2.71251
M85	35C	Clade 3	2.81621
M85	36C	Clade 3	2.2179
M85	36C	Clade 3	2.22754
M85	36C	Clade 3	2.45273
M85	36C	Clade 3	2.54452
M85	36C	Clade 3	2.63947
M85	36C	Clade 3	2.78962
M85	36C	Clade 3	2.9142
M85	36C	Clade 3	2.9609
M85	38C	Clade 3	0.152056
M85	38C	Clade 3	0.380242
M85	38C	Clade 3	0.384212
M85	38C	Clade 3	0.593377
M85	38C	Clade 3	0.67312
M85	38C	Clade 3	0.761251
M85	38C	Clade 3	0.775035
M85	38C	Clade 3	1.07733
M85	41.5C	Clade 3	0.0854446
M85	41.5C	Clade 3	0.0854446
M85	41.5C	Clade 3	0.0854673
M85	41.5C	Clade 3	0.0854673
M85	41.5C	Clade 3	0.0863952
M85	41.5C	Clade 3	0.0865041
M85	41.5C	Clade 3	0.0866178
M85	41.5C	Clade 3	0.0866386
MCO456	30C	Clade 1	1.95531
MCO456	30C	Clade 1	2.30784
MCO456	30C	Clade 1	2.3438
MCO456	30C	Clade 1	2.40872
MCO456	30C	Clade 1	2.44923
MCO456	30C	Clade 1	2.49738
MCO456	30C	Clade 1	2.54503
MCO456	30C	Clade 1	2.5671
MCO456	34C	Clade 1	2.21222
MCO456	34C	Clade 1	2.2535
MCO456	34C	Clade 1	2.26723
MCO456	34C	Clade 1	2.294
MCO456	34C	Clade 1	2.36939
MCO456	34C	Clade 1	2.38625
MCO456	34C	Clade 1	2.49099
MCO456	34C	Clade 1	2.54276
MCO456	35C	Clade 1	2.15069
MCO456	35C	Clade 1	2.17183
MCO456	35C	Clade 1	2.40061
MCO456	35C	Clade 1	2.47857
MCO456	35C	Clade 1	2.48032
MCO456	35C	Clade 1	2.58837
MCO456	35C	Clade 1	2.63413
MCO456	35C	Clade 1	2.64847
MCO456	36C	Clade 1	2.07258
MCO456	36C	Clade 1	2.13886
MCO456	36C	Clade 1	2.15562
MCO456	36C	Clade 1	2.17325
MCO456	36C	Clade 1	2.27713
MCO456	36C	Clade 1	2.35758
MCO456	36C	Clade 1	2.57911
MCO456	36C	Clade 1	2.82157
MCO456	38C	Clade 1	0.436192
MCO456	38C	Clade 1	0.504435
MCO456	38C	Clade 1	0.549855
MCO456	38C	Clade 1	0.591921
MCO456	38C	Clade 1	0.673776
MCO456	38C	Clade 1	0.795516
MCO456	38C	Clade 1	1.38598
MCO456	38C	Clade 1	1.5658
MCO456	41.5C	Clade 1	0.169618
MCO456	41.5C	Clade 1	0.171327
MCO456	41.5C	Clade 1	0.973006
MCO456	41.5C	Clade 1	0.976203
MCO456	41.5C	Clade 1	1.11552
MCO456	41.5C	Clade 1	1.11881
MCO456	41.5C	Clade 1	1.38995
MCO456	41.5C	Clade 1	1.39216
MCO457	30C	Clade 4	2.22035
MCO457	30C	Clade 4	2.56629
MCO457	30C	Clade 4	2.59851
MCO457	30C	Clade 4	2.62874
MCO457	30C	Clade 4	2.66503
MCO457	30C	Clade 4	2.70552
MCO457	30C	Clade 4	2.75269
MCO457	30C	Clade 4	2.83161
MCO457	34C	Clade 4	2.5738
MCO457	34C	Clade 4	2.64676
MCO457	34C	Clade 4	2.71124
MCO457	34C	Clade 4	2.77521
MCO457	34C	Clade 4	2.80377
MCO457	34C	Clade 4	2.9065
MCO457	34C	Clade 4	2.9421
MCO457	34C	Clade 4	3.01568
MCO457	35C	Clade 4	2.46497
MCO457	35C	Clade 4	2.58416
MCO457	35C	Clade 4	2.61013
MCO457	35C	Clade 4	2.62402
MCO457	35C	Clade 4	2.90876
MCO457	35C	Clade 4	2.97026
MCO457	35C	Clade 4	2.99641
MCO457	35C	Clade 4	3.06396
MCO457	36C	Clade 4	2.52907
MCO457	36C	Clade 4	2.57679
MCO457	36C	Clade 4	2.66513
MCO457	36C	Clade 4	2.82199
MCO457	36C	Clade 4	2.84952
MCO457	36C	Clade 4	2.86701
MCO457	36C	Clade 4	2.94057
MCO457	36C	Clade 4	3.05911
MCO457	38C	Clade 4	1.2607
MCO457	38C	Clade 4	1.32943
MCO457	38C	Clade 4	1.33978
MCO457	38C	Clade 4	1.49361
MCO457	38C	Clade 4	1.52525
MCO457	38C	Clade 4	1.61426
MCO457	38C	Clade 4	1.629
MCO457	38C	Clade 4	1.66996
MCO457	41.5C	Clade 4	1.07416
MCO457	41.5C	Clade 4	1.07615
MCO457	41.5C	Clade 4	1.16007
MCO457	41.5C	Clade 4	1.1622
MCO457	41.5C	Clade 4	1.46138
MCO457	41.5C	Clade 4	1.46255
MCO457	41.5C	Clade 4	1.48226
MCO457	41.5C	Clade 4	1.48357
s498	30C	Clade 4	2.26929
s498	30C	Clade 4	2.29762
s498	30C	Clade 4	2.58571
s498	30C	Clade 4	2.61403
s498	30C	Clade 4	2.6366
s498	30C	Clade 4	2.64855
s498	30C	Clade 4	3.06409
s498	30C	Clade 4	3.34905
s498	34C	Clade 4	2.38335
s498	34C	Clade 4	2.48177
s498	34C	Clade 4	2.61552
s498	34C	Clade 4	2.62146
s498	34C	Clade 4	2.62621
s498	34C	Clade 4	2.69439
s498	34C	Clade 4	2.78769
s498	34C	Clade 4	2.82028
s498	35C	Clade 4	2.53051
s498	35C	Clade 4	2.65005
s498	35C	Clade 4	2.68283
s498	35C	Clade 4	2.7209
s498	35C	Clade 4	2.77257
s498	35C	Clade 4	2.80179
s498	35C	Clade 4	2.8265
s498	35C	Clade 4	2.86394
s498	36C	Clade 4	2.41279
s498	36C	Clade 4	2.50827
s498	36C	Clade 4	2.53771
s498	36C	Clade 4	2.58795
s498	36C	Clade 4	2.79603
s498	36C	Clade 4	2.85254
s498	36C	Clade 4	2.91911
s498	36C	Clade 4	3.11897
s498	38C	Clade 4	1.25454
s498	38C	Clade 4	1.27366
s498	38C	Clade 4	1.45181
s498	38C	Clade 4	1.56253
s498	38C	Clade 4	1.58674
s498	38C	Clade 4	1.69498
s498	38C	Clade 4	1.79392
s498	38C	Clade 4	1.85533
s498	41.5C	Clade 4	0.0854446
s498	41.5C	Clade 4	0.0854446
s498	41.5C	Clade 4	0.0854673
s498	41.5C	Clade 4	0.0854673
s498	41.5C	Clade 4	0.113178
s498	41.5C	Clade 4	0.113807
s498	41.5C	Clade 4	0.769941
s498	41.5C	Clade 4	0.773155
SY36	30C	Parent B	2.03706
SY36	30C	Parent B	2.20105
SY36	30C	Parent B	2.30377
SY36	30C	Parent B	2.44369
SY36	30C	Parent B	2.51267
SY36	30C	Parent B	2.54884
SY36	30C	Parent B	2.67221
SY36	30C	Parent B	2.71633
SY36	34C	Parent B	2.25589
SY36	34C	Parent B	2.34254
SY36	34C	Parent B	2.63389
SY36	34C	Parent B	2.66607
SY36	34C	Parent B	2.6734
SY36	34C	Parent B	2.70289
SY36	34C	Parent B	2.70386
SY36	34C	Parent B	2.78386
SY36	35C	Parent B	2.64984
SY36	35C	Parent B	2.70242
SY36	35C	Parent B	2.74299
SY36	35C	Parent B	2.78943
SY36	35C	Parent B	2.80268
SY36	35C	Parent B	2.81421
SY36	35C	Parent B	2.8162
SY36	35C	Parent B	2.82495
SY36	36C	Parent B	2.63999
SY36	36C	Parent B	2.75821
SY36	36C	Parent B	2.77048
SY36	36C	Parent B	2.87827
SY36	36C	Parent B	2.90661
SY36	36C	Parent B	2.99521
SY36	36C	Parent B	3.04651
SY36	36C	Parent B	3.13424
SY36	38C	Parent B	1.66312
SY36	38C	Parent B	1.818
SY36	38C	Parent B	1.82364
SY36	38C	Parent B	1.9378
SY36	38C	Parent B	1.97821
SY36	38C	Parent B	2.14534
SY36	38C	Parent B	2.20693
SY36	38C	Parent B	2.37412
SY36	41.5C	Parent B	2.13109
SY36	41.5C	Parent B	2.13134
SY36	41.5C	Parent B	2.22079
SY36	41.5C	Parent B	2.22131
SY36	41.5C	Parent B	2.33717
SY36	41.5C	Parent B	2.33724
SY36	41.5C	Parent B	2.41811
SY36	41.5C	Parent B	2.41813
SY78	30C	Parent B	2.15756
SY78	30C	Parent B	2.46247
SY78	30C	Parent B	2.52902
SY78	30C	Parent B	2.59372
SY78	30C	Parent B	2.61933
SY78	30C	Parent B	2.68155
SY78	30C	Parent B	2.71408
SY78	30C	Parent B	2.96665
SY78	34C	Parent B	2.42848
SY78	34C	Parent B	2.50604
SY78	34C	Parent B	2.63664
SY78	34C	Parent B	2.64245
SY78	34C	Parent B	2.72455
SY78	34C	Parent B	2.76546
SY78	34C	Parent B	2.83035
SY78	34C	Parent B	2.89327
SY78	35C	Parent B	2.51577
SY78	35C	Parent B	2.75696
SY78	35C	Parent B	2.76788
SY78	35C	Parent B	2.78452
SY78	35C	Parent B	2.80617
SY78	35C	Parent B	2.85822
SY78	35C	Parent B	2.86345
SY78	35C	Parent B	2.92127
SY78	36C	Parent B	2.44296
SY78	36C	Parent B	2.56157
SY78	36C	Parent B	2.73008
SY78	36C	Parent B	2.7537
SY78	36C	Parent B	2.77887
SY78	36C	Parent B	2.80173
SY78	36C	Parent B	3.14309
SY78	36C	Parent B	3.17706
SY78	38C	Parent B	1.76389
SY78	38C	Parent B	1.99794
SY78	38C	Parent B	2.026
SY78	38C	Parent B	2.03683
SY78	38C	Parent B	2.08764
SY78	38C	Parent B	2.28448
SY78	38C	Parent B	2.43757
SY78	38C	Parent B	2.46046
SY78	41.5C	Parent B	2.23491
SY78	41.5C	Parent B	2.23507
SY78	41.5C	Parent B	2.29721
SY78	41.5C	Parent B	2.29728
SY78	41.5C	Parent B	2.37641
SY78	41.5C	Parent B	2.37674
SY78	41.5C	Parent B	2.43537
SY78	41.5C	Parent B	2.43552

## Sheet: Figure 4b
Figure 4b
strain	condition	clade	fAUC_corrected
85	ANI 0.125µg/ml	Clade 3	1.11659
85	ANI 0.125µg/ml	Clade 3	1.64527
85	ANI 0.125µg/ml	Clade 3	1.63321
85	ANI 0.125µg/ml	Clade 3	2.10677
85	FLZ 2µg/ml	Clade 3	0.8634
85	FLZ 2µg/ml	Clade 3	1.14306
85	FLZ 2µg/ml	Clade 3	1.0102
85	FLZ 2µg/ml	Clade 3	1.48237
88	ANI 0.125µg/ml	Parent A	0.504571
88	ANI 0.125µg/ml	Parent A	0.0629861
88	ANI 0.125µg/ml	Parent A	0.0606834
88	ANI 0.125µg/ml	Parent A	0.269188
88	FLZ 2µg/ml	Parent A	0.0709851
88	FLZ 2µg/ml	Parent A	0.0721094
88	FLZ 2µg/ml	Parent A	0.0689518
88	FLZ 2µg/ml	Parent A	0.194763
89	ANI 0.125µg/ml	Parent A	0.086556
89	ANI 0.125µg/ml	Parent A	0.429965
89	ANI 0.125µg/ml	Parent A	0.062126
89	ANI 0.125µg/ml	Parent A	0.0645292
89	FLZ 2µg/ml	Parent A	0.0691075
89	FLZ 2µg/ml	Parent A	0.0676456
89	FLZ 2µg/ml	Parent A	0.0693705
89	FLZ 2µg/ml	Parent A	0.0684454
2Y220	ANI 0.125µg/ml	Clade 2	1.76131
2Y220	ANI 0.125µg/ml	Clade 2	1.72804
2Y220	ANI 0.125µg/ml	Clade 2	1.71726
2Y220	ANI 0.125µg/ml	Clade 2	1.67645
2Y220	FLZ 2µg/ml	Clade 2	0.0458413
2Y220	FLZ 2µg/ml	Clade 2	0.0381115
2Y220	FLZ 2µg/ml	Clade 2	0.0463636
2Y220	FLZ 2µg/ml	Clade 2	0.0437379
2Y71	ANI 0.125µg/ml	Clade 1	0.0693071
2Y71	ANI 0.125µg/ml	Clade 1	0.312644
2Y71	ANI 0.125µg/ml	Clade 1	0.0698015
2Y71	ANI 0.125µg/ml	Clade 1	0.387547
2Y71	FLZ 2µg/ml	Clade 1	0.0581459
2Y71	FLZ 2µg/ml	Clade 1	0.0600838
2Y71	FLZ 2µg/ml	Clade 1	0.0400155
2Y71	FLZ 2µg/ml	Clade 1	0.0500423
4Y222	ANI 0.125µg/ml	Clade 3	1.80407
4Y222	ANI 0.125µg/ml	Clade 3	1.96419
4Y222	ANI 0.125µg/ml	Clade 3	2.25551
4Y222	ANI 0.125µg/ml	Clade 3	2.0138
4Y222	FLZ 2µg/ml	Clade 3	0.0439281
4Y222	FLZ 2µg/ml	Clade 3	0.0590512
4Y222	FLZ 2µg/ml	Clade 3	0.0641309
4Y222	FLZ 2µg/ml	Clade 3	0.0653724
C. glabrata	ANI 0.125µg/ml	Control	0.0491514
C. glabrata	ANI 0.125µg/ml	Control	0.0478958
C. glabrata	ANI 0.125µg/ml	Control	0.0568975
C. glabrata	ANI 0.125µg/ml	Control	0.0480331
C. glabrata	FLZ 2µg/ml	Control	1.54328
C. glabrata	FLZ 2µg/ml	Control	1.29606
C. glabrata	FLZ 2µg/ml	Control	1.65824
C. glabrata	FLZ 2µg/ml	Control	1.95975
Co90-125	ANI 0.125µg/ml	Parent A	0.496948
Co90-125	ANI 0.125µg/ml	Parent A	0.0999451
Co90-125	ANI 0.125µg/ml	Parent A	0.0825886
Co90-125	ANI 0.125µg/ml	Parent A	0.442965
Co90-125	FLZ 2µg/ml	Parent A	1.76872
Co90-125	FLZ 2µg/ml	Parent A	1.51013
Co90-125	FLZ 2µg/ml	Parent A	1.10029
Co90-125	FLZ 2µg/ml	Parent A	0.689589
H2O	ANI 0.125µg/ml	Control	1.08606
H2O	ANI 0.125µg/ml	Control	0.635376
H2O	ANI 0.125µg/ml	Control	1.16314
H2O	ANI 0.125µg/ml	Control	1.11542
H2O	FLZ 2µg/ml	Control	1.15234
H2O	FLZ 2µg/ml	Control	1.15714
H2O	FLZ 2µg/ml	Control	0.702194
H2O	FLZ 2µg/ml	Control	0.889743
IFM48364	ANI 0.125µg/ml	Parent A	1.40223
IFM48364	ANI 0.125µg/ml	Parent A	1.7304
IFM48364	ANI 0.125µg/ml	Parent A	0.24431
IFM48364	ANI 0.125µg/ml	Parent A	1.30305
IFM48364	FLZ 2µg/ml	Parent A	0.0673618
IFM48364	FLZ 2µg/ml	Parent A	0.0687269
IFM48364	FLZ 2µg/ml	Parent A	0.0462303
IFM48364	FLZ 2µg/ml	Parent A	0.0526362
MCO456	ANI 0.125µg/ml	Clade 1	0.689435
MCO456	ANI 0.125µg/ml	Clade 1	1.55147
MCO456	ANI 0.125µg/ml	Clade 1	0.350072
MCO456	ANI 0.125µg/ml	Clade 1	0.683351
MCO456	FLZ 2µg/ml	Clade 1	0.433755
MCO456	FLZ 2µg/ml	Clade 1	0.632593
MCO456	FLZ 2µg/ml	Clade 1	0.125775
MCO456	FLZ 2µg/ml	Clade 1	0.427185
MCO457	ANI 0.125µg/ml	Clade 4	1.71962
MCO457	ANI 0.125µg/ml	Clade 4	1.79546
MCO457	ANI 0.125µg/ml	Clade 4	1.43421
MCO457	ANI 0.125µg/ml	Clade 4	1.88351
MCO457	FLZ 2µg/ml	Clade 4	0.473611
MCO457	FLZ 2µg/ml	Clade 4	0.75644
MCO457	FLZ 2µg/ml	Clade 4	0.996778
MCO457	FLZ 2µg/ml	Clade 4	1.15469
s435	ANI 0.125µg/ml	Clade 2	2.13273
s435	ANI 0.125µg/ml	Clade 2	2.07555
s435	ANI 0.125µg/ml	Clade 2	1.96354
s435	ANI 0.125µg/ml	Clade 2	1.99031
s435	FLZ 2µg/ml	Clade 2	0.0653891
s435	FLZ 2µg/ml	Clade 2	0.0962476
s435	FLZ 2µg/ml	Clade 2	0.090401
s435	FLZ 2µg/ml	Clade 2	0.0981731
s498	ANI 0.125µg/ml	Clade 4	1.52527
s498	ANI 0.125µg/ml	Clade 4	1.8253
s498	ANI 0.125µg/ml	Clade 4	1.42822
s498	ANI 0.125µg/ml	Clade 4	1.60246
s498	FLZ 2µg/ml	Clade 4	0.244755
s498	FLZ 2µg/ml	Clade 4	0.430636
s498	FLZ 2µg/ml	Clade 4	0.422273
s498	FLZ 2µg/ml	Clade 4	0.343027
SY36	ANI 0.125µg/ml	Parent B	2.10204
SY36	ANI 0.125µg/ml	Parent B	2.40235
SY36	ANI 0.125µg/ml	Parent B	1.68275
SY36	ANI 0.125µg/ml	Parent B	1.94128
SY36	FLZ 2µg/ml	Parent B	0.0546811
SY36	FLZ 2µg/ml	Parent B	0.0631028
SY36	FLZ 2µg/ml	Parent B	0.0464474
SY36	FLZ 2µg/ml	Parent B	0.0355539
SY78	ANI 0.125µg/ml	Parent B	2.04529
SY78	ANI 0.125µg/ml	Parent B	1.92155
SY78	ANI 0.125µg/ml	Parent B	2.19688
SY78	ANI 0.125µg/ml	Parent B	2.10325
SY78	FLZ 2µg/ml	Parent B	0.0481524
SY78	FLZ 2µg/ml	Parent B	0.0416131
SY78	FLZ 2µg/ml	Parent B	0.0475137
SY78	FLZ 2µg/ml	Parent B	0.0447611

## Sheet: Figure 4c
Figure 4c
Days	Co90-125	SY36	2Y71	MCO457	PBS
1	1	1	1	1
1	1	1	1	1
1	1	1	1	1
1	1	1	1	1
1		1	1	1
1		1	1	1
1		1	1	1
1		1	1	1
1		1	1	1
1		1	1	1
1		1		1
1		1
1		1
1
1
1
1
1
1
1
2	1	1	1	1
2	1	1	1	1
2	1		1	1
2	1		1
2	1
2
2
2
2
2
2
2
2
2
2
2
2
2
2
2
3	1
3	1
3	1
3
3
3
3
3
3
3
3
3
3
3
3
3
3
3
3
3
4	1
4
4
4
4
4
4
4
4
4
4
4
4
4
4
4
4
4
4
4
5
5
5
5
5
5
5
5
5
5
5
5
5
5
5
5
5
5
5
5
6
6
6
6
6
6
6
6
6
6
6
6
6
6
6
6
6
6
6
6
7
7
7
7
7
7
7
7
7
7
7
7
7
7
7
7
7
7
7
7
7	0				0
7	0				0
7					0
7					0
7					0
7					0
7					0
7					0
7					0
7					0
7
7
7
7
7
7
7
7
7
7

[truncated: 16 more sheets: Figure 5, Suppl. Figure 1, Suppl. Figure 2, Suppl. Figure 3, Suppl. Figure 4a, Suppl. Figure 4b, Suppl. Figure 4c, Suppl. Figure 4d, Suppl. Figure 6, Suppl. Figure 7a, Suppl. Figure 7b, Suppl. Figure 7c, Suppl. Figure 7d, Suppl. Figure 8, Suppl. Figure 10, Suppl. Table 1]
